# Supplementary material for: Crystal structure of (2E)-1-(4-hy­droxy-1-methyl-2-oxo-1,2-di­hydro­quinolin-3-yl)-3-(4-hy­droxy-3-meth­oxy­phen­yl)prop-2-en-1-one
Source: Acta Crystallogr E Crystallogr Commun. 2015 Mar 28;71(Pt 4):424–6. doi: 10.1107/S2056989015005630 (PMC4438805; doi:10.1107/S2056989015005630)
Supplement: Supplementary file 1 [file e-71-00424-sup1.cif]

##############################################################################
#                                                                            #
# This CIF contains the data in a paper accepted for publication in          #
# Acta Crystallographica Section E. It conforms to the requirements of       #
# Notes for Authors for Acta Crystallographica Section E, and has been       #
# peer reviewed under the auspices of the IUCr Commission on Journals.       #
#                                                                            #
# Full details of the Crystallographic Information File format               #
# are given in the paper "The Crystallographic Information File (CIF):       #
# a New Standard Archive File for Crystallography" by S. R. Hall, F. H.      #
# Allen and I. D. Brown [Acta Cryst. (1991), A47, 655-685].                  #
#                                                                            #
# The current version of the core CIF dictionary is obtainable from          #
# ftp://ftp.iucr.org/pub/cif_core.dic.                                       #
#                                                                            #
# Software is freely available for graphical display of the structure(s)     #
# in this CIF. For information consult the CIF software page                 #
# http://www.iucr.org/resources/cif/software.                                #
#                                                                            #
# This file may be used for bona fide research purposes within the           #
# scientific community so long as proper attribution is given to the journal # 
# article from which it was obtained.                                        #
#                                                                            #
##############################################################################
data_I
_audit_creation_method
;
Olex2 1.2
(compiled 2014.05.21 svn.r2940 for OlexSys, GUI svn.r4846)
;
_journal_date_recd_electronic     2015-03-14
_journal_date_accepted     2015-03-18
_journal_name_full     'Acta Crystallographica, Section E'
_journal_year     2015
_journal_volume     71
_journal_issue      4
_journal_page_first     424
_journal_page_last     426
_journal_paper_category     GO
_journal_paper_doi     10.1107/S2056989015005630
_journal_coeditor_code     RZ5152
_publ_contact_author_name     'Luc Van Meervelt'
_publ_contact_author_address
;
Chemistry Department
KU Leuven
Celestijnenlaan 200Few YorkN
B-3001, Leuven (Heverlee)
Belgium
;
_publ_contact_author_email     'luc.vanmeervelt@chem.kuleuven.be'
_publ_contact_author_phone     '+32-16327609'
_publ_section_title
;\
Crystal structure of
(2<i>E</i>)-1-(4-hydroxy-1-methyl-2-oxo-1,2-dihydroquinolin-3-yl)-3-(4-\
hydroxy-3-methoxyphenyl)prop-2-en-1-one
;
loop_
    _publ_author_name
    _publ_author_footnote
    _publ_author_address
    'Mangwala Kimpende, Peter' .
;
Chemistry Department
University of Kinshasa
Kinshasa XI BP 190
Democratic Republic of Congo
;
    'Ngoc Thanh Nguyen' .
;
Faculty of Chemical Technology
Hanoi University of Industry
Minh Khai Commune -- Tu Liem District
Hanoi
Vietnam
;
    'Minh Thao Nguyen' .
;
Faculty of Chemistry
Hanoi University of Science
334 - Nguyen Trai -- Thanh Xuan District
Hanoi
Vietnam
;
    'Quoc Trung Vu' .
;
Chemistry Department
Hanoi National University of Education
136 - Xuan Thuy -- Cau Giay
Hanoi
Vietnam
;
    'Van Meervelt, Luc' .
;
Chemistry Department
KU Leuven
Celestijnenlaan 200F
B-3001 Leuven (Heverlee)
Belgium
;
_publ_section_synopsis
;
The crystal packing of the title compound features O---H...O hydrogen bonds,
which form one-dimensional chains of molecules further linked <i>via</i>
\p--\p interactions.
;
_database_code_depnum_ccdc_archive     'CCDC 1054894'
_chemical_name_systematic
;\
(2<i>E</i>)-1-(4-Hydroxy-1-methyl-2-oxo-1,2-dihydroquinolin-3-yl)-\
3-(4-hydroxy-3-methoxyphenyl)prop-2-en-1-one
;
_chemical_name_common     ?
_chemical_formula_moiety     'C20 H17 N O5'
_chemical_formula_sum     'C20 H17 N O5'
_chemical_formula_weight     351.35
_chemical_melting_point     ?
_space_group_crystal_system     monoclinic
_space_group_name_H-M_alt     'P 21/n'
_space_group_name_Hall     '-P 2yn'
loop_
    _space_group_symop_id
    _space_group_symop_operation_xyz
    1 'x, y, z'
    2 '-x+1/2, y+1/2, -z+1/2'
    3 '-x, -y, -z'
    4 'x-1/2, -y-1/2, z-1/2'
_cell_length_a     8.3634(8)
_cell_length_b     22.664(2)
_cell_length_c     8.8079(9)
_cell_angle_alpha     90.00
_cell_angle_beta     95.413(3)
_cell_angle_gamma     90.00
_cell_volume     1662.1(3)
_cell_formula_units_Z     4
_cell_measurement_reflns_used     ?
_cell_measurement_theta_min     ?
_cell_measurement_theta_max     ?
_cell_measurement_temperature     100(2)
_exptl_crystal_description     block
_exptl_crystal_colour     yellow
_exptl_crystal_size_max     0.58
_exptl_crystal_size_mid     0.22
_exptl_crystal_size_min     0.04
_exptl_crystal_density_diffrn     1.404
_exptl_crystal_density_meas     ?
_exptl_crystal_density_method     'not measured'
_exptl_crystal_F_000     736
_exptl_absorpt_coefficient_mu     0.843
_exptl_absorpt_correction_type     multi-scan
_exptl_absorpt_process_details
;
(SADABS; Bruker, 2003)
;
_exptl_absorpt_correction_T_min     0.6406
_exptl_absorpt_correction_T_max     0.9671
_exptl_special_details     ?
_diffrn_ambient_temperature     100(2)
_diffrn_radiation_type     CuK\a
_diffrn_radiation_wavelength     1.54178
_diffrn_radiation_monochromator     'crossed G\obel mirrors'
_diffrn_measurement_device_type     'Bruker SMART 6000'
_diffrn_measurement_method     'w\ and \f scans'
_diffrn_detector_area_resol_mean     ?
_diffrn_reflns_number     15707
_diffrn_reflns_av_R_equivalents     0.0857
_diffrn_reflns_theta_min     3.90
_diffrn_reflns_theta_max     66.57
_diffrn_reflns_theta_full     66.57
_diffrn_measured_fraction_theta_max     0.983
_diffrn_measured_fraction_theta_full     0.983
_diffrn_reflns_limit_h_min     -9
_diffrn_reflns_limit_h_max     9
_diffrn_reflns_limit_k_min     -26
_diffrn_reflns_limit_k_max     26
_diffrn_reflns_limit_l_min     -10
_diffrn_reflns_limit_l_max     10
loop_
    _refln_index_h
    _refln_index_k
    _refln_index_l
    _refln_F_squared_meas
    1 0 0 -2.5
    -1 0 0 -3.98
    -1 0 0 -4.73
    -2 0 0 3157.72
    2 0 0 2999.94
    -2 0 0 2987.41
    -3 0 0 -1.64
    3 0 0 -0.05
    -3 0 0 1.0599
    4 0 0 11.149
    -4 0 0 13.519
    -4 0 0 16.919
    -4 0 0 11.339
    -5 0 0 0.11
    -5 0 0 2.7599
    5 0 0 4.6498
    -6 0 0 -1.45
    -6 0 0 -18.48
    7 0 0 -0.96
    7 0 0 -0.79
    -7 0 0 3.9198
    7 0 0 8.1496
    -7 0 0 -0.91
    8 0 0 22.359
    -8 0 0 21.869
    8 0 0 28.759
    -8 0 0 21.669
    -8 0 0 18.709
    -9 0 0 -1.26
    9 0 0 -1.63
    -9 0 0 1.4099
    9 0 0 1.0799
    0 -1 0 -1.87
    0 1 0 -2.4
    0 -1 0 -2.44
    -1 1 0 16.219
    -1 -1 0 15.879
    -1 -1 0 12.549
    -1 1 0 10.559
    1 1 0 11.119
    1 -1 0 14.759
    -2 -1 0 48.608
    -2 1 0 41.328
    2 1 0 43.338
    2 -1 0 41.858
    -2 1 0 42.358
    -2 -1 0 46.258
    -3 1 0 206.84
    -3 -1 0 206.75
    3 1 0 207.44
    -3 1 0 207.89
    3 -1 0 224.43
    -3 -1 0 194.78
    4 -1 0 5.7497
    -4 -1 0 12.719
    -4 1 0 11.849
    -4 1 0 8.9396
    -4 1 0 9.5695
    -4 -1 0 8.7196
    -4 -1 0 6.0697
    4 1 0 9.3895
    -5 -1 0 44.708
    -5 -1 0 33.958
    -5 1 0 32.788
    5 -1 0 49.508
    -5 -1 0 31.918
    5 1 0 62.097
    -5 1 0 54.817
    -6 1 0 -0.79
    -6 -1 0 3.2498
    -6 -1 0 1.6199
    -6 1 0 0.13
    6 -1 0 0.23
    7 -1 0 16.669
    -7 1 0 11.209
    -7 1 0 11.959
    7 1 0 11.849
    -7 -1 0 14.039
    -7 -1 0 13.879
    7 1 0 15.539
    7 1 0 18.369
    7 -1 0 18.039
    -8 1 0 -2.57
    -8 -1 0 -1.76
    -8 -1 0 1.01
    8 -1 0 -0.1
    -8 1 0 -1.07
    8 1 0 2.7299
    8 1 0 0.44
    8 -1 0 -1.33
    -8 -1 0 0.11
    -8 1 0 0.51
    -9 1 0 -3.25
    9 1 0 -1.07
    -9 1 0 -0.62
    9 -1 0 2.3599
    -9 -1 0 -1.55
    9 -1 0 -0.52
    -9 -1 0 -1.05
    0 -2 0 1636.6
    0 -2 0 1578.54
    -1 2 0 11.449
    -1 -2 0 2.2399
    -1 2 0 5.5397
    1 2 0 9.8495
    1 2 0 7.8196
    1 -2 0 6.4097
    -2 -2 0 114.23
    -2 -2 0 117.83
    2 2 0 113.23
    2 -2 0 111.22
    -2 2 0 108.89
    -2 2 0 98.305
    -3 -2 0 54.307
    3 2 0 70.627
    -3 -2 0 71.936
    3 -2 0 63.937
    -3 2 0 71.207
    -3 2 0 56.467
    -4 2 0 133.68
    -4 -2 0 123.94
    -4 -2 0 132.77
    4 -2 0 136.54
    -4 2 0 148.3
    4 2 0 131.27
    -4 -2 0 145.41
    -4 2 0 139.75
    -5 -2 0 49.038
    5 -2 0 41.428
    -5 -2 0 77.866
    -5 2 0 33.088
    -5 2 0 48.448
    -5 -2 0 54.017
    6 -2 0 79.616
    -6 2 0 71.437
    -6 2 0 75.206
    -6 -2 0 80.406
    6 -2 0 52.787
    6 -2 0 77.016
    6 2 0 77.626
    -6 2 0 70.547
    6 2 0 82.986
    7 2 0 -1.5
    -7 -2 0 -0.96
    -7 2 0 -0.42
    7 -2 0 0.23
    7 2 0 0.43
    7 2 0 6.6597
    -7 -2 0 -0.31
    -7 2 0 -1.65
    -7 2 0 -1.73
    7 -2 0 0.28
    -8 -2 0 4.4598
    -8 2 0 17.519
    -8 -2 0 14.509
    8 2 0 11.489
    8 -2 0 16.269
    -8 -2 0 18.999
    8 -2 0 14.619
    -8 2 0 18.529
    -8 2 0 15.139
    8 2 0 10.869
    9 -2 0 0.05
    9 -2 0 0.99
    -9 -2 0 -0.38
    9 2 0 0.39
    -9 2 0 -1.43
    -9 2 0 2.9899
    -9 -2 0 0.15
    0 -3 0 -0.62
    0 -3 0 -1.01
    0 3 0 -0.95
    -1 3 0 128.95
    -1 3 0 143.71
    1 3 0 133.55
    1 3 0 141.62
    1 -3 0 126.66
    -1 -3 0 124.26
    -2 3 0 1590.18
    2 -3 0 1627.45
    2 3 0 1593.87
    -2 3 0 1686.05
    -2 -3 0 1652.08
    -3 -3 0 402.88
    -3 -3 0 419.24
    3 3 0 409.2
    -3 3 0 374.2
    3 -3 0 430.7
    -3 3 0 447.15
    -3 3 0 394.7
    -3 -3 0 428.54
    -4 3 0 11.729
    4 -3 0 9.9695
    -4 -3 0 15.679
    -4 3 0 12.009
    -4 -3 0 14.499
    -4 -3 0 20.199
    4 3 0 11.739
    5 3 0 86.056
    -5 -3 0 98.015
    -5 3 0 94.035
    -5 -3 0 98.475
    -5 3 0 105.42
    5 -3 0 81.936
    -6 3 0 0.96
    6 3 0 -1.7
    -6 -3 0 2.1599
    -6 -3 0 -1.14
    6 -3 0 -6.07
    -6 3 0 0.42
    -6 3 0 10.01
    6 -3 0 1.3699
    6 3 0 -1.44
    6 -3 0 1.9499
    6 3 0 2.6599
    7 -3 0 -0.93
    7 3 0 0.5
    7 -3 0 0.73
    -7 3 0 0.91
    7 3 0 2.3899
    -7 -3 0 -0.36
    -7 3 0 0.79
    -7 3 0 -0.57
    -7 -3 0 -4.98
    8 -3 0 0.09
    -8 3 0 -1.6
    8 -3 0 0.48
    -8 3 0 0.95
    8 3 0 3.2098
    -8 -3 0 1.6699
    -8 -3 0 1.6599
    -8 3 0 1.9499
    9 -3 0 2.0799
    -9 -3 0 9.1096
    -9 3 0 4.9998
    -9 -3 0 7.7096
    9 -3 0 3.0499
    0 4 0 1047.59
    0 -4 0 1108.71
    0 -4 0 1167.63
    -1 -4 0 1.2099
    1 4 0 1.5199
    1 4 0 2.4099
    -1 4 0 2.8399
    1 -4 0 3.0798
    1 -4 0 2.5299
    -2 4 0 6758.11
    -2 -4 0 6728.43
    2 4 0 6326.63
    -2 4 0 6121.12
    2 4 0 6619.99
    2 -4 0 6612.43
    -3 -4 0 0.37
    -3 4 0 1.0499
    -3 -4 0 1.2999
    -3 4 0 0.74
    3 4 0 -1.82
    3 -4 0 0.99
    -3 4 0 -0.09
    3 4 0 0.49
    -4 4 0 9.1196
    -4 -4 0 22.869
    4 4 0 14.349
    -4 -4 0 31.758
    4 -4 0 10.03
    -4 4 0 17.409
    -5 4 0 11.139
    5 4 0 7.5796
    -5 -4 0 7.2896
    5 -4 0 8.8296
    -5 -4 0 6.5897
    -5 4 0 8.1296
    6 4 0 17.819
    -6 -4 0 25.529
    6 -4 0 23.349
    -6 -4 0 26.159
    -6 4 0 22.739
    6 4 0 16.819
    -6 4 0 16.389
    6 -4 0 17.069
    6 4 0 17.469
    6 -4 0 15.089
    -6 -4 0 17.459
    -6 4 0 16.129
    -7 4 0 14.359
    -7 4 0 2.7299
    -7 -4 0 14.769
    -7 -4 0 6.2197
    7 4 0 0.07
    7 4 0 8.6096
    7 -4 0 8.7096
    7 -4 0 6.9797
    -7 4 0 8.3296
    -8 -4 0 1.7299
    -8 4 0 1.6799
    -8 -4 0 -0.3
    -8 4 0 0.83
    8 -4 0 0.87
    8 4 0 -2.11
    8 -4 0 -0.7
    -9 4 0 -1.03
    9 -4 0 0.57
    -9 -4 0 -0.78
    -9 -4 0 3.0399
    9 -4 0 -0.26
    0 5 0 0.93
    0 -5 0 -0.43
    0 -5 0 -0.14
    -1 5 0 499.21
    -1 -5 0 465.05
    -1 -5 0 506.99
    1 5 0 495.18
    1 -5 0 487.2
    1 -5 0 470.71
    2 5 0 2892.25
    -2 5 0 2782.52
    -2 5 0 2952.26
    2 5 0 2888.13
    -2 -5 0 2846.7
    2 -5 0 2782.06
    3 -5 0 573.06
    -3 5 0 515.12
    3 5 0 558.88
    -3 -5 0 563.08
    -3 5 0 519.11
    -3 -5 0 526.79
    -4 -5 0 8.0796
    4 5 0 10.16
    4 -5 0 5.7597
    -4 -5 0 6.8697
    -4 5 0 8.1096
    -4 5 0 -2.22
    -5 -5 0 29.389
    -5 5 0 64.187
    -5 5 0 44.538
    -5 -5 0 63.407
    5 5 0 45.198
    5 -5 0 45.538
    6 -5 0 3.5598
    6 5 0 7.8596
    -6 -5 0 15.089
    -6 -5 0 10.779
    6 5 0 6.7397
    6 -5 0 12.279
    -6 -5 0 6.6397
    6 5 0 -0.49
    -6 5 0 -1.17
    -6 5 0 12.749
    6 -5 0 13.399
    -6 5 0 8.7296
    -7 -5 0 5.4397
    7 5 0 7.4496
    7 -5 0 10.319
    7 5 0 6.3897
    7 -5 0 10.579
    -7 -5 0 4.2398
    -7 5 0 7.7696
    -7 5 0 9.4095
    -8 -5 0 -0.04
    -8 5 0 -2.23
    8 -5 0 1.0899
    -8 5 0 0.91
    -8 -5 0 5.4297
    8 -5 0 -0.87
    -9 5 0 -0.28
    9 -5 0 -2.16
    9 -5 0 -1.56
    -9 -5 0 2.8099
    0 6 0 666.17
    0 -6 0 726.25
    0 -6 0 704.74
    -1 -6 0 266.75
    1 -6 0 291.51
    -1 6 0 259.23
    1 -6 0 290.81
    -1 -6 0 281.43
    1 6 0 286.1
    2 -6 0 37.518
    -2 -6 0 41.048
    2 6 0 21.539
    -2 6 0 34.578
    -3 6 0 229.03
    3 6 0 216.19
    -3 -6 0 240.54
    -3 -6 0 235.15
    -3 6 0 229.64
    4 -6 0 284.66
    -4 6 0 259.22
    4 6 0 293.3
    -4 -6 0 276.15
    -4 -6 0 271.34
    -4 6 0 272.57
    -5 6 0 20.139
    -5 -6 0 21.999
    5 -6 0 17.329
    -5 -6 0 15.659
    -5 6 0 19.499
    5 6 0 16.509
    6 6 0 14.139
    6 6 0 9.3195
    6 -6 0 13.049
    -6 6 0 5.8297
    -6 6 0 9.24
    6 -6 0 9.0696
    -6 -6 0 25.589
    -6 -6 0 9.6795
    -6 6 0 14.339
    6 -6 0 8.2096
    6 6 0 3.9298
    -6 -6 0 5.2397
    7 -6 0 3.4098
    7 6 0 3.1598
    -7 6 0 2.3599
    -7 -6 0 -0.31
    7 -6 0 2.2699
    -7 -6 0 -0.05
    7 6 0 0.24
    -7 6 0 1.6599
    -8 -6 0 3.2498
    -8 6 0 -1.38
    -8 -6 0 1.3499
    8 -6 0 0.63
    -8 6 0 1.5599
    8 -6 0 4.9598
    9 -6 0 1.3399
    -9 6 0 0.82
    -9 -6 0 4.2598
    9 -6 0 0.24
    0 -7 0 -0.06
    0 -7 0 2.3599
    0 7 0 0.05
    1 -7 0 21.059
    -1 -7 0 24.069
    -1 -7 0 27.399
    1 -7 0 19.809
    1 7 0 25.109
    -1 7 0 30.758
    -2 7 0 2.3399
    2 7 0 6.1797
    2 -7 0 0.58
    -2 -7 0 3.9698
    -3 -7 0 536.76
    3 -7 0 534.11
    -3 -7 0 539.37
    -3 7 0 490.06
    -3 7 0 568.76
    3 7 0 579.05
    -4 7 0 11.029
    -4 -7 0 16.559
    4 7 0 8.8196
    4 -7 0 17.629
    -4 7 0 24.889
    -4 -7 0 16.479
    5 7 0 -3.54
    -5 -7 0 -0.32
    -5 7 0 0.47
    5 -7 0 6.8697
    -5 7 0 -2.01
    -5 -7 0 -0.12
    -6 -7 0 -7.78
    -6 7 0 3.8098
    -6 7 0 19.449
    6 7 0 2.9699
    6 -7 0 10.759
    6 -7 0 0.94
    -6 7 0 2.4699
    6 7 0 1.7699
    6 -7 0 0.47
    -6 -7 0 0.8
    -6 -7 0 9.1196
    -7 -7 0 -1.95
    7 -7 0 -0.44
    -7 7 0 -1.94
    7 7 0 -1.61
    -7 7 0 0.25
    7 -7 0 -2.11
    -7 -7 0 0.66
    -8 7 0 4.7298
    8 -7 0 1.2799
    -8 7 0 3.4398
    8 -7 0 0.86
    -8 -7 0 -0.83
    9 -7 0 -0.53
    -9 -7 0 -0.83
    -9 7 0 1.7599
    9 -7 0 -1.02
    0 -8 0 71.666
    0 8 0 65.687
    0 -8 0 70.867
    -1 -8 0 190.4
    1 -8 0 189.71
    1 -8 0 167.92
    -1 -8 0 172.35
    1 8 0 176.24
    -1 8 0 208.24
    -2 -8 0 46.988
    2 -8 0 49.898
    2 8 0 64.337
    -2 8 0 50.368
    -3 8 0 549.62
    -3 -8 0 514.17
    -3 -8 0 521.17
    -3 8 0 503.14
    3 -8 0 467.65
    3 8 0 483.57
    -4 -8 0 139.51
    -4 8 0 159.62
    -4 -8 0 150.78
    4 -8 0 142.61
    4 8 0 152.38
    -4 8 0 146.57
    5 8 0 26.019
    -5 8 0 32.148
    -5 -8 0 22.799
    -5 8 0 11.609
    -5 -8 0 18.879
    5 -8 0 20.209
    6 8 0 1.6999
    -6 8 0 1.5499
    6 -8 0 0.94
    -6 8 0 -1.97
    -6 -8 0 0.2
    6 8 0 21.419
    -6 8 0 13.549
    -6 -8 0 10.669
    6 -8 0 1.1299
    6 -8 0 -15.01
    -6 -8 0 1.9499
    7 -8 0 15.649
    -7 -8 0 14.879
    -7 8 0 15.499
    7 -8 0 17.629
    -7 -8 0 18.919
    -7 8 0 21.769
    7 8 0 20.249
    -8 -8 0 5.2897
    8 -8 0 -4.66
    8 -8 0 -1.55
    -8 8 0 -0.33
    -8 8 0 2.8399
    9 -8 0 -0.82
    -9 8 0 1.6699
    9 -8 0 -1.48
    -9 -8 0 0.05
    0 9 0 -0.81
    0 -9 0 0.83
    0 -9 0 -0.91
    1 9 0 72.166
    -1 -9 0 77.566
    1 -9 0 76.326
    -1 9 0 88.776
    1 -9 0 88.836
    -1 -9 0 82.356
    -2 -9 0 143.51
    2 9 0 162.46
    2 -9 0 172.28
    -2 9 0 166.7
    -2 9 0 139.91
    -2 -9 0 148.39
    3 9 0 403.92
    -3 -9 0 357.05
    -3 9 0 356.96
    -3 -9 0 413.71
    3 -9 0 360.26
    -3 9 0 356.14
    4 9 0 11.539
    4 -9 0 9.1496
    -4 -9 0 8.8796
    -4 9 0 -4.3
    -4 9 0 6.1397
    -4 -9 0 8.4696
    5 -9 0 0.26
    -5 -9 0 1.7599
    5 -9 0 2.6599
    -5 -9 0 3.3298
    5 -9 0 -3.61
    -5 9 0 2.5299
    -5 9 0 6.48
    5 9 0 -2.84
    -5 9 0 -0.05
    -6 9 0 1.7
    -6 9 0 3.8098
    6 9 0 -1.47
    -6 9 0 0.44
    6 -9 0 3.1298
    6 9 0 -10.43
    -6 -9 0 7.7696
    -6 -9 0 14.609
    6 -9 0 -1.16
    6 -9 0 1.0499
    7 -9 0 -0.11
    -7 9 0 2.2399
    -7 9 0 2.4699
    7 9 0 0.89
    -7 -9 0 -1.05
    7 -9 0 0.79
    -8 9 0 2.5199
    8 -9 0 3.6198
    8 -9 0 2.3299
    -8 -9 0 2.4799
    -8 9 0 1.2799
    -9 9 0 3.4798
    9 -9 0 4.5698
    -9 -9 0 6.5497
    0 -10 0 164
    0 -10 0 141.05
    0 10 0 125.87
    1 10 0 288.1
    1 -10 0 258.34
    1 -10 0 257.78
    -1 -10 0 262.44
    -1 10 0 245.4
    -2 -10 0 22.689
    2 10 0 36.368
    2 -10 0 25.789
    -2 -10 0 15.699
    -2 10 0 25.799
    -2 10 0 24.399
    -3 -10 0 136.92
    -3 10 0 160.23
    3 10 0 145.63
    3 -10 0 157.01
    -3 10 0 168.79
    -3 -10 0 145.35
    -4 -10 0 0.29
    -4 10 0 2.4299
    4 10 0 5.2597
    -4 10 0 3.1298
    -4 -10 0 -6.8
    4 -10 0 3.5598
    -5 -10 0 2.3099
    5 -10 0 2.3899
    -5 -10 0 5.4097
    5 -10 0 -9.4
    -5 -10 0 3.3398
    5 10 0 5.3197
    -5 10 0 2.1399
    -5 10 0 8.1196
    -5 10 0 13.899
    5 -10 0 5.4497
    5 10 0 5.0098
    6 10 0 15.519
    -6 10 0 10.239
    -6 -10 0 19.519
    6 -10 0 15.289
    -6 10 0 12.439
    6 -10 0 13.469
    7 -10 0 1.4799
    -7 10 0 -2.43
    -7 -10 0 2.8899
    -7 10 0 3.1198
    7 10 0 -1.59
    7 -10 0 -0.16
    -8 10 0 15.789
    8 -10 0 19.349
    8 -10 0 16.119
    -9 -10 0 -0.04
    9 -10 0 0.42
    -9 10 0 -0.11
    -9 10 0 -0.4
    0 -11 0 -0.94
    0 11 0 -0.98
    0 -11 0 -2.52
    1 11 0 504.22
    -1 11 0 519.9
    -1 11 0 461.53
    -1 -11 0 498.71
    -1 -11 0 435.15
    1 -11 0 529.78
    2 11 0 14.809
    -2 11 0 27.259
    -2 11 0 15.289
    -2 -11 0 16.799
    2 -11 0 13.579
    -2 -11 0 11.049
    3 -11 0 -5.67
    -3 11 0 7.3896
    -3 -11 0 -0.25
    3 11 0 3.5298
    -3 -11 0 0.68
    -3 11 0 1.7999
    -4 -11 0 -3.29
    4 -11 0 -7.79
    4 11 0 -2.98
    -4 11 0 0.16
    -4 -11 0 -0.16
    -4 11 0 -0.02
    -5 11 0 -0.28
    -5 -11 0 -9.43
    5 -11 0 -2
    5 11 0 0.31
    -5 11 0 0.15
    -5 -11 0 -2.11
    -5 -11 0 -0.38
    5 -11 0 -8.76
    5 11 0 0.8
    5 -11 0 1.2099
    -5 11 0 -5.41
    -6 11 0 5.8697
    6 11 0 5.9497
    6 -11 0 7.7396
    6 -11 0 5.9197
    -6 11 0 9.9495
    -6 -11 0 13.459
    7 -11 0 6.7997
    -7 -11 0 4.3698
    -7 11 0 0.39
    7 11 0 4.1698
    7 -11 0 5.3697
    -7 11 0 5.8497
    8 -11 0 2.5199
    8 -11 0 2.3099
    -8 11 0 5.2297
    -9 11 0 2.0599
    9 -11 0 -0.71
    -9 -11 0 0.7
    -9 11 0 0.04
    0 12 0 12.359
    0 -12 0 8.4296
    0 -12 0 23.579
    -1 12 0 106.96
    1 -12 0 124.18
    -1 -12 0 123.75
    1 12 0 128.67
    2 12 0 12.949
    2 -12 0 12.209
    -2 -12 0 6.9297
    -2 12 0 5.0198
    -2 12 0 9.9095
    -3 -12 0 1.7799
    3 12 0 7.0097
    -3 -12 0 5.0198
    -3 12 0 -6.65
    -3 12 0 2.1599
    3 -12 0 4.4898
    -4 -12 0 16.529
    -4 12 0 14.639
    4 -12 0 11.789
    4 12 0 6.2097
    -4 -12 0 18.479
    4 -12 0 15.479
    -4 12 0 16.539
    5 -12 0 8.4496
    -5 -12 0 1.7499
    5 -12 0 11.769
    -5 -12 0 8.9696
    -5 12 0 6.8497
    5 12 0 9.3995
    -5 -12 0 7.5496
    5 -12 0 7.4796
    -5 12 0 21.579
    5 -12 0 17.149
    -5 12 0 8.4296
    5 12 0 9.6295
    6 -12 0 7.4396
    -6 12 0 -2.11
    -6 12 0 -3.62
    6 -12 0 6.8497
    -6 -12 0 8.1896
    6 12 0 3.3598
    7 -12 0 7.5296
    7 12 0 4.1798
    7 -12 0 5.9997
    -7 12 0 6.2997
    -7 12 0 2.3899
    -8 12 0 0.93
    -8 12 0 -1.33
    8 -12 0 -0.28
    0 13 0 -4.33
    0 -13 0 -0.23
    -1 -13 0 144.3
    -1 13 0 141.87
    1 13 0 158.75
    1 -13 0 152.81
    -2 -13 0 -1.01
    2 13 0 -1.89
    -2 13 0 2.3299
    2 -13 0 2.4099
    3 13 0 2.6099
    -3 -13 0 -0.25
    -3 13 0 6.0297
    3 -13 0 3.7298
    -3 13 0 20.979
    4 13 0 13.109
    4 -13 0 -0.96
    -4 -13 0 -0.3
    -4 13 0 0.32
    4 -13 0 0.18
    -4 13 0 4.71
    4 -13 0 2.5299
    -4 13 0 4.7398
    -4 -13 0 4.4298
    4 -13 0 4.2298
    5 13 0 -1.67
    5 -13 0 2.8199
    5 -13 0 -0.18
    -5 13 0 4.3598
    5 -13 0 0.76
    -5 -13 0 -3.45
    -5 13 0 -3.37
    6 13 0 0.06
    -6 -13 0 1.4899
    6 -13 0 -3.66
    -6 13 0 4.9298
    6 -13 0 -0.31
    7 13 0 7.3696
    7 -13 0 7.4496
    -7 13 0 9.6595
    -8 13 0 -1.45
    -8 -13 0 2.6499
    -8 13 0 0.9
    8 -13 0 0.88
    0 14 0 103.05
    1 -14 0 4.4698
    -1 14 0 17.079
    -1 -14 0 7.7596
    1 14 0 13.079
    -2 14 0 35.288
    2 14 0 22.379
    -2 -14 0 18.499
    2 -14 0 23.959
    3 14 0 25.929
    3 -14 0 10.729
    -3 -14 0 8.5996
    -3 14 0 4.54
    -4 14 0 14.499
    -4 -14 0 23.769
    4 -14 0 1.4699
    -4 14 0 8.8196
    4 -14 0 12.769
    -4 14 0 5.4
    4 14 0 21.519
    4 -14 0 10.949
    -4 -14 0 11.179
    5 -14 0 9.6195
    -5 -14 0 27.679
    5 14 0 8.7796
    5 -14 0 14.059
    -5 14 0 13.739
    6 14 0 6.2697
    -6 -14 0 7.1696
    6 -14 0 6.7897
    -6 14 0 3.7798
    -7 14 0 1.1399
    -7 14 0 6.6197
    7 14 0 5.6197
    7 -14 0 0.79
    -8 14 0 0.58
    8 -14 0 -1.46
    -8 14 0 -3.11
    -8 -14 0 -1.38
    0 15 0 3.6298
    -1 -15 0 11.819
    -1 15 0 7.0297
    1 15 0 2.2799
    2 15 0 0.29
    -2 15 0 6.2597
    2 -15 0 -5.2
    -2 -15 0 12.499
    -3 -15 0 0.49
    -3 15 0 6.92
    -3 15 0 9.8595
    -3 -15 0 8.6996
    3 15 0 5.3797
    3 -15 0 2.6199
    3 -15 0 10.17
    -3 15 0 8.5296
    -4 15 0 18.529
    4 15 0 -2.73
    -4 15 0 1.3399
    -4 -15 0 -2.11
    4 -15 0 1.7499
    -4 -15 0 -9.32
    4 -15 0 -2.08
    -4 15 0 0.44
    4 -15 0 5.72
    -5 -15 0 1.01
    -5 15 0 1.7199
    5 -15 0 -4.15
    -5 15 0 -1.35
    5 -15 0 1.0699
    6 15 0 15.659
    6 -15 0 20.859
    -6 15 0 12.289
    -6 15 0 8.1196
    -6 -15 0 22.979
    7 -15 0 -1.41
    -7 15 0 -1.45
    -7 15 0 2.6699
    8 -15 0 0.67
    -8 15 0 1.2899
    -8 15 0 -2.47
    -8 -15 0 3.4798
    0 16 0 54.917
    -1 16 0 19.259
    1 16 0 10.15
    -2 -16 0 0.95
    2 -16 0 0.45
    -2 16 0 1
    2 16 0 -4.43
    -2 -16 0 0.76
    -2 16 0 -11.36
    -2 16 0 1.5599
    2 -16 0 -5.02
    -3 16 0 20.759
    -3 16 0 1.9699
    3 -16 0 1.5099
    -3 -16 0 -1.72
    3 16 0 5.9597
    3 -16 0 10.1
    -3 -16 0 -0.19
    -3 16 0 5.0598
    -4 16 0 0.62
    4 -16 0 0.39
    -4 -16 0 0.94
    -4 16 0 2.3999
    -5 16 0 34.928
    5 -16 0 41.188
    5 -16 0 34.828
    -5 16 0 37.528
    -5 -16 0 15.539
    -6 -16 0 -1.2
    6 -16 0 -3.1
    -6 16 0 6.8597
    -6 16 0 3.6698
    -7 16 0 -0.08
    7 -16 0 3.5798
    -7 16 0 0.66
    0 17 0 3.4598
    0 17 0 0.3
    0 -17 0 -2.12
    0 17 0 -4.82
    1 -17 0 134.73
    -1 17 0 169.48
    -1 -17 0 134.48
    -1 -17 0 129.6
    -1 17 0 137.96
    -1 17 0 140.85
    1 17 0 172.64
    -2 -17 0 7.9196
    2 -17 0 5.2897
    2 17 0 -2.54
    -2 -17 0 8.0496
    -2 17 0 6.0497
    -2 17 0 -10.32
    -2 17 0 5.5097
    3 -17 0 20.399
    -3 17 0 1.9199
    -3 17 0 -1.32
    3 -17 0 0.98
    -3 -17 0 2.3299
    4 -17 0 3.9798
    -4 -17 0 1.9799
    -4 17 0 0.44
    -4 17 0 5.6897
    -5 -17 0 38.098
    -5 17 0 46.968
    5 -17 0 39.288
    5 -17 0 45.718
    -5 17 0 39.298
    6 -17 0 1.6399
    6 -17 0 0.09
    -6 17 0 3.0798
    -6 -17 0 0.03
    -6 17 0 3.7098
    -7 17 0 7.2396
    7 -17 0 7.9796
    -7 17 0 4.6998
    0 18 0 86.786
    0 18 0 85.336
    0 -18 0 98.975
    0 -18 0 83.206
    0 18 0 63.377
    -1 -18 0 11.899
    1 18 0 13.629
    -1 18 0 22.119
    -1 -18 0 24.029
    -1 18 0 21.099
    1 -18 0 20.619
    -1 18 0 24.639
    -2 -18 0 2.1999
    -2 18 0 2.2199
    -2 18 0 0.81
    2 -18 0 -1.47
    -3 18 0 0.99
    -3 18 0 5.1097
    3 -18 0 0.25
    -3 -18 0 -5.86
    -4 -18 0 15.209
    4 -18 0 13.059
    -4 18 0 14.899
    -4 18 0 14.839
    -5 18 0 16.369
    -5 -18 0 13.259
    5 -18 0 16.149
    -5 18 0 12.459
    6 -18 0 4.9598
    -6 -18 0 -0.61
    -6 18 0 0.54
    -6 18 0 -0.43
    6 -18 0 0.81
    -7 18 0 0.73
    -7 18 0 -1.15
    7 -18 0 3.1298
    0 -19 0 0.61
    0 19 0 1.5899
    0 19 0 4.2398
    -1 19 0 4.2198
    1 -19 0 0.75
    -1 -19 0 4.5898
    -1 19 0 7.1696
    -2 -19 0 -1.69
    2 -19 0 3.2798
    -2 19 0 -1.33
    -2 19 0 1.0299
    -3 19 0 36.418
    -3 -19 0 14.639
    -3 19 0 31.588
    3 -19 0 32.538
    4 -19 0 27.679
    -4 19 0 10.829
    -4 19 0 12.469
    -4 -19 0 16.399
    -5 19 0 6.0697
    5 -19 0 7.6796
    -5 -19 0 12.639
    -5 19 0 13.579
    -6 -19 0 0.13
    6 -19 0 -0.43
    -6 19 0 -0.78
    -6 19 0 3.3298
    -7 19 0 0.12
    -7 19 0 -0.02
    0 20 0 62.757
    0 -20 0 50.988
    0 20 0 53.787
    -1 20 0 17.569
    1 -20 0 16.829
    -1 -20 0 8.6696
    -1 20 0 16.519
    -2 -20 0 6.8797
    2 -20 0 1.7299
    -2 20 0 3.3298
    -2 20 0 7.7896
    -3 20 0 68.477
    3 -20 0 69.567
    -3 20 0 53.287
    -3 -20 0 68.117
    -4 20 0 2.8899
    -4 -20 0 -1.52
    -4 20 0 0.08
    4 -20 0 4.0898
    -5 20 0 4.6198
    -5 -20 0 4.7898
    -5 20 0 3.4698
    5 -20 0 3.2898
    -6 20 0 -1.88
    -6 20 0 -1.21
    6 -20 0 0
    -6 -20 0 -2.86
    0 -21 0 -2.1
    0 21 0 3.1698
    0 21 0 1.5599
    1 -21 0 17.449
    -1 21 0 22.119
    -1 -21 0 25.359
    -1 21 0 30.019
    2 -21 0 34.978
    -2 -21 0 40.998
    -2 21 0 39.298
    -2 21 0 34.088
    -3 21 0 20.019
    -3 -21 0 13.429
    -3 21 0 14.829
    3 -21 0 34.398
    -4 21 0 7.8996
    -4 -21 0 3.8998
    4 -21 0 6.7597
    -4 21 0 6.4997
    -5 -21 0 4.3498
    5 -21 0 2.3199
    -5 21 0 1.9299
    -5 21 0 3.6898
    6 -21 0 0.61
    -6 -21 0 0.93
    -6 21 0 -0.73
    -6 21 0 0.29
    0 22 0 9.4295
    0 -22 0 17.429
    -1 22 0 26.189
    1 -22 0 40.608
    -1 22 0 18.459
    -1 -22 0 21.459
    2 -22 0 18.319
    -2 22 0 39.148
    -2 -22 0 34.008
    -2 22 0 27.699
    3 -22 0 14.809
    -3 22 0 13.229
    -3 22 0 7.1496
    -3 -22 0 8.4296
    4 -22 0 2.3399
    -4 22 0 3.2498
    -4 -22 0 3.8398
    -4 22 0 1.7199
    -5 -22 0 -0.02
    -5 22 0 1.7199
    -5 22 0 0.1
    5 -22 0 -0.37
    0 -23 0 0.49
    1 -23 0 2.7499
    -1 -23 0 -0.76
    -1 23 0 2.0599
    -1 23 0 0.75
    2 -23 0 31.598
    -2 23 0 31.268
    -2 -23 0 33.448
    -2 23 0 39.058
    -3 23 0 0.97
    3 -23 0 0.25
    -3 23 0 -4.27
    -3 -23 0 1.5599
    4 -23 0 2.7199
    -4 23 0 3.5098
    -4 -23 0 1.5799
    -4 23 0 -0.7
    -5 23 0 3.4498
    -5 -23 0 0.24
    5 -23 0 1.4199
    -5 23 0 1.0499
    0 -24 0 18.879
    -1 -24 0 40.438
    1 -24 0 44.038
    2 -24 0 18.709
    -2 -24 0 13.549
    -2 24 0 17.119
    -2 24 0 12.079
    -3 24 0 3.2298
    -3 -24 0 3.4498
    -3 24 0 4.1998
    3 -24 0 0.07
    4 -24 0 16.839
    -4 -24 0 17.989
    -4 24 0 10.929
    -4 24 0 10.519
    1 -25 0 7.9596
    -2 -25 0 12.389
    2 -25 0 7.0097
    -3 25 0 2.4399
    -3 -25 0 4.5098
    3 -25 0 0.69
    -3 25 0 0.78
    1 -26 0 0.82
    -2 -26 0 0.73
    2 -26 0 0.96
    -9 0 1 -0.38
    9 0 -1 0.39
    -9 0 1 0.91
    -8 0 1 -0.25
    8 0 -1 1.3799
    8 0 -1 2.7299
    -8 0 1 -0.02
    -7 0 1 46.538
    -7 0 1 53.407
    7 0 -1 40.348
    7 0 -1 49.598
    7 0 -1 48.088
    -6 0 1 1.6199
    6 0 -1 10.869
    -6 0 1 -5.73
    -6 0 1 3.9798
    -5 0 1 100.67
    5 0 -1 79.506
    -5 0 1 103.85
    -4 0 1 -0.57
    -4 0 1 -0.02
    4 0 -1 0.62
    -4 0 1 -5.02
    3 0 -1 13.589
    -3 0 1 19.639
    -3 0 1 24.549
    -2 0 1 -0.94
    2 0 -1 -0.87
    -2 0 1 -0.91
    -1 0 1 2233.35
    -1 0 1 2069.86
    -1 0 1 2223.64
    0 0 1 -0.08
    0 0 1 -0.33
    0 0 1 -0.76
    -1 0 -1 393.95
    -1 0 -1 382.44
    1 0 1 384.46
    -2 0 -1 -1.1
    -2 0 -1 -0.45
    2 0 1 -1.78
    -3 0 -1 167.8
    3 0 1 164.38
    -3 0 -1 149.68
    -3 0 -1 163.52
    -4 0 -1 -1.48
    4 0 1 0.35
    -4 0 -1 0.78
    -4 0 -1 0.97
    -5 0 -1 12.749
    5 0 1 11.889
    -5 0 -1 15.519
    -5 0 -1 7.5396
    6 0 1 5.1097
    -6 0 -1 -7.32
    -6 0 -1 -0.25
    6 0 1 -1.35
    7 0 1 188.26
    7 0 1 167.58
    -7 0 -1 175.03
    -7 0 -1 198.54
    -7 0 -1 170.06
    8 0 1 -0.49
    -8 0 -1 -1.1
    -8 0 -1 2.0199
    -8 0 -1 0.53
    9 0 1 3.6198
    -9 0 -1 2.2099
    -9 1 1 -2.87
    9 -1 -1 2.7799
    9 1 -1 -0.58
    -9 1 1 -0.56
    -9 -1 1 -1.59
    9 -1 -1 1.3599
    -9 -1 1 0.35
    -8 -1 1 -0.77
    -8 -1 1 -1.66
    8 -1 -1 2.2699
    -8 1 1 -0.36
    -8 1 1 1.7999
    -8 1 1 2.6999
    8 -1 -1 1.3399
    8 1 -1 -0.02
    7 -1 -1 2.6999
    -7 -1 1 -0.78
    7 1 -1 1.2799
    7 1 -1 0.53
    -7 1 1 4.8798
    7 -1 -1 -0.18
    -7 -1 1 7.2296
    -7 1 1 4.6098
    7 -1 -1 0.76
    -6 1 1 7.2496
    -6 -1 1 3.3298
    6 1 -1 3.1498
    -6 1 1 -0.58
    -6 -1 1 7.2096
    -6 1 1 8.7696
    6 -1 -1 -0.66
    -6 -1 1 -3.46
    -5 1 1 26.779
    5 -1 -1 15.319
    -5 -1 1 25.889
    -5 -1 1 5.5497
    -5 -1 1 13.979
    -5 1 1 27.029
    -4 1 1 24.129
    -4 1 1 31.678
    4 1 -1 28.529
    -4 -1 1 35.128
    -4 1 1 24.769
    -4 -1 1 23.309
    -4 -1 1 17.929
    4 -1 -1 20.089
    3 1 -1 304.95
    -3 -1 1 332.68
    3 -1 -1 321.06
    -3 -1 1 333.63
    -3 1 1 305.24
    -3 1 1 308.57
    -2 1 1 17.159
    2 1 -1 21.919
    2 -1 -1 19.119
    -2 -1 1 13.999
    -2 -1 1 13.559
    -2 1 1 6.0997
    -1 1 1 625.2
    -1 1 1 596.08
    -1 1 1 591.07
    -1 -1 1 625.8
    -1 -1 1 587.07
    -1 -1 1 604.49
    0 -1 -1 1011.1
    0 -1 1 1089.79
    0 1 1 1018.67
    0 1 -1 1042.9
    0 -1 1 1002
    0 1 1 1060.05
    -1 1 -1 738.67
    1 1 1 676.52
    1 -1 1 702.62
    -1 -1 -1 674.08
    -1 1 -1 672.87
    1 1 1 711.11
    -2 1 -1 1092.01
    -2 -1 -1 989.57
    -2 -1 -1 1002.87
    2 1 1 986.98
    -2 1 -1 1000.17
    2 -1 1 1048.4
    -3 1 -1 4.4198
    -3 1 -1 3.5998
    -3 -1 -1 10.479
    -3 1 -1 9.7595
    3 -1 1 3.0698
    -3 -1 -1 5.5297
    3 1 1 2.1599
    -3 -1 -1 3.0798
    -4 1 -1 10.01
    4 -1 1 6.0097
    -4 1 -1 8.9596
    4 1 1 8.5296
    -4 -1 -1 2.6599
    -4 -1 -1 11.069
    -4 1 -1 7.5696
    -4 -1 -1 14.079
    -5 1 -1 14.529
    -5 -1 -1 14.849
    -5 -1 -1 8.7896
    5 1 1 16.209
    5 -1 1 13.109
    -5 -1 -1 5.5297
    -5 1 -1 21.329
    -6 1 -1 17.269
    6 1 1 23.809
    -6 -1 -1 12.589
    6 1 1 20.719
    6 -1 1 12.669
    6 -1 1 17.559
    -6 1 -1 10.829
    -6 1 -1 19.159
    6 -1 1 16.459
    -7 1 -1 11.069
    -7 -1 -1 10.549
    7 -1 1 11.959
    7 -1 1 14.229
    -7 1 -1 17.519
    -7 1 -1 8.6396
    -7 -1 -1 15.439
    7 1 1 9.2995
    -8 -1 -1 2.5599
    8 -1 1 1.9299
    8 -1 1 3.3398
    -8 1 -1 3.7198
    -8 1 -1 3.1898
    8 1 1 0.17
    -8 1 -1 4.5998
    -8 -1 -1 -1.83
    -8 -1 -1 2.4699
    9 1 1 3.9698
    9 -1 1 2.1999
    -9 1 -1 0.5
    -9 -1 -1 -2.8
    9 -2 -1 -0.54
    -9 -2 1 0.53
    9 2 -1 0.22
    9 -2 -1 -0.47
    -9 2 1 2.9799
    -9 -2 1 -0.24
    -8 2 1 1.7099
    -8 -2 1 4.1398
    8 2 -1 -0.2
    -8 -2 1 -0.6
    -8 2 1 0.87
    8 -2 -1 2.2299
    8 2 -1 -2.57
    -8 2 1 2.6399
    8 -2 -1 1.6499
    7 -2 -1 10.939
    -7 2 1 6.0797
    -7 -2 1 7.5896
    7 -2 -1 8.4496
    -7 -2 1 5.4197
    7 2 -1 6.8097
    7 -2 -1 9.0096
    -7 2 1 11.429
    7 2 -1 6.9697
    -6 -2 1 19.069
    -6 2 1 16.499
    -6 -2 1 11.329
    -6 2 1 13.069
    6 2 -1 16.379
    -6 2 1 11.039
    6 -2 -1 14.929
    -6 -2 1 17.949
    5 -2 -1 11.689
    -5 2 1 7.1197
    -5 -2 1 15.779
    -5 2 1 19.829
    -5 -2 1 14.889
    -5 -2 1 17.149
    -4 2 1 10.279
    -4 -2 1 2.9099
    -4 -2 1 5.1797
    -4 2 1 9.2395
    4 -2 -1 5.8997
    -4 -2 1 7.7196
    4 2 -1 9.8195
    -3 2 1 2.2599
    -3 -2 1 -0.34
    3 2 -1 1.1099
    -3 -2 1 1.1299
    3 -2 -1 3.3098
    -3 2 1 2.8399
    -3 -2 1 4.1898
    -2 2 1 30.329
    -2 -2 1 29.359
    2 -2 -1 39.418
    -2 2 1 36.328
    -2 -2 1 25.519
    2 2 -1 41.008
    -1 2 1 501.46
    -1 2 1 529.63
    -1 2 1 519.1
    -1 -2 1 508.66
    -1 -2 1 470.05
    -1 -2 1 524.81
    0 2 1 424.83
    0 -2 -1 395.09
    0 2 -1 371.56
    0 2 1 390.22
    0 -2 1 401.5
    0 -2 1 406.44
    -1 2 -1 943.99
    1 2 1 919.86
    -1 2 -1 971.58
    -1 -2 -1 935.08
    1 2 1 970.26
    1 -2 1 929.12
    2 -2 1 9882.65
    -2 -2 -1 9731.74
    2 2 1 9869.92
    -2 2 -1 9999
    -2 2 -1 9936.52
    -3 -2 -1 146.07
    -3 -2 -1 142.55
    -3 2 -1 130.44
    3 2 1 156.57
    -3 2 -1 143.42
    3 -2 1 139.12
    -3 2 -1 99.535
    -3 -2 -1 135.76
    -4 -2 -1 19.699
    -4 -2 -1 27.669
    4 2 1 20.739
    -4 2 -1 15.719
    -4 2 -1 15.309
    -4 2 -1 29.069
    -4 -2 -1 18.219
    4 -2 1 21.219
    5 -2 1 17.279
    -5 -2 -1 16.529
    -5 2 -1 17.429
    -5 -2 -1 11.279
    -5 2 -1 17.819
    5 2 1 23.179
    -6 2 -1 0.41
    6 -2 1 12.099
    -6 2 -1 -0.25
    6 2 1 7.6696
    6 -2 1 2.5299
    -6 2 -1 2.8499
    6 -2 1 -0.31
    6 2 1 3.9198
    -6 -2 -1 0.29
    -7 2 -1 22.169
    7 2 1 16.719
    7 -2 1 29.419
    -7 2 -1 21.859
    -7 -2 -1 24.719
    -7 -2 -1 25.409
    -7 2 -1 22.099
    7 -2 1 23.629
    -8 2 -1 12.369
    8 2 1 -0.78
    8 -2 1 7.0097
    -8 -2 -1 5.5097
    -8 2 -1 4.1598
    -8 -2 -1 7.8596
    8 -2 1 6.4097
    -8 2 -1 2.1699
    -9 -2 -1 -1.97
    9 -2 1 1.5999
    -9 2 -1 -0.96
    -9 2 -1 0.43
    -9 -3 1 1.1099
    9 3 -1 2.4299
    9 -3 -1 1.6399
    9 -3 -1 0.22
    -9 -3 1 0.55
    -9 3 1 1.4199
    -8 3 1 4.6298
    8 3 -1 3.7498
    -8 3 1 6.1197
    -8 -3 1 4.7098
    -8 -3 1 2.4199
    8 -3 -1 1.7099
    8 -3 -1 4.1598
    8 3 -1 -0.98
    7 3 -1 14.809
    -7 -3 1 7.6696
    -7 3 1 9.8495
    7 3 -1 9.2195
    7 -3 -1 14.549
    7 -3 -1 14.809
    -7 3 1 18.659
    -7 -3 1 20.339
    6 3 -1 34.248
    6 -3 -1 30.858
    -6 3 1 30.868
    6 3 -1 24.069
    -6 -3 1 22.699
    -6 -3 1 32.348
    -6 3 1 27.469
    6 -3 -1 24.369
    6 -3 -1 35.098
    6 3 -1 50.508
    -6 3 1 30.309
    5 -3 -1 40.258
    -5 -3 1 64.107
    -5 3 1 61.897
    -5 -3 1 79.486
    -5 -3 1 71.796
    -5 3 1 36.128
    4 -3 -1 6.3797
    -4 -3 1 8.8496
    -4 3 1 13.759
    -4 -3 1 10.399
    -4 -3 1 5.3297
    -4 3 1 12.029
    -3 -3 1 140.58
    -3 3 1 143.39
    -3 -3 1 154.88
    -3 -3 1 134.04
    3 3 -1 120.45
    -3 3 1 136.68
    3 -3 -1 153.45
    -2 3 1 121.25
    2 -3 -1 91.546
    -2 -3 1 94.005
    -2 3 1 95.515
    -2 -3 1 94.625
    2 3 -1 92.945
    -1 3 1 23.299
    -1 3 1 18.919
    -1 -3 1 24.319
    -1 -3 1 24.789
    1 3 -1 20.789
    1 -3 -1 22.089
    0 3 1 1116.06
    0 3 -1 1044.43
    0 -3 -1 1091.75
    0 -3 1 1046.62
    0 3 1 1112.47
    0 -3 1 1050.61
    1 -3 1 372.68
    1 3 1 375.79
    1 3 1 363.36
    -1 -3 -1 410.48
    -1 3 -1 373.52
    2 3 1 5123.3
    -2 3 -1 5279.18
    2 3 1 5299.12
    2 -3 1 5365.13
    -2 3 -1 5054.8
    -2 -3 -1 5262.69
    -3 -3 -1 12.309
    -3 -3 -1 21.059
    3 3 1 14.729
    3 -3 1 19.829
    3 3 1 15.379
    -3 3 -1 13.009
    -3 3 -1 24.469
    -3 3 -1 19.049
    4 3 1 44.288
    -4 3 -1 17.209
    -4 -3 -1 53.057
    4 -3 1 33.328
    -4 3 -1 38.318
    -4 -3 -1 33.418
    4 3 1 36.028
    -4 3 -1 42.988
    -5 3 -1 52.977
    5 -3 1 71.396
    -5 3 -1 49.168
    -5 -3 -1 60.437
    5 3 1 31.618
    -5 -3 -1 50.258
    -6 -3 -1 5.9697
    6 -3 1 0.04
    -6 -3 -1 1.1199
    6 3 1 -0.23
    -6 3 -1 3.0099
    -6 3 -1 2.1599
    6 -3 1 0.88
    6 3 1 2.1799
    6 -3 1 -3.36
    -6 3 -1 5.8497
    -7 3 -1 20.449
    7 -3 1 14.719
    7 -3 1 15.959
    -7 3 -1 11.009
    7 3 1 16.079
    -7 -3 -1 12.979
    -7 3 -1 11.009
    8 -3 1 -0.2
    8 3 1 1.0899
    -8 3 -1 0.72
    -8 -3 -1 2.8299
    -8 3 -1 1.9099
    8 -3 1 2.8399
    -8 -3 -1 1.7899
    -8 3 -1 0.03
    9 -3 1 -0.23
    -9 3 -1 7.0897
    -9 -3 -1 6.3997
    -9 3 -1 9.2395
    -9 -4 1 -0.03
    9 4 -1 -2.34
    9 -4 -1 2.0599
    -9 -4 1 3.0099
    -9 4 1 2.5099
    9 -4 -1 1.5699
    -8 -4 1 3.3198
    -8 -4 1 3.8698
    8 -4 -1 7.0197
    8 -4 -1 4.6298
    8 4 -1 6.0797
    -8 4 1 1.4299
    8 4 -1 3.8498
    -8 4 1 2.9399
    -7 4 1 4.9698
    -7 -4 1 5.9097
    7 -4 -1 11.469
    -7 -4 1 10.649
    7 4 -1 11.689
    -7 4 1 11.709
    7 -4 -1 14.469
    7 4 -1 6.0797
    6 -4 -1 14.959
    -6 -4 1 17.819
    -6 4 1 23.429
    6 4 -1 25.469
    6 4 -1 41.138
    6 -4 -1 22.689
    6 -4 -1 31.148
    6 4 -1 15.799
    -6 4 1 36.528
    -6 -4 1 19.969
    -6 4 1 30.808
    -5 -4 1 101.94
    -5 4 1 85.486
    -5 -4 1 89.366
    5 4 -1 88.826
    5 -4 -1 80.506
    -5 4 1 97.055
    -4 -4 1 86.946
    -4 -4 1 96.885
    -4 4 1 72.326
    -4 4 1 96.525
    4 -4 -1 84.696
    3 -4 -1 204.16
    -3 -4 1 176.15
    -3 4 1 194.6
    -3 -4 1 188.28
    -2 -4 1 233.39
    2 -4 -1 231.8
    -2 4 1 231.73
    2 4 -1 245.75
    -1 4 1 4.2298
    -1 4 1 6.5197
    -1 -4 1 5.8797
    -1 -4 1 7.4796
    1 4 -1 7.1896
    1 -4 -1 6.5197
    0 -4 1 1.4699
    0 4 1 1.5099
    0 4 -1 0.4
    0 4 1 0.42
    0 -4 -1 0.63
    0 -4 1 0.11
    1 4 1 1240.74
    1 4 1 1220.96
    1 -4 1 1243.37
    -1 -4 -1 1220.32
    1 -4 1 1276.44
    -1 4 -1 1333.86
    -2 -4 -1 1165.84
    2 4 1 1103.69
    -2 4 -1 1115.68
    2 4 1 1146.77
    -2 4 -1 1147.61
    -3 -4 -1 133.91
    -3 -4 -1 130.65
    -3 4 -1 138.24
    3 4 1 133.76
    -3 4 -1 131
    -3 4 -1 121.78
    3 4 1 147.2
    3 -4 1 126.7
    -4 -4 -1 -3.8
    -4 -4 -1 1.8899
    -4 4 -1 2.9899
    4 -4 1 0.52
    -4 4 -1 -0.17
    4 4 1 -0.32
    4 4 1 1.6199
    -5 -4 -1 236.55
    -5 4 -1 247.68
    5 4 1 201.83
    -5 -4 -1 227.55
    5 -4 1 209.74
    -5 4 -1 232.54
    -6 4 -1 6.6497
    -6 4 -1 -1.34
    -6 4 -1 1.0799
    -6 -4 -1 0.76
    6 4 1 5.5297
    6 4 1 4.9698
    6 -4 1 1.4899
    6 -4 1 8.8796
    -6 -4 -1 -3.68
    6 -4 1 1.9399
    -7 4 -1 4.0198
    7 -4 1 0.44
    -7 4 -1 3.7598
    7 4 1 5.2697
    7 -4 1 -3
    -7 -4 -1 2.1399
    -7 4 -1 -1.58
    -8 4 -1 1.0599
    -8 4 -1 -0.58
    8 -4 1 1.7399
    8 -4 1 0.52
    -8 4 -1 -4.13
    -8 -4 -1 0.46
    -8 -4 -1 -0.23
    9 -4 1 1.7099
    -9 -4 -1 1.6599
    -9 4 -1 -0.16
    -9 4 -1 2.8599
    9 -4 1 -0.75
    -9 5 1 3.6998
    9 -5 -1 0.84
    9 -5 -1 0.88
    9 5 -1 0.88
    -9 -5 1 2.5499
    -9 -5 1 1.6399
    8 5 -1 0.74
    8 5 -1 -0.67
    -8 5 1 -1.3
    -8 -5 1 2.5599
    -8 -5 1 3.9598
    8 -5 -1 0.53
    8 -5 -1 0.55
    -8 5 1 7.7596
    -7 5 1 15.909
    7 5 -1 12.929
    7 -5 -1 13.799
    -7 -5 1 7.7196
    -7 -5 1 15.719
    -7 5 1 16.719
    7 -5 -1 19.619
    7 5 -1 8.6496
    6 5 -1 44.648
    -6 -5 1 31.028
    6 -5 -1 20.369
    6 5 -1 16.469
    -6 5 1 30.678
    6 -5 -1 31.358
    -6 -5 1 22.439
    6 5 -1 28.579
    -6 5 1 32.838
    -6 -5 1 25.239
    6 -5 -1 23.049
    -6 5 1 29.049
    -5 5 1 34.808
    -5 -5 1 31.588
    5 5 -1 41.828
    -5 5 1 30.329
    5 -5 -1 29.819
    -5 -5 1 39.368
    4 5 -1 123.19
    -4 -5 1 106.95
    4 -5 -1 90.646
    -4 5 1 104.77
    -4 -5 1 114.83
    -4 5 1 97.855
    -3 -5 1 29.119
    -3 5 1 34.658
    3 -5 -1 36.028
    -3 -5 1 41.098
    3 5 -1 18.939
    -3 5 1 34.408
    -2 -5 1 482.19
    2 5 -1 459.56
    -2 5 1 509.64
    2 -5 -1 461.8
    1 -5 -1 83.136
    1 5 -1 97.545
    -1 -5 1 94.195
    -1 5 1 91.256
    -1 -5 1 87.516
    1 -5 -1 77.326
    0 5 1 200.88
    0 -5 -1 173.07
    0 5 1 206.25
    0 5 -1 181.71
    0 -5 1 183.32
    0 -5 1 213.41
    1 5 1 7.1396
    1 -5 1 8.1296
    -1 5 -1 15.459
    1 -5 1 8.2596
    1 5 1 9.8795
    -1 -5 -1 7.2196
    2 5 1 115.97
    2 -5 1 115.69
    -2 5 -1 110.26
    2 5 1 118.17
    -2 -5 -1 101.84
    -2 5 -1 117.51
    3 -5 1 7.3696
    3 5 1 19.789
    3 5 1 14.379
    -3 5 -1 1.7299
    -3 5 -1 14.989
    -3 -5 -1 11.739
    -3 5 -1 10.859
    -3 -5 -1 9.3695
    4 -5 1 114.55
    -4 5 -1 131.11
    -4 5 -1 132.87
    4 5 1 107.26
    -4 -5 -1 127.81
    -4 -5 -1 124.04
    5 -5 1 335.54
    -5 5 -1 334.43
    -5 -5 -1 342.36
    -5 5 -1 352.28
    5 5 1 432.27
    -5 -5 -1 365.48
    6 -5 1 11.319
    -6 5 -1 9.1895
    6 -5 1 10.809
    -6 5 -1 17.119
    -6 -5 -1 12.119
    6 -5 1 8.8896
    6 5 1 15.299
    -6 5 -1 16.129
    -6 -5 -1 9.5995
    7 -5 1 0.62
    -7 -5 -1 -1.86
    -7 5 -1 -0.06
    -7 5 -1 -2.05
    -7 5 -1 2.5299
    7 -5 1 2.0899
    -8 5 -1 7.2496
    -8 5 -1 7.2096
    -8 -5 -1 5.7797
    -8 -5 -1 5.3997
    8 -5 1 10.789
    -8 5 -1 4.7098
    9 -5 1 0.83
    -9 -5 -1 0.19
    9 -5 1 -0.06
    -9 5 -1 1.6799
    9 6 -1 3.7598
    9 -6 -1 2.0299
    -9 -6 1 7.3796
    9 -6 -1 2.0299
    -9 6 1 1.6399
    -9 -6 1 2.5799
    8 -6 -1 4.7898
    8 6 -1 7.7996
    -8 -6 1 2.1199
    8 -6 -1 7.0397
    -8 6 1 9.0596
    -8 -6 1 2.9699
    8 6 -1 10.08
    -8 6 1 15.239
    -7 6 1 2.4799
    -7 -6 1 4.7698
    7 6 -1 0.73
    -7 -6 1 4.2898
    7 -6 -1 5.4697
    7 -6 -1 6.7997
    7 6 -1 3.2998
    -7 6 1 5.1097
    6 6 -1 5.9297
    6 6 -1 6.9497
    -6 6 1 11.949
    -6 -6 1 19.709
    -6 6 1 6.9397
    6 -6 -1 3.7198
    -6 -6 1 4.6298
    -6 6 1 11.809
    -6 -6 1 5.1297
    6 6 -1 24.109
    6 -6 -1 9.8295
    6 -6 -1 6.1597
    -5 6 1 8.6096
    -5 -6 1 21.599
    -5 -6 1 28.779
    5 6 -1 16.329
    5 -6 -1 19.659
    -5 6 1 18.029
    -4 6 1 80.776
    4 -6 -1 98.655
    -4 -6 1 59.227
    -4 6 1 79.776
    4 6 -1 117.38
    -4 -6 1 79.826
    -3 6 1 2.6299
    -3 -6 1 0.46
    3 -6 -1 2.3099
    -3 6 1 -1.57
    -3 -6 1 1.5199
    3 6 -1 2.5999
    -2 6 1 -0.04
    2 -6 -1 -1.57
    -2 -6 1 2.0099
    2 6 -1 0.62
    1 -6 -1 -0.46
    1 6 -1 3.3798
    1 -6 -1 -1.18
    -1 6 1 -0.67
    -1 -6 1 -1.09
    -1 -6 1 0.65
    0 6 -1 782.54
    0 -6 1 734.44
    0 6 1 796.1
    0 -6 -1 750.1
    0 -6 1 808.44
    0 6 1 798.07
    1 -6 1 469.95
    -1 -6 -1 465.72
    -1 6 -1 463.17
    1 6 1 509.4
    1 6 1 524.86
    1 -6 1 474.56
    2 6 1 836.4
    -2 6 -1 788.7
    2 6 1 791.04
    -2 -6 -1 810.08
    2 -6 1 830.15
    -2 6 -1 756.63
    -2 6 -1 817.97
    -3 -6 -1 101.64
    -3 -6 -1 93.895
    3 6 1 94.255
    -3 6 -1 66.017
    3 6 1 88.936
    3 -6 1 99.155
    -3 6 -1 96.775
    4 -6 1 1690.02
    -4 6 -1 1774.44
    -4 6 -1 1637.78
    -4 -6 -1 1684.81
    4 6 1 1743.68
    -4 -6 -1 1750.35
    -5 6 -1 44.638
    -5 -6 -1 36.428
    5 6 1 40.048
    -5 -6 -1 45.918
    -5 6 -1 39.228
    5 -6 1 37.538
    -6 -6 -1 1.2399
    -6 6 -1 2.6499
    6 -6 1 4.7398
    -6 -6 -1 17.979
    6 6 1 0.54
    6 -6 1 2.9599
    -6 6 -1 10.04
    6 -6 1 9.6995
    -7 6 -1 0.76
    7 -6 1 -0.15
    7 -6 1 -4.05
    7 6 1 3.3698
    -7 -6 -1 -2.56
    -7 6 -1 -2.35
    -8 -6 -1 -0.88
    8 -6 1 -0.8
    -8 -6 -1 4.9598
    -8 6 -1 -2.46
    -8 6 -1 1.0699
    8 -6 1 -1.7
    -9 -6 -1 2.3799
    -9 6 -1 -3.67
    9 -6 1 4.0498
    9 -7 -1 8.7496
    -9 -7 1 4.2098
    -9 -7 1 6.4597
    9 -7 -1 5.9097
    -9 7 1 3.4898
    8 -7 -1 1.0899
    -8 7 1 -4.11
    -8 7 1 0.98
    8 7 -1 2.0399
    8 7 -1 0.06
    -8 -7 1 0.73
    8 -7 -1 0.66
    -8 -7 1 -2.51
    -7 -7 1 0.88
    7 -7 -1 0.56
    7 -7 -1 3.2298
    7 7 -1 0.62
    -7 -7 1 6.6597
    -7 7 1 2.7699
    -7 7 1 -1.32
    7 7 -1 0.19
    6 -7 -1 32.608
    -6 -7 1 32.198
    6 7 -1 22.899
    6 -7 -1 26.599
    6 7 -1 16.979
    -6 7 1 21.529
    6 -7 -1 20.779
    -6 7 1 25.469
    -6 7 1 37.988
    -6 -7 1 24.919
    -6 -7 1 31.168
    6 7 -1 39.778
    -5 -7 1 -5.19
    5 -7 -1 6.7897
    5 7 -1 -6.47
    -5 7 1 -3.2
    -5 7 1 1.0499
    -5 -7 1 -1.81
    4 7 -1 67.977
    -4 -7 1 94.495
    -4 -7 1 78.566
    -4 7 1 67.317
    4 -7 -1 57.207
    -4 7 1 58.717
    3 7 -1 19.459
    -3 7 1 25.789
    -3 7 1 20.919
    -3 -7 1 19.279
    -3 -7 1 27.939
    3 -7 -1 32.118
    -2 -7 1 71.796
    -2 -7 1 52.157
    2 7 -1 42.748
    -2 7 1 83.776
    2 -7 -1 58.827
    -1 -7 1 2.1699
    1 7 -1 6.6197
    1 -7 -1 6.5397
    1 -7 -1 5.4597
    -1 7 1 7.8096
    -1 -7 1 8.1496
    0 -7 1 20.359
    0 -7 -1 24.079
    0 7 1 18.929
    0 -7 1 21.089
    0 7 1 21.119
    0 7 -1 19.629
    1 7 1 16.829
    1 7 1 23.519
    -1 7 -1 19.429
    1 -7 1 17.059
    1 -7 1 13.989
    -1 -7 -1 14.299
    2 7 1 488.56
    -2 -7 -1 463.09
    2 7 1 418.57
    -2 7 -1 451.89
    2 -7 1 422.75
    -2 7 -1 497.72
    -2 7 -1 483.7
    -3 -7 -1 1.4799
    3 -7 1 4.2998
    3 7 1 -2.27
    -3 -7 -1 -0.66
    -3 7 -1 0.24
    -3 7 -1 2.1399
    -4 -7 -1 2141.93
    -4 7 -1 2068.3
    4 7 1 2225.73
    4 -7 1 2073.89
    -4 7 -1 2189.55
    5 -7 1 1.4999
    -5 7 -1 -0.32
    -5 -7 -1 1.2099
    5 7 1 -6.63
    -5 -7 -1 -2.59
    -5 7 -1 -9.29
    -6 7 -1 15.709
    -6 -7 -1 1.5799
    6 -7 1 5.0498
    -6 -7 -1 3.9598
    6 -7 1 8.0496
    -6 7 -1 7.2496
    6 7 1 7.0297
    6 -7 1 6.4397
    7 -7 1 9.7495
    7 7 1 6.4697
    -7 -7 -1 11.269
    -7 7 -1 20.259
    -7 7 -1 16.609
    7 -7 1 10.749
    -8 7 -1 3.7998
    8 -7 1 3.4498
    8 -7 1 2.3199
    -8 -7 -1 -0.08
    -8 7 -1 0.64
    -8 -7 -1 1.6099
    -9 -7 -1 1.8099
    9 -7 1 2.9199
    -9 7 -1 3.2498
    -9 8 1 20.829
    -9 -8 1 20.549
    -9 -8 1 24.029
    9 -8 -1 15.519
    -8 8 1 3.6898
    8 8 -1 14.729
    8 -8 -1 5.5097
    8 8 -1 7.7196
    -8 -8 1 5.6897
    -8 -8 1 4.0498
    -8 8 1 6.6697
    8 -8 -1 7.2096
    7 -8 -1 6.0397
    -7 -8 1 1.7099
    7 -8 -1 6.2197
    -7 8 1 -3.61
    7 8 -1 1.6799
    -7 -8 1 7.5396
    7 8 -1 2.6599
    -7 8 1 4.0298
    -6 8 1 10.569
    6 8 -1 5.0298
    6 -8 -1 7.5796
    -6 -8 1 13.919
    6 -8 -1 -3.09
    6 -8 -1 7.6996
    -6 -8 1 6.5697
    6 8 -1 6.6997
    -6 8 1 6.2997
    -6 8 1 -7.58
    6 8 -1 12.109
    -6 -8 1 5.1697
    -5 -8 1 2.6399
    5 8 -1 10.12
    5 -8 -1 7.7696
    -5 8 1 -1.43
    -5 -8 1 14.939
    -5 8 1 2.1899
    -4 8 1 12.319
    4 -8 -1 11.839
    -4 8 1 13.429
    -4 -8 1 8.2796
    4 8 -1 17.259
    -4 -8 1 13.479
    -3 -8 1 57.307
    -3 8 1 48.058
    -3 8 1 37.258
    3 -8 -1 51.817
    -3 -8 1 52.747
    3 8 -1 59.677
    2 -8 -1 48.748
    2 8 -1 43.748
    -2 8 1 49.428
    -2 -8 1 49.248
    -2 -8 1 66.067
    1 8 -1 14.389
    1 -8 -1 5.1597
    -1 8 1 6.1697
    1 -8 -1 5.3897
    -1 -8 1 3.9998
    -1 -8 1 3.8998
    0 -8 1 128.36
    0 8 -1 135.04
    0 -8 1 105.25
    0 -8 -1 118.46
    0 -8 -1 123.27
    0 8 1 122.7
    1 -8 1 306.51
    1 8 1 298.2
    -1 -8 -1 288.61
    1 8 1 281.19
    -1 8 -1 299.59
    1 -8 1 326.84
    -2 8 -1 170.56
    -2 8 -1 188.6
    2 -8 1 208.44
    2 8 1 189.16
    2 8 1 171.08
    -2 -8 -1 183.58
    -2 8 -1 190.81
    -3 -8 -1 182.18
    -3 -8 -1 204.96
    3 8 1 205.12
    3 -8 1 198.42
    -3 8 -1 197.68
    -3 8 -1 194.84
    -4 -8 -1 393.85
    4 8 1 398.59
    -4 8 -1 381.92
    -4 8 -1 343.46
    -4 -8 -1 389.72
    4 -8 1 435.8
    5 -8 1 54.647
    -5 8 -1 47.658
    -5 -8 -1 36.658
    -5 -8 -1 45.508
    5 8 1 49.648
    -5 8 -1 64.527
    6 -8 1 16.299
    6 -8 1 6.2697
    -6 -8 -1 3.7698
    -6 -8 -1 7.8296
    -6 8 -1 7.7796
    6 -8 1 5.7097
    6 8 1 2.0299
    -6 8 -1 4.6698
    7 -8 1 -1.53
    -7 -8 -1 2.8199
    -7 8 -1 -0.76
    -7 8 -1 0.24
    7 8 1 1.2299
    7 -8 1 -2.08
    -8 8 -1 -0.05
    8 -8 1 2.1599
    -8 -8 -1 -2.36
    8 -8 1 -0.01
    -8 8 -1 1.7199
    -9 8 -1 -0.52
    9 -8 1 -1.2
    -9 -8 -1 0.6
    -9 8 -1 -0.45
    9 -9 -1 21.879
    9 -9 -1 24.729
    -9 -9 1 22.899
    -9 9 1 23.869
    8 9 -1 2.3699
    8 9 -1 5.2997
    8 -9 -1 -1.89
    -8 -9 1 3.3598
    -8 9 1 3.5498
    -8 9 1 0.94
    -8 -9 1 3.8798
    8 -9 -1 0.2
    -7 -9 1 11.949
    -7 9 1 7.1297
    -7 9 1 8.5196
    7 9 -1 7.8296
    7 -9 -1 10.299
    7 -9 -1 13.949
    -7 -9 1 8.8996
    7 9 -1 10.769
    -6 9 1 4.5898
    -6 9 1 7.0897
    6 -9 -1 4.3998
    -6 -9 1 4.4798
    -6 -9 1 7.3196
    6 9 -1 3.6798
    -6 -9 1 21.329
    6 9 -1 3.5398
    -6 9 1 4.57
    6 9 -1 -6.18
    6 -9 -1 3.7898
    6 -9 -1 1.5199
    5 -9 -1 22.369
    -5 9 1 22.329
    -5 -9 1 16.789
    5 -9 -1 20.509
    5 -9 -1 19.759
    -5 9 1 48.878
    -5 -9 1 24.669
    -5 9 1 10.459
    5 9 -1 12.899
    -4 -9 1 206.02
    4 9 -1 159.49
    -4 9 1 155.68
    4 -9 -1 155.75
    -4 -9 1 154.84
    -4 9 1 164.13
    -3 -9 1 30.429
    -3 -9 1 27.589
    -3 9 1 31.458
    -3 9 1 22.849
    3 -9 -1 24.959
    3 9 -1 31.538
    2 9 -1 214.03
    -2 -9 1 217.6
    -2 -9 1 202.9
    2 -9 -1 207.85
    -1 -9 1 556.45
    -1 -9 1 514.8
    1 -9 -1 565.13
    -1 9 1 568.68
    1 -9 -1 510.2
    1 9 -1 526.77
    0 9 -1 10.569
    0 -9 1 10.699
    0 -9 1 3.6798
    0 -9 -1 2.6199
    0 -9 1 6.5697
    0 9 1 14.269
    0 -9 -1 5.3297
    1 -9 1 27.269
    1 9 1 23.659
    -1 9 -1 32.988
    1 -9 1 13.899
    -1 -9 -1 31.878
    -1 9 -1 23.039
    2 -9 1 20.669
    -2 9 -1 41.958
    -2 -9 -1 30.259
    -2 9 -1 29.419
    2 9 1 30.509
    3 -9 1 118.76
    -3 9 -1 92.995
    3 9 1 102.91
    -3 -9 -1 97.895
    -3 9 -1 94.755
    4 -9 1 6.0297
    -4 -9 -1 4.1198
    4 9 1 7.3696
    -4 9 -1 6.1097
    -4 -9 -1 5.8397
    -4 9 -1 10.769
    5 9 1 -1.53
    5 -9 1 0.45
    -5 -9 -1 0.62
    -5 9 -1 5.78
    5 -9 1 -0.07
    5 -9 1 -3.16
    -5 -9 -1 3.3598
    -5 9 -1 2.5099
    -5 9 -1 -0.87
    5 9 1 3.3398
    -6 -9 -1 -3.61
    6 -9 1 1.2399
    6 -9 1 -2.48
    -6 9 -1 -0.77
    -6 9 -1 -0.89
    6 9 1 3.0299
    -7 -9 -1 6.3397
    7 9 1 -0.28
    7 -9 1 7.9096
    7 -9 1 10.439
    -7 9 -1 10.869
    -7 9 -1 4.6798
    8 -9 1 1.6799
    8 -9 1 0.22
    -8 9 -1 -2.45
    -8 -9 -1 -0.5
    -8 9 -1 1.1599
    -9 -9 -1 2.2699
    -9 9 -1 3.7098
    9 -9 1 8.0496
    -9 9 -1 3.6098
    9 -10 -1 0.32
    -9 10 1 1.6999
    -9 -10 1 0.28
    -8 -10 1 1.2399
    -8 10 1 1.3899
    8 -10 -1 -1.18
    8 10 -1 1.8599
    8 -10 -1 2.4099
    8 10 -1 -0.41
    -7 10 1 1.5699
    -7 -10 1 7.8196
    -7 -10 1 6.5497
    -7 10 1 6.3897
    7 -10 -1 7.6296
    7 -10 -1 8.0096
    7 10 -1 5.6697
    7 10 -1 3.9398
    -6 10 1 5.1297
    -6 10 1 3.8398
    6 -10 -1 3.4598
    -6 -10 1 3.9498
    6 10 -1 3.0998
    6 -10 -1 1.1799
    -6 -10 1 1.6399
    6 10 -1 1.4999
    5 10 -1 13.269
    -5 10 1 26.029
    -5 -10 1 4.8598
    5 10 -1 6.6797
    -5 10 1 6.0997
    -5 10 1 5.3497
    5 -10 -1 6.8397
    -5 -10 1 6.6797
    5 -10 -1 8.1196
    -5 -10 1 11.049
    5 10 -1 8.1896
    5 -10 -1 8.4496
    -4 10 1 21.819
    -4 10 1 20.289
    4 10 -1 29.959
    4 -10 -1 30.838
    -4 -10 1 26.219
    -4 -10 1 37.028
    -3 -10 1 128.34
    -3 -10 1 141.21
    -3 10 1 138.25
    3 10 -1 130.89
    3 -10 -1 135.28
    -2 -10 1 10.229
    2 10 -1 10.01
    -2 -10 1 -0.26
    -2 10 1 8.2796
    2 -10 -1 15.369
    1 -10 -1 572.11
    1 10 -1 587.58
    -1 -10 1 543.47
    -1 -10 1 563.96
    -1 10 1 527.95
    0 10 1 5.5597
    0 -10 -1 0.48
    0 -10 1 4.0598
    0 -10 1 6.6197
    0 -10 1 6.9597
    0 10 -1 4.9298
    0 -10 -1 4.6398
    -1 -10 -1 6.7397
    1 10 1 9.3495
    -1 -10 -1 1.2099
    1 -10 1 10.759
    -1 10 -1 13.619
    1 -10 1 2.7399
    -1 10 -1 5.6997
    2 -10 1 6.0597
    2 10 1 13.629
    -2 -10 -1 4.9898
    -2 10 -1 10.699
    -2 10 -1 3.1698
    3 -10 1 101.51
    -3 10 -1 98.365
    -3 10 -1 95.975
    -3 -10 -1 88.406
    3 10 1 66.347
    -4 10 -1 50.638
    4 10 1 53.257
    -4 10 -1 66.897
    -4 -10 -1 49.278
    4 -10 1 25.919
    5 10 1 41.588
    5 -10 1 47.728
    -5 -10 -1 49.668
    -5 -10 -1 47.558
    -5 10 -1 53.357
    5 10 1 72.726
    5 -10 1 43.258
    -5 10 -1 37.748
    5 -10 1 49.528
    -5 -10 -1 60.457
    -5 10 -1 58.867
    6 10 1 33.118
    -6 10 -1 56.327
    -6 10 -1 40.218
    6 -10 1 46.008
    6 -10 1 48.278
    7 -10 1 6.6597
    7 -10 1 3.6298
    -7 10 -1 4.1098
    -7 10 -1 5.4097
    8 -10 1 2.4299
    -8 -10 -1 -2.87
    -8 10 -1 0.54
    -9 10 -1 6.5397
    9 -10 1 14.819
    -9 -10 -1 11.179
    -9 10 -1 15.879
    9 -11 -1 3.2798
    -9 11 1 -0.08
    -9 -11 1 2.2799
    -9 11 1 5.1397
    8 11 -1 -1.87
    8 -11 -1 -4.05
    8 -11 -1 -1.03
    -8 11 1 -1.52
    -8 -11 1 -1.23
    7 -11 -1 2.4999
    -7 -11 1 5.2797
    7 11 -1 5.0898
    -7 -11 1 4.3398
    -7 11 1 -0.25
    7 11 -1 9.3395
    7 -11 -1 5.5997
    6 -11 -1 -0.23
    -6 -11 1 0.77
    6 -11 -1 0.2
    -6 -11 1 1.9799
    6 11 -1 4.8698
    6 11 -1 -0.22
    -6 11 1 3.0199
    -5 -11 1 4.2398
    -5 -11 1 0.53
    5 11 -1 -7.5
    5 -11 -1 4.9198
    5 -11 -1 4.5698
    -5 -11 1 8.5296
    5 11 -1 10.639
    5 11 -1 7.9996
    -5 -11 1 -10.25
    -5 11 1 -11.03
    -5 11 1 6.0997
    5 -11 -1 13.119
    -4 -11 1 31.528
    -4 -11 1 27.539
    4 -11 -1 23.809
    -4 11 1 17.089
    4 11 -1 65.677
    -3 -11 1 -7.13
    3 11 -1 3.4998
    -3 11 1 18.629
    3 -11 -1 -3.76
    -3 -11 1 2.7999
    -2 -11 1 79.576
    -2 -11 1 71.846
    2 11 -1 90.846
    2 -11 -1 58.957
    -2 11 1 75.636
    -1 -11 1 185.33
    -1 11 1 165.75
    1 -11 -1 178.09
    -1 -11 1 171.35
    1 11 -1 188.83
    0 11 -1 12.039
    0 -11 -1 16.019
    0 11 1 17.329
    0 -11 1 13.389
    0 -11 1 16.029
    0 -11 1 18.269
    0 -11 -1 7.4996
    1 -11 1 1.5399
    -1 -11 -1 2.0299
    1 -11 1 -2.23
    -1 11 -1 -1.18
    1 11 1 2.2899
    -1 11 -1 -3.85
    -2 -11 -1 6.9797
    2 -11 1 9.0796
    2 11 1 24.939
    -2 11 -1 15.419
    -2 11 -1 15.189
    -3 11 -1 3.2598
    -3 -11 -1 9.8595
    -3 11 -1 -2.33
    3 -11 1 0.85
    3 11 1 6.1197
    -4 11 -1 -0.81
    4 11 1 -1.93
    -4 -11 -1 -2.15
    -4 11 -1 0.57
    4 -11 1 -8.65
    -5 -11 -1 56.837
    -5 11 -1 50.018
    5 -11 1 65.667
    5 11 1 62.497
    5 -11 1 59.457
    -5 11 -1 58.927
    -5 11 -1 60.287
    5 -11 1 60.367
    5 11 1 45.408
    -5 -11 -1 48.108
    -6 11 -1 117.36
    6 -11 1 129.1
    6 11 1 105.72
    -6 11 -1 133.25
    6 -11 1 135.98
    -7 11 -1 0.57
    7 -11 1 1.0599
    7 -11 1 -0.73
    -7 11 -1 -1.91
    -8 -11 -1 6.1597
    8 -11 1 8.1296
    -8 11 -1 6.6597
    -8 11 -1 5.3997
    8 -12 -1 -1.53
    8 -12 -1 1.6399
    8 12 -1 -1.96
    -8 12 1 -0.76
    -7 -12 1 2.5699
    7 12 -1 -0.97
    -7 -12 1 4.6798
    7 -12 -1 2.6699
    -7 12 1 2.6099
    7 -12 -1 -1.05
    7 12 -1 3.8798
    -6 -12 1 9.7695
    6 -12 -1 14.659
    6 12 -1 17.299
    6 -12 -1 8.7696
    6 12 -1 4.6498
    -6 -12 1 12.209
    -6 12 1 7.2796
    5 12 -1 14.569
    5 -12 -1 -13.01
    5 12 -1 -1.41
    -5 12 1 1.8999
    5 -12 -1 2.7299
    -5 -12 1 0.41
    5 -12 -1 -0.15
    -5 12 1 -3.86
    5 12 -1 12.009
    -5 -12 1 -2.11
    -5 -12 1 7.9396
    -5 -12 1 0.67
    4 12 -1 6.9697
    -4 12 1 19.709
    4 -12 -1 19.329
    -4 -12 1 8.4596
    -4 -12 1 4.9198
    -3 12 1 32.378
    -3 -12 1 28.479
    -3 -12 1 24.769
    3 12 -1 28.139
    3 -12 -1 10.229
    -2 -12 1 2.9499
    2 12 -1 6.0997
    2 -12 -1 -0.77
    -2 -12 1 3.1798
    -2 12 1 2.4699
    -1 12 1 155.19
    -1 -12 1 132.76
    1 -12 -1 125.42
    1 12 -1 161.73
    -1 -12 1 131.45
    0 -12 1 36.218
    0 -12 -1 42.098
    0 12 -1 46.218
    0 -12 -1 48.078
    0 12 1 39.168
    0 -12 1 44.888
    -1 12 -1 169.43
    1 12 1 161.34
    -1 12 -1 166.3
    -1 -12 -1 164.49
    1 -12 1 151.73
    2 -12 1 8.6396
    -2 12 -1 1.1899
    2 12 1 3.3598
    -2 12 -1 5.7397
    -2 -12 -1 0.07
    3 -12 1 25.599
    -3 -12 -1 21.119
    3 12 1 14.629
    -3 12 -1 16.459
    -3 12 -1 18.209
    -4 12 -1 0.68
    -4 -12 -1 -0.38
    -4 -12 -1 10.919
    -4 12 -1 11.749
    4 -12 1 2.5599
    4 -12 1 -1.35
    4 12 1 8.2596
    -4 12 -1 0.68
    5 12 1 5.0998
    5 -12 1 6.23
    -5 12 -1 2.4699
    -5 -12 -1 0.1
    5 -12 1 -1.31
    5 -12 1 -0.37
    -5 -12 -1 7.4596
    -5 12 -1 -7.41
    -5 12 -1 -28.36
    5 -12 1 -0.29
    6 12 1 49.648
    6 -12 1 48.798
    -6 12 -1 50.588
    -6 12 -1 51.867
    6 -12 1 46.298
    -7 12 -1 17.679
    -7 12 -1 19.569
    7 -12 1 18.289
    -7 12 -1 13.709
    -8 12 -1 20.399
    -8 12 -1 11.949
    -8 -12 -1 15.489
    8 -12 1 16.989
    -8 13 1 0.33
    -8 13 1 5.2197
    8 -13 -1 4.3298
    8 13 -1 9.7295
    7 -13 -1 5.1097
    7 13 -1 1.4399
    -7 -13 1 3.4498
    -7 -13 1 4.1398
    -7 13 1 -0.71
    7 -13 -1 1.1499
    -6 -13 1 7.8096
    -6 13 1 2.2299
    6 13 -1 2.7499
    -6 -13 1 5.2797
    6 13 -1 4.8798
    -6 -13 1 4.3398
    6 -13 -1 4.3898
    6 -13 -1 1.3499
    5 -13 -1 10.749
    5 -13 -1 15.299
    -5 -13 1 12.139
    5 13 -1 17.659
    -5 -13 1 5.9097
    5 -13 -1 8.7796
    -5 13 1 8.8296
    5 13 -1 15.599
    -5 -13 1 10.979
    -4 -13 1 1.3499
    4 13 -1 1.6899
    4 -13 -1 1.8499
    -4 -13 1 8.4296
    4 -13 -1 -4.99
    4 -13 -1 3.0698
    -4 13 1 4.05
    4 13 -1 9.3795
    -4 13 1 2.3299
    4 13 -1 0.53
    4 -13 -1 1.8999
    -4 -13 1 -3.39
    -3 13 1 80.536
    3 -13 -1 48.558
    3 13 -1 55.867
    -3 -13 1 106.8
    -3 -13 1 72.376
    -2 -13 1 1.3499
    2 -13 -1 0.79
    -2 -13 1 3.0499
    -2 13 1 12.979
    2 13 -1 4.0598
    1 -13 -1 44.228
    -1 -13 1 41.448
    1 13 -1 58.467
    -1 -13 1 41.928
    -1 13 1 55.967
    0 -13 1 123.33
    0 13 -1 151.35
    0 13 -1 138.24
    0 -13 -1 98.015
    1 13 1 208.51
    -1 -13 -1 205.59
    -1 13 -1 206.73
    -1 13 -1 213.93
    1 -13 1 197.62
    -2 13 -1 33.148
    -2 13 -1 11.349
    -2 -13 -1 24.069
    2 13 1 15.399
    2 -13 1 27.419
    -3 -13 -1 2.5199
    -3 13 -1 2.7899
    -3 13 -1 17.699
    3 13 1 7.4296
    3 -13 1 8.5596
    -4 13 -1 2.8399
    -4 -13 -1 1.1499
    -4 -13 -1 0.36
    -4 13 -1 0.8
    4 -13 1 -4.1
    -4 13 -1 -9.88
    -4 13 -1 1.3399
    4 -13 1 0.38
    4 13 1 -5.57
    -5 13 -1 32.168
    5 -13 1 25.699
    5 -13 1 26.309
    -5 -13 -1 28.109
    -6 13 -1 2.2299
    -6 -13 -1 20.519
    -6 13 -1 12.619
    6 -13 1 8.2296
    6 13 1 4.6798
    -6 13 -1 9.4495
    7 -13 1 16.919
    -7 13 -1 25.909
    -7 13 -1 16.209
    -7 -13 -1 28.899
    -7 13 -1 21.599
    -8 13 -1 2.5799
    -8 -13 -1 -2.32
    8 -13 1 0.68
    -8 13 -1 1.3599
    -8 14 1 0.12
    -8 14 1 0.43
    8 -14 -1 0.38
    -7 14 1 7.4196
    7 -14 -1 3.3698
    7 14 -1 9.8595
    -7 -14 1 7.6996
    6 14 -1 8.9996
    -6 -14 1 10.309
    6 -14 -1 6.8597
    6 -14 -1 6.5097
    -6 -14 1 13.039
    6 14 -1 8.2296
    -6 14 1 10.519
    -6 -14 1 9.1696
    5 -14 -1 3.8598
    -5 -14 1 -0.44
    5 14 -1 3.4098
    -5 14 1 1.8099
    -5 -14 1 2.4699
    5 -14 -1 0.11
    -5 -14 1 -0.69
    5 14 -1 0.72
    5 -14 -1 -2.16
    4 -14 -1 4.7398
    4 -14 -1 13.119
    4 14 -1 18.959
    4 -14 -1 10.869
    -4 -14 1 15.639
    4 14 -1 12.139
    -4 -14 1 11.649
    -4 14 1 8.8496
    -4 14 1 6.51
    4 14 -1 25.969
    -4 -14 1 2.4999
    4 -14 -1 19.399
    3 -14 -1 0.93
    -3 14 1 -10.44
    -3 -14 1 -2.79
    3 14 -1 24.729
    3 14 -1 6.1697
    -3 -14 1 7.7496
    -2 -14 1 6.0597
    -2 14 1 23.769
    2 -14 -1 3.5998
    2 14 -1 13.599
    -2 -14 1 11.419
    -1 -14 1 26.159
    -1 14 1 12.409
    1 -14 -1 26.149
    -1 -14 1 10.17
    1 14 -1 29.009
    0 14 -1 2.5999
    0 14 -1 2.5699
    0 -14 1 2.5499
    0 14 1 0.97
    1 14 1 105.31
    -1 -14 -1 99.875
    -1 14 -1 97.685
    -1 14 -1 91.366
    -2 -14 -1 5.0798
    2 14 1 6.5497
    2 -14 1 9.0596
    -2 14 -1 14.199
    -2 14 -1 3.3798
    3 14 1 8.8696
    3 -14 1 -2.55
    -3 14 -1 15.779
    -3 -14 -1 0.22
    -3 14 -1 2.5299
    -3 14 -1 -0.19
    -3 14 -1 -0.95
    3 -14 1 0.77
    -3 -14 -1 3.5998
    4 -14 1 79.616
    -4 -14 -1 41.878
    -4 14 -1 52.447
    -4 14 -1 45.808
    4 -14 1 46.358
    4 14 1 47.388
    -4 14 -1 55.537
    -4 14 -1 49.928
    -4 -14 -1 27.449
    -5 -14 -1 5.2297
    -5 14 -1 4.4098
    5 -14 1 4.3398
    -5 14 -1 12.999
    5 -14 1 3.5998
    -5 14 -1 4.1898
    -6 14 -1 8.7396
    -6 14 -1 1.0499
    6 14 1 6.3697
    6 -14 1 1.6899
    -6 -14 -1 6.5797
    -6 14 -1 4.6398
    -7 14 -1 27.479
    -7 -14 -1 23.569
    7 -14 1 22.799
    -7 14 -1 16.389
    -8 -14 -1 -0.48
    -8 14 -1 -0.71
    -8 14 -1 -0.13
    8 -14 1 -0.95
    -8 15 1 0.86
    8 -15 -1 1.0599
    -8 15 1 -0.71
    -7 15 1 6.2197
    7 15 -1 2.7599
    7 -15 -1 8.4596
    -7 15 1 6.5197
    -6 15 1 19.149
    -6 -15 1 29.109
    6 15 -1 31.708
    -6 -15 1 35.658
    -6 15 1 25.569
    6 -15 -1 29.609
    5 -15 -1 14.209
    -5 -15 1 5.6797
    -5 15 1 13.179
    5 15 -1 13.369
    -5 -15 1 20.749
    5 15 -1 9.9295
    -5 15 1 0.61
    -5 -15 1 16.919
    5 -15 -1 18.549
    4 -15 -1 6.0097
    4 -15 -1 -6.01
    -4 -15 1 10.899
    -4 15 1 2.8599
    -4 15 1 1.1199
    4 15 -1 1.2499
    4 -15 -1 4.5498
    -4 -15 1 5.5797
    4 15 -1 0.89
    -4 -15 1 -0.49
    -4 -15 1 1.7199
    -4 15 1 -0.16
    -3 15 1 21.709
    -3 -15 1 33.558
    -3 -15 1 21.599
    -3 15 1 28.059
    3 15 -1 31.618
    -3 -15 1 28.709
    3 -15 -1 24.939
    3 -15 -1 40.308
    3 15 -1 18.279
    -3 15 1 33.348
    3 15 -1 12.999
    -2 -15 1 12.769
    -2 15 1 9.5195
    -2 -15 1 8.8296
    2 15 -1 7.3396
    2 -15 -1 1.6999
    1 -15 -1 -9.56
    -1 15 1 -0.97
    -1 -15 1 1.2699
    -1 -15 1 0.73
    1 15 -1 -0.4
    0 15 1 -3.67
    0 15 -1 13.319
    0 15 -1 11.489
    -1 15 -1 96.255
    1 15 1 98.165
    -1 -15 -1 111.22
    -1 15 -1 124.72
    2 -15 1 39.798
    -2 15 -1 28.049
    2 -15 1 32.158
    -2 -15 -1 45.328
    2 15 1 14.709
    -2 -15 -1 34.778
    -2 15 -1 37.458
    -2 15 -1 42.558
    -3 15 -1 114.96
    3 -15 1 122.84
    -3 -15 -1 112.06
    3 -15 1 108.54
    -3 -15 -1 144.28
    -3 15 -1 121.66
    -3 15 -1 119.39
    3 15 1 108.25
    -3 15 -1 76.606
    -4 15 -1 1.8299
    -4 -15 -1 -1.21
    4 15 1 -13.53
    -4 15 -1 6.1797
    -4 15 -1 2.2899
    4 -15 1 4.3498
    5 -15 1 -3.02
    -5 15 -1 1.8599
    -5 -15 -1 -0.6
    -5 15 -1 -1.07
    -5 15 -1 0.85
    5 -15 1 -1.51
    -6 15 -1 5.0198
    -6 15 -1 5.0798
    6 -15 1 9.3795
    -6 -15 -1 11.139
    -7 15 -1 4.4898
    7 -15 1 4.9998
    -7 15 -1 8.9196
    8 -15 1 12.109
    -8 15 -1 6.0897
    -8 15 -1 4.9498
    8 -16 -1 0.22
    -8 -16 1 0.84
    -8 16 1 1.0599
    -8 16 1 -0.15
    -7 16 1 5.6197
    -7 16 1 2.7399
    7 16 -1 4.5598
    7 -16 -1 1.8199
    -6 -16 1 19.289
    -6 16 1 18.919
    6 -16 -1 22.979
    -6 -16 1 48.728
    -6 16 1 27.429
    6 16 -1 19.179
    5 -16 -1 11.959
    -5 16 1 12.589
    -5 -16 1 7.7096
    -5 -16 1 17.899
    5 16 -1 9.2595
    -5 16 1 8.6696
    5 -16 -1 10.02
    -4 16 1 11.889
    4 -16 -1 4.2898
    -4 -16 1 12.959
    4 -16 -1 5.7497
    -4 16 1 9.9595
    -4 -16 1 8.2696
    4 16 -1 7.4996
    -3 16 1 1.9999
    -3 16 1 6
    3 -16 -1 -9.12
    -3 16 1 7.6696
    -3 -16 1 0.13
    3 -16 -1 2.0499
    -3 -16 1 12.349
    3 16 -1 6.1197
    3 16 -1 19.779
    2 16 -1 -3.78
    2 -16 -1 0.44
    -2 -16 1 10.989
    2 16 -1 2.1099
    -2 16 1 15.179
    -2 16 1 2.1299
    2 -16 -1 4.6098
    -2 -16 1 -2.81
    2 16 -1 -4.09
    -2 16 1 4.6298
    1 -16 -1 1.3299
    -1 16 1 13.559
    1 16 -1 -5.59
    1 16 -1 1.5499
    -1 -16 1 -1.09
    0 16 -1 38.318
    0 16 1 30.399
    -1 16 -1 54.727
    -1 16 -1 58.737
    -1 16 -1 62.847
    1 -16 1 55.037
    1 16 1 33.398
    -2 16 -1 131.86
    -2 16 -1 156.71
    -2 -16 -1 140.7
    -2 -16 -1 145.79
    -2 16 -1 134.4
    2 -16 1 137.68
    2 16 1 139.99
    -3 16 -1 -0.13
    -3 16 -1 24.469
    3 16 1 9.71
    -3 -16 -1 2.7999
    -3 16 -1 2.1299
    3 -16 1 6.0697
    3 -16 1 7.3496
    -3 16 -1 0.47
    -3 -16 -1 5.5097
    -4 16 -1 5.8597
    4 -16 1 3.6898
    -4 16 -1 6.1897
    -4 -16 -1 2.5699
    -5 -16 -1 15.579
    -5 16 -1 6.7097
    -5 16 -1 10.609
    5 -16 1 11.039
    -6 -16 -1 24.629
    -6 16 -1 15.359
    -6 16 -1 12.099
    6 -16 1 18.809
    -7 16 -1 3.6098
    7 -16 1 3.2398
    -7 16 -1 3.6698
    7 17 -1 0.22
    7 -17 -1 1.6099
    -7 17 1 -0.04
    -7 17 1 4.0698
    -6 -17 1 1.8199
    -6 17 1 5.5697
    6 -17 -1 -0.78
    6 -17 -1 1.6099
    -6 17 1 0.92
    -5 17 1 4.5398
    -5 -17 1 -1.25
    5 -17 -1 1.0799
    -5 17 1 0.14
    5 -17 -1 4.8598
    -5 -17 1 3.9498
    -4 17 1 16.099
    4 -17 -1 24.769
    -4 -17 1 26.439
    4 17 -1 27.999
    4 -17 -1 36.878
    -4 17 1 18.999
    -4 -17 1 18.459
    -3 17 1 2.8799
    -3 -17 1 1.3499
    3 -17 -1 -3.54
    -3 17 1 1.5299
    -3 -17 1 0.19
    3 -17 -1 4.2998
    3 17 -1 -0.54
    2 17 -1 11.519
    2 -17 -1 14.279
    -2 17 1 19.689
    -2 17 1 11.869
    2 17 -1 24.639
    -2 -17 1 22.659
    -2 -17 1 14.109
    2 17 -1 17.479
    -2 17 1 18.939
    1 17 -1 0.05
    1 -17 -1 0.7
    -1 17 1 18.449
    1 17 -1 5.0698
    -1 -17 1 -1.6
    1 17 -1 -0.58
    0 -17 1 0.54
    0 17 -1 3.0598
    0 -17 -1 -1.41
    0 17 -1 5.6097
    0 17 1 7.7596
    0 -17 -1 -0.95
    0 -17 1 4.6298
    0 17 -1 -3.76
    1 -17 1 73.776
    -1 17 -1 76.966
    1 17 1 61.267
    -1 17 -1 68.777
    -1 -17 -1 74.036
    -1 17 -1 95.085
    -2 17 -1 1.5199
    -2 -17 -1 -3.32
    2 17 1 8.5196
    -2 17 -1 0.08
    -2 17 -1 1.4399
    2 -17 1 -1.22
    -3 17 -1 104.71
    3 -17 1 97.695
    -3 17 -1 108.09
    -3 -17 -1 110.38
    -4 -17 -1 1.3099
    -4 17 -1 1.8099
    4 -17 1 3.7998
    -4 17 -1 -0.62
    -5 -17 -1 32.448
    -5 17 -1 28.829
    -5 17 -1 29.279
    5 -17 1 34.198
    -6 -17 -1 1.8199
    -6 17 -1 2.6099
    6 -17 1 -0.63
    -6 17 -1 -0.6
    -7 17 -1 5.0398
    -7 17 -1 6.3597
    7 -18 -1 18.329
    -7 18 1 15.579
    -7 18 1 7.4096
    -6 18 1 2.0399
    -6 -18 1 2.9899
    6 -18 -1 4.8298
    -6 18 1 6.2797
    6 -18 -1 5.6897
    -5 -18 1 3.2698
    5 -18 -1 4.9898
    -5 18 1 1.7499
    -5 -18 1 -0.37
    -5 18 1 2.8499
    5 -18 -1 3.5198
    -4 18 1 3.0898
    -4 -18 1 2.1399
    4 18 -1 3.0798
    -4 -18 1 3.4998
    4 -18 -1 -1.18
    -4 18 1 1.9599
    -3 -18 1 3.8798
    3 18 -1 2.6999
    -3 -18 1 -1.9
    -3 18 1 -1.5
    -3 18 1 2.9899
    3 -18 -1 2.5599
    -2 18 1 2.3099
    2 18 -1 2.0699
    2 -18 -1 -0.96
    -2 18 1 -0.53
    -2 -18 1 -0.33
    -2 -18 1 1.2499
    1 18 -1 -14.07
    1 -18 -1 1.9799
    1 18 -1 2.2299
    -1 -18 1 3.6198
    -1 18 1 -2.26
    0 -18 -1 -2.49
    0 18 -1 0.46
    0 18 1 5.44
    0 18 -1 1.18
    0 -18 1 -0.75
    -1 -18 -1 10.1
    -1 18 -1 7.59
    -1 18 -1 7.9196
    1 18 1 16.129
    -1 18 -1 11.009
    1 -18 1 16.159
    2 -18 1 109.88
    -2 18 -1 104.63
    -2 18 -1 110.25
    -2 -18 -1 108.02
    -3 18 -1 4.1298
    -3 18 -1 3.1498
    3 -18 1 4.5298
    -3 -18 -1 3.2498
    -4 18 -1 20.949
    -4 18 -1 26.719
    -4 -18 -1 8.7796
    4 -18 1 13.779
    -5 18 -1 32.408
    -5 -18 -1 31.328
    -5 18 -1 31.348
    5 -18 1 30.648
    -6 18 -1 3.2198
    -6 -18 -1 6.9697
    6 -18 1 3.2998
    -6 18 -1 3.9798
    -7 18 -1 1.9799
    -7 18 -1 3.3998
    -7 19 1 9.7095
    -7 19 1 8.3696
    -6 19 1 -0.26
    6 -19 -1 7.3096
    6 -19 -1 0.64
    -6 19 1 3.1598
    -6 -19 1 3.5798
    5 -19 -1 4.1498
    -5 19 1 1.6599
    -5 -19 1 2.2499
    -5 19 1 3.0698
    4 -19 -1 0.68
    -4 19 1 1.8599
    -4 -19 1 0.02
    -4 -19 1 4.3598
    -4 19 1 0.21
    -3 -19 1 9.6495
    3 -19 -1 2.8199
    -3 19 1 7.1496
    -3 19 1 8.9596
    3 19 -1 5.8697
    -3 -19 1 12.079
    2 19 -1 0.98
    -2 19 1 -0.01
    -2 19 1 0.84
    -2 -19 1 -3.26
    -2 -19 1 0.72
    -1 -19 1 21.679
    1 -19 -1 24.479
    -1 -19 1 19.959
    1 19 -1 29.169
    0 19 -1 21.679
    0 -19 1 11.699
    0 -19 -1 15.009
    0 -19 1 11.349
    0 19 -1 32.978
    1 -19 1 105.63
    -1 19 -1 94.105
    -1 19 -1 104.62
    -1 -19 -1 103.46
    -2 19 -1 0.7
    -2 19 -1 1.5399
    -2 -19 -1 2.8399
    2 -19 1 3.2298
    -3 -19 -1 4.3498
    -3 19 -1 7.7096
    3 -19 1 10.279
    -3 19 -1 8.4896
    -4 -19 -1 2.9699
    4 -19 1 0.1
    -4 19 -1 2.7699
    -4 19 -1 1.7299
    -5 19 -1 0.37
    5 -19 1 2.4099
    -5 19 -1 0.99
    -5 -19 -1 2.9799
    -6 -19 -1 -2.51
    -6 19 -1 3.5298
    -6 19 -1 1
    6 -19 1 1.2299
    6 -20 -1 -0.81
    -6 20 1 -0.58
    -6 -20 1 -1.37
    -6 20 1 1.1599
    5 -20 -1 -0.1
    -5 20 1 5.4897
    -5 -20 1 6.9197
    -5 20 1 -1.23
    -4 20 1 3.7898
    -4 -20 1 -2.27
    4 -20 -1 1.5399
    -4 -20 1 4.7798
    -4 20 1 4.1698
    3 -20 -1 13.789
    -3 -20 1 27.729
    -3 -20 1 29.779
    -3 20 1 23.539
    3 20 -1 28.959
    -3 20 1 23.979
    -2 20 1 0.72
    2 20 -1 -0.04
    -2 -20 1 -0.12
    2 -20 -1 1.6899
    -2 -20 1 3.4698
    -1 -20 1 -0.51
    1 -20 -1 5.3697
    1 20 -1 -2.63
    0 -20 -1 62.517
    0 -20 1 62.907
    0 20 -1 73.366
    0 20 -1 70.147
    -1 20 -1 5.4997
    1 -20 1 10.569
    -1 -20 -1 10.589
    -1 20 -1 8.2496
    -2 20 -1 14.939
    -2 -20 -1 9.2695
    -2 20 -1 7.4696
    2 -20 1 10.759
    3 -20 1 10.889
    -3 -20 -1 11.669
    -3 20 -1 4.5598
    -3 20 -1 9.6195
    4 -20 1 4.0198
    -4 20 -1 -0.11
    -4 20 -1 2.6799
    -4 -20 -1 4.6898
    -5 20 -1 1
    5 -20 1 0.96
    -5 -20 -1 1.5299
    -5 20 -1 0.69
    6 -20 1 1.1299
    -6 20 -1 -1.54
    -6 20 -1 -0.02
    -6 -20 -1 -0.89
    6 -21 -1 1.6499
    -6 21 1 3.0598
    -6 -21 1 1.4799
    -6 21 1 -1.3
    -5 -21 1 0.3
    -5 21 1 -1.93
    5 -21 -1 1.2999
    -5 21 1 -2.84
    4 -21 -1 6.9497
    -4 -21 1 7.5996
    -4 21 1 4.5798
    -4 21 1 4.9198
    3 -21 -1 7.6196
    -3 -21 1 9.2595
    -3 -21 1 16.329
    -3 21 1 4.1598
    -3 21 1 9.7695
    3 21 -1 11.689
    2 21 -1 98.065
    -2 -21 1 82.276
    -2 -21 1 98.315
    2 -21 -1 100.64
    1 21 -1 54.557
    1 -21 -1 55.887
    -1 -21 1 55.847
    1 21 -1 54.367
    0 -21 -1 5.6997
    0 21 -1 1.0299
    0 -21 1 3.8198
    0 21 -1 7.1696
    -1 21 -1 21.279
    1 -21 1 36.018
    -1 21 -1 33.798
    -1 -21 -1 20.579
    -2 -21 -1 -1.08
    2 -21 1 1.8999
    -2 21 -1 0.82
    -2 21 -1 2.0499
    -3 21 -1 14.769
    -3 -21 -1 7.8596
    -3 21 -1 15.509
    3 -21 1 11.929
    -4 21 -1 -1.21
    4 -21 1 1
    -4 21 -1 0.22
    -4 -21 -1 1.1499
    -5 21 -1 -0.09
    -5 21 -1 0.57
    -5 -21 -1 1.3899
    5 -21 1 1.1799
    -6 21 -1 -1.45
    6 -21 1 0.55
    -6 -21 -1 -2.15
    -6 21 -1 -2.45
    -5 -22 1 1.01
    -5 22 1 1.7699
    -5 22 1 1.9899
    5 -22 -1 0.82
    -4 22 1 11.939
    -4 22 1 12.449
    -4 -22 1 14.909
    4 -22 -1 11.629
    -3 -22 1 10.949
    -3 22 1 15.739
    3 -22 -1 19.659
    -3 22 1 18.159
    2 -22 -1 14.069
    -2 -22 1 10.459
    2 22 -1 13.379
    2 22 -1 12.609
    1 22 -1 13.399
    1 22 -1 17.209
    -1 -22 1 16.099
    1 -22 -1 13.559
    0 -22 1 27.039
    0 22 -1 25.119
    0 22 -1 24.509
    0 -22 -1 26.889
    -1 -22 -1 -5.54
    -1 22 -1 1.9399
    -1 22 -1 1.7399
    1 -22 1 3.1898
    -2 -22 -1 -0.85
    2 -22 1 3.7498
    -2 22 -1 3.2698
    -2 22 -1 1.5899
    -3 22 -1 4.3998
    -3 -22 -1 0.98
    3 -22 1 3.3998
    -3 22 -1 3.3998
    -4 22 -1 2.8999
    4 -22 1 2.6499
    -4 22 -1 1.3699
    -4 -22 -1 1.1799
    -5 -22 -1 19.669
    5 -22 1 14.569
    -5 22 -1 15.269
    -5 22 -1 13.339
    -5 23 1 2.1199
    5 -23 -1 -1.08
    -5 -23 1 1.0499
    -4 -23 1 4.3498
    4 -23 -1 3.0299
    -4 23 1 8.3096
    -3 -23 1 2.8999
    3 -23 -1 0.48
    2 -23 -1 12.859
    2 23 -1 8.2896
    -2 -23 1 5.3297
    1 23 -1 -0.72
    -1 -23 1 -5.36
    1 23 -1 -1.48
    1 -23 -1 2.5099
    0 -23 -1 15.499
    0 23 -1 11.789
    0 -23 1 25.829
    0 23 -1 12.699
    -1 23 -1 6.3697
    -1 23 -1 10.09
    1 -23 1 8.2496
    -1 -23 -1 7.1696
    -2 23 -1 0.23
    -2 -23 -1 -0.54
    -2 23 -1 -2.71
    2 -23 1 0.14
    -3 23 -1 11.979
    -3 -23 -1 20.509
    -3 23 -1 9.4295
    3 -23 1 12.579
    -4 -23 -1 11.529
    -4 23 -1 4.4198
    -4 23 -1 7.0797
    4 -23 1 9.8895
    5 -23 1 -0.52
    -5 23 -1 1.6399
    -5 23 -1 0.92
    -5 -23 -1 2.2699
    -4 -24 1 24.559
    4 -24 -1 27.389
    3 -24 -1 6.1897
    -3 -24 1 4.6598
    -2 -24 1 16.749
    2 -24 -1 15.809
    1 24 -1 25.189
    1 -24 -1 32.378
    1 24 -1 22.919
    -1 -24 1 32.508
    0 -24 1 16.139
    0 -24 -1 13.679
    0 24 -1 7.2996
    0 24 -1 12.669
    1 -24 1 2.5499
    -1 24 -1 3.4898
    -1 -24 -1 -1.39
    -1 24 -1 -0.92
    -2 24 -1 4.1698
    -2 24 -1 3.4398
    -2 -24 -1 6.2297
    2 -24 1 8.3396
    -3 24 -1 8.5096
    3 -24 1 5.6897
    -3 -24 -1 7.5596
    -3 24 -1 3.7098
    -4 -24 -1 3.9398
    -4 24 -1 -1.82
    -4 24 -1 -0.19
    4 -24 1 0.52
    -3 -25 1 8.4596
    3 -25 -1 9.5095
    -2 -25 1 1.8099
    2 -25 -1 1.5499
    1 -25 -1 37.818
    0 25 -1 14.199
    0 25 -1 2.3099
    -1 25 -1 -1.37
    1 -25 1 3.3698
    -1 25 -1 5.8297
    2 -25 1 1.5099
    -2 -25 -1 3.0598
    -2 25 -1 0.33
    -2 25 -1 3.2498
    -3 25 -1 8.9096
    -3 25 -1 10.769
    -3 -25 -1 15.449
    3 -25 1 8.9796
    -2 -26 1 11.459
    2 -26 -1 7.9596
    1 -26 -1 3.2398
    -1 26 -1 17.159
    1 -26 1 24.419
    -1 26 -1 13.209
    2 -26 1 3.0598
    -2 -26 -1 8.1196
    -2 26 -1 1.0799
    -2 26 -1 1.0699
    -9 0 2 3.0399
    -9 0 2 -1.19
    9 0 -2 0.28
    8 0 -2 2.8599
    -8 0 2 -0.14
    -8 0 2 -1.44
    8 0 -2 2.1699
    -7 0 2 3.2098
    7 0 -2 -0.15
    7 0 -2 -0.17
    -7 0 2 -0.94
    -6 0 2 2.3499
    -6 0 2 10.869
    6 0 -2 15.389
    -6 0 2 5.8697
    -5 0 2 -0.91
    -5 0 2 -0.19
    4 0 -2 13.479
    -4 0 2 18.049
    -4 0 2 12.409
    -4 0 2 14.629
    3 0 -2 -1.25
    -3 0 2 -0.14
    -3 0 2 0.68
    -3 0 2 1.8199
    -2 0 2 420.91
    -2 0 2 430.57
    -2 0 2 439.56
    -1 0 2 1.8899
    -1 0 2 1.3199
    -1 0 2 -0.55
    0 0 2 299.67
    0 0 -2 317.89
    0 0 2 310.49
    1 0 2 -0.95
    -1 0 -2 0.75
    -2 0 -2 0.97
    -2 0 -2 0.53
    2 0 2 0.59
    -3 0 -2 0.73
    -3 0 -2 -3.12
    3 0 2 3.9698
    -4 0 -2 159.36
    4 0 2 173.05
    -4 0 -2 159.87
    5 0 2 7.5796
    -5 0 -2 -0.42
    -5 0 -2 -1.21
    -6 0 -2 -0.2
    6 0 2 5.6097
    -6 0 -2 0.34
    7 0 2 -0.9
    -7 0 -2 0.47
    -7 0 -2 3.0499
    -8 0 -2 2.1499
    -8 0 -2 4.0198
    8 0 2 -0.27
    9 0 2 -1.78
    -9 0 -2 -0.97
    -9 1 2 1.1699
    9 -1 -2 0.59
    9 1 -2 2.1699
    -9 -1 2 3.4898
    -9 -1 2 0.7
    8 -1 -2 0.87
    -8 -1 2 2.4799
    8 -1 -2 -3.1
    -8 1 2 -2.07
    -8 1 2 -0.16
    8 1 -2 -1.17
    8 1 -2 -0.41
    -8 -1 2 3.0998
    7 -1 -2 -1.1
    -7 -1 2 2.1699
    7 1 -2 3.4698
    7 -1 -2 3.4598
    -7 1 2 -2.44
    7 -1 -2 0.98
    -7 1 2 4.2298
    7 1 -2 -0.73
    -7 -1 2 2.6699
    -6 -1 2 0.34
    -6 -1 2 0.05
    -6 1 2 -4.21
    -6 1 2 12.439
    -6 1 2 0.55
    6 1 -2 -1.17
    6 -1 -2 1.8299
    -6 -1 2 15.229
    -5 -1 2 361.98
    -5 1 2 354.58
    -5 1 2 366.96
    5 -1 -2 368.19
    -5 -1 2 352.09
    -4 -1 2 29.809
    -4 -1 2 25.019
    4 -1 -2 32.648
    4 1 -2 16.599
    -4 1 2 28.359
    -4 -1 2 22.719
    -4 1 2 22.059
    -3 1 2 208.99
    -3 1 2 194.17
    3 1 -2 168.5
    3 -1 -2 179.53
    -3 -1 2 214.81
    -3 1 2 200.58
    -3 -1 2 187.39
    -3 -1 2 206.19
    -2 1 2 489.47
    -2 1 2 516.53
    -2 1 2 553.69
    -2 -1 2 509.95
    -2 -1 2 537.67
    -2 -1 2 526.58
    -1 1 2 12.739
    -1 -1 2 21.479
    -1 -1 2 21.819
    -1 1 2 15.599
    -1 1 2 10.09
    -1 -1 2 11.209
    0 1 -2 14.219
    0 1 2 18.779
    0 -1 2 14.349
    0 1 2 12.819
    0 -1 2 13.539
    0 -1 -2 12.049
    1 1 2 3.5898
    -1 -1 -2 1.4899
    -1 1 -2 4.3998
    1 -1 2 1.8499
    -2 1 -2 38.498
    2 1 2 42.828
    2 -1 2 35.928
    -2 1 -2 44.108
    -2 -1 -2 29.629
    2 1 2 50.718
    -3 -1 -2 9.5495
    -3 1 -2 5.8897
    3 1 2 5.0298
    -3 1 -2 5.5297
    3 1 2 6.7297
    -3 1 -2 2.9999
    -3 -1 -2 2.7899
    3 -1 2 3.1198
    4 -1 2 30.598
    -4 -1 -2 12.469
    4 1 2 17.649
    -4 -1 -2 27.099
    -4 1 -2 9.8895
    -4 1 -2 21.419
    5 1 2 -1.03
    -5 -1 -2 7.2796
    5 -1 2 9.0496
    -5 -1 -2 11.529
    -5 1 -2 8.1196
    -5 1 -2 0.71
    -6 -1 -2 3.5198
    -6 -1 -2 1.2699
    6 -1 2 -0.75
    -6 1 -2 1.6799
    -6 1 -2 2.0499
    6 1 2 -1.93
    6 -1 2 3.3198
    7 1 2 36.688
    -7 -1 -2 31.918
    -7 1 -2 32.108
    -7 1 -2 30.838
    7 -1 2 32.368
    -7 -1 -2 25.909
    8 1 2 -0.29
    -8 1 -2 -0.28
    8 -1 2 -4.4
    -8 1 -2 -0.81
    -8 -1 -2 -2.14
    -8 -1 -2 -2.91
    9 -1 2 11.199
    -9 1 -2 18.359
    -9 -1 -2 11.629
    9 1 2 15.829
    -9 -2 2 2.1199
    9 -2 -2 2.5299
    -9 -2 2 -1.54
    -9 2 2 -3.83
    9 2 -2 0.77
    8 -2 -2 1.9699
    -8 2 2 2.3699
    8 2 -2 2.8199
    -8 -2 2 -0.43
    8 -2 -2 0.48
    8 2 -2 -3.32
    -8 2 2 3.4798
    -8 -2 2 -1.41
    7 2 -2 5.6097
    7 -2 -2 -1.71
    -7 2 2 0.68
    -7 -2 2 2.2499
    -7 2 2 2.3399
    -7 -2 2 2.3899
    7 2 -2 2.1599
    7 -2 -2 1.7499
    6 -2 -2 13.539
    -6 2 2 0.27
    -6 2 2 2.7699
    -6 -2 2 14.719
    6 2 -2 6.1597
    -6 -2 2 8.0896
    6 2 -2 9.4795
    6 -2 -2 14.409
    -6 -2 2 5.5997
    -6 2 2 4.7798
    -5 -2 2 321.26
    -5 -2 2 278.78
    -5 2 2 306.85
    -5 2 2 284.56
    5 -2 -2 259.59
    -4 -2 2 41.778
    -4 -2 2 68.347
    -4 2 2 48.588
    -4 2 2 59.707
    -4 -2 2 52.247
    4 -2 -2 90.306
    3 -2 -2 0.43
    3 2 -2 3.3798
    -3 2 2 0.42
    -3 -2 2 1.7699
    -3 2 2 2.4899
    -3 -2 2 4.9098
    -3 -2 2 3.4998
    -2 2 2 1.5399
    -2 2 2 -1.01
    -2 -2 2 2.7799
    -2 -2 2 0.86
    -2 2 2 -1.38
    -2 -2 2 0.44
    -1 -2 2 249.36
    -1 2 2 228.48
    -1 2 2 230.9
    1 -2 -2 257.22
    -1 -2 2 252.25
    -1 -2 2 246.81
    0 2 2 1226.06
    0 2 -2 1211.05
    0 -2 -2 1339.72
    0 2 2 1233.56
    0 -2 2 1188.36
    0 -2 2 1215.19
    -1 2 -2 391.25
    -1 2 -2 360.11
    1 2 2 398.65
    -1 -2 -2 411.69
    1 2 2 392.07
    1 -2 2 407.96
    -2 2 -2 81.746
    -2 -2 -2 106.39
    2 2 2 99.225
    2 -2 2 85.676
    -2 2 -2 116.18
    2 2 2 97.225
    -3 2 -2 5.3097
    -3 -2 -2 4.9998
    3 2 2 2.0299
    -3 2 -2 6.8297
    3 2 2 6.5797
    3 -2 2 4.9698
    -3 -2 -2 4.7998
    -3 2 -2 -0.68
    -4 -2 -2 5.1597
    4 -2 2 -0.74
    -4 -2 -2 1.8699
    4 2 2 -0.85
    -4 2 -2 -1.76
    -4 2 -2 4.9598
    5 -2 2 13.639
    5 2 2 -4.31
    -5 -2 -2 13.529
    -5 -2 -2 21.109
    -5 2 -2 14.789
    -6 2 -2 -1.7
    6 2 2 3.8298
    6 -2 2 1.0399
    6 -2 2 4.1598
    -6 2 -2 0.73
    -6 -2 -2 -1.18
    -6 -2 -2 -0.23
    7 -2 2 26.679
    7 2 2 8.1996
    -7 -2 -2 17.909
    -7 2 -2 29.519
    -7 2 -2 19.989
    -7 -2 -2 21.859
    8 -2 2 3.5198
    -8 2 -2 8.2996
    -8 -2 -2 6.2497
    -8 2 -2 5.2197
    -8 -2 -2 7.8196
    8 2 2 7.2496
    -9 2 -2 18.869
    9 -2 2 14.409
    -9 -2 -2 12.889
    9 2 2 22.349
    9 -3 -2 0.5
    9 -3 -2 1.6299
    -9 3 2 1.0599
    -9 -3 2 0.26
    9 3 -2 0.87
    -8 -3 2 1.3899
    -8 3 2 1.9099
    8 3 -2 -1.52
    8 3 -2 0.61
    -8 -3 2 2.1199
    8 -3 -2 2.1399
    -8 3 2 2.0299
    8 -3 -2 -0.4
    -7 3 2 27.199
    -7 -3 2 34.708
    7 -3 -2 26.139
    7 3 -2 30.089
    -7 -3 2 27.249
    7 -3 -2 32.048
    -7 3 2 28.139
    7 3 -2 37.498
    6 3 -2 22.589
    6 3 -2 13.909
    -6 3 2 11.309
    -6 -3 2 12.089
    -6 3 2 11.639
    6 -3 -2 9.1196
    -6 -3 2 13.259
    6 -3 -2 18.489
    6 3 -2 14.789
    -6 3 2 14.009
    -5 -3 2 24.079
    -5 3 2 42.918
    5 -3 -2 25.449
    -5 -3 2 50.688
    -5 -3 2 72.436
    -5 3 2 56.317
    -4 -3 2 46.838
    -4 -3 2 30.938
    4 -3 -2 53.727
    -4 -3 2 39.578
    -4 3 2 64.327
    -4 3 2 49.078
    -3 -3 2 3.9698
    3 -3 -2 0.78
    3 3 -2 5.9097
    -3 -3 2 2.0499
    -3 -3 2 3.2898
    -3 3 2 -2.53
    -2 -3 2 79.146
    -2 -3 2 77.446
    -2 3 2 82.416
    -2 -3 2 77.316
    -2 3 2 71.616
    -1 3 2 180.34
    1 -3 -2 177.97
    -1 3 2 186.16
    1 3 -2 191.67
    -1 -3 2 177.34
    -1 -3 2 199.93
    0 -3 2 451.61
    0 -3 2 468.57
    0 3 2 449.26
    0 3 2 459.09
    0 3 -2 463.06
    0 -3 -2 476.35
    1 -3 2 -0.64
    1 3 2 1.3399
    -1 3 -2 -1.59
    -1 3 -2 -0.44
    1 3 2 -0.39
    -1 -3 -2 0.7
    -2 3 -2 46.218
    -2 -3 -2 54.177
    -2 3 -2 46.838
    2 3 2 56.337
    2 3 2 51.617
    2 -3 2 54.637
    -3 3 -2 65.147
    -3 -3 -2 56.977
    3 3 2 53.187
    -3 -3 -2 52.477
    -3 3 -2 53.077
    3 -3 2 65.907
    -3 3 -2 35.058
    3 3 2 57.757
    4 -3 2 9.8395
    -4 3 -2 23.899
    4 3 2 10.519
    -4 -3 -2 15.609
    -4 -3 -2 6.2997
    -5 -3 -2 2.8099
    5 -3 2 0.76
    -5 3 -2 2.9499
    -5 -3 -2 4.7398
    -6 -3 -2 0.47
    -6 -3 -2 2.2399
    -6 3 -2 1.2499
    -6 -3 -2 1.5799
    -6 3 -2 15.549
    6 -3 2 0.46
    6 -3 2 -2.85
    6 3 2 0.38
    -7 3 -2 50.038
    -7 -3 -2 42.448
    7 -3 2 27.249
    -7 -3 -2 44.998
    -7 3 -2 42.868
    7 3 2 40.328
    -8 -3 -2 -0.28
    8 3 2 -2.3
    -8 3 -2 0.37
    -8 3 -2 -4.65
    8 -3 2 1.1799
    -8 -3 -2 3.2798
    -9 -3 -2 7.4896
    9 -3 2 9.0596
    9 3 2 2.5199
    -9 3 -2 5.5997
    -9 4 2 3.6098
    -9 -4 2 1.7199
    9 -4 -2 1.1499
    9 4 -2 0.71
    9 -4 -2 2.4199
    -8 -4 2 10.599
    -8 4 2 11.319
    8 4 -2 3.0798
    -8 4 2 6.7397
    -8 -4 2 8.0496
    8 -4 -2 6.3597
    8 -4 -2 13.119
    8 4 -2 9.4295
    7 -4 -2 44.258
    -7 -4 2 35.338
    -7 4 2 35.558
    7 4 -2 32.608
    -7 4 2 40.198
    7 -4 -2 32.798
    -7 -4 2 35.718
    7 4 -2 26.569
    6 4 -2 5.3897
    -6 4 2 4.1298
    -6 -4 2 3.6898
    -6 -4 2 5.2797
    6 4 -2 3.3298
    6 4 -2 2.7299
    6 -4 -2 4.9598
    -6 4 2 3.5598
    -6 4 2 -7.07
    6 -4 -2 3.9998
    6 -4 -2 11.489
    5 4 -2 6.9397
    -5 4 2 4.6198
    5 -4 -2 -3.67
    -5 4 2 -0.52
    -5 -4 2 -5.59
    -5 -4 2 0.46
    -4 -4 2 19.469
    -4 4 2 14.979
    4 -4 -2 10.929
    -4 4 2 12.859
    -4 -4 2 24.909
    -3 4 2 96.905
    3 -4 -2 70.407
    -3 -4 2 83.866
    -3 -4 2 72.996
    -2 -4 2 10.809
    2 -4 -2 9.0696
    -2 4 2 5.3897
    2 4 -2 5.5797
    -2 -4 2 6.6497
    -1 4 2 23.229
    -1 4 2 25.829
    1 4 -2 37.098
    1 -4 -2 30.029
    -1 -4 2 25.199
    -1 -4 2 43.888
    0 -4 2 23.279
    0 4 2 31.318
    0 -4 2 33.058
    0 4 2 31.928
    0 -4 -2 30.688
    0 4 -2 33.548
    1 -4 2 1.1699
    -1 -4 -2 3.2798
    1 4 2 1.5699
    -1 4 -2 1.1599
    1 -4 2 2.3099
    1 4 2 3.0499
    2 -4 2 6.1197
    -2 4 -2 13.469
    2 4 2 5.4897
    -2 4 -2 5.9397
    2 4 2 4.9398
    -2 -4 -2 14.019
    -2 4 -2 7.8396
    3 4 2 48.708
    3 4 2 45.978
    3 -4 2 51.317
    -3 4 -2 61.607
    -3 -4 -2 63.547
    -3 4 -2 53.987
    -3 4 -2 68.957
    -3 -4 -2 59.667
    -4 -4 -2 337.34
    -4 4 -2 320.34
    4 4 2 324.5
    -4 4 -2 327.39
    4 -4 2 369.56
    -4 -4 -2 333.31
    -5 4 -2 7.8296
    -5 -4 -2 10.559
    -5 -4 -2 8.7196
    5 -4 2 -4.9
    6 -4 2 3.9798
    -6 4 -2 -1.2
    6 -4 2 -1.5
    -6 4 -2 0.57
    -6 -4 -2 0.59
    -6 -4 -2 2.0699
    -6 -4 -2 5.9897
    6 4 2 1.6999
    -6 4 -2 -3.72
    -7 -4 -2 7.5396
    7 4 2 6.4997
    -7 -4 -2 7.1297
    -7 4 -2 4.3698
    -7 4 -2 7.3496
    -7 4 -2 3.3998
    7 -4 2 6.0497
    -8 4 -2 -0.51
    8 -4 2 -0.91
    -8 4 -2 -1.14
    -8 -4 -2 -0.89
    8 4 2 6.2297
    -8 -4 -2 3.0499
    -9 4 -2 6.0097
    -9 -4 -2 11.229
    9 -4 2 9.5595
    9 5 -2 3.2598
    -9 -5 2 1.2299
    9 -5 -2 0.49
    9 -5 -2 2.9199
    -9 5 2 2.8199
    -8 -5 2 83.306
    8 -5 -2 91.076
    8 5 -2 109.53
    -8 5 2 88.876
    8 5 -2 85.676
    -8 5 2 95.595
    8 -5 -2 100.38
    -8 -5 2 99.885
    -7 -5 2 37.038
    7 -5 -2 37.258
    -7 5 2 49.958
    -7 5 2 43.688
    7 5 -2 42.278
    7 -5 -2 43.538
    7 5 -2 45.738
    -7 -5 2 46.208
    6 5 -2 5.4897
    6 5 -2 8.1296
    -6 5 2 8.6696
    6 -5 -2 13.079
    -6 5 2 -5.58
    -6 -5 2 12.709
    6 5 -2 10.929
    -6 -5 2 9.1596
    6 -5 -2 8.0096
    6 -5 -2 14.229
    -6 5 2 8.2596
    5 5 -2 -0.8
    -5 -5 2 -1.24
    5 -5 -2 0.71
    -5 5 2 -2.76
    -5 -5 2 -2.74
    -5 5 2 1.6199
    -4 -5 2 6.9397
    -4 5 2 10.419
    -4 5 2 2.0099
    4 5 -2 13.039
    4 -5 -2 -0.53
    -4 -5 2 8.1696
    3 5 -2 106.96
    -3 -5 2 101.92
    3 -5 -2 114.38
    -3 5 2 102.99
    -3 -5 2 104.29
    -2 5 2 6.0497
    2 5 -2 2.8699
    2 -5 -2 11.329
    -2 -5 2 5.2797
    -2 -5 2 2.5599
    1 5 -2 2.6699
    1 -5 -2 1.9599
    -1 -5 2 1.7699
    -1 5 2 3.2298
    -1 5 2 0.96
    -1 -5 2 0.17
    0 -5 -2 121.21
    0 -5 2 116.66
    0 5 2 98.855
    0 5 -2 116.28
    0 5 2 121.33
    0 -5 2 135.81
    -1 5 -2 0.98
    -1 -5 -2 -0.94
    1 5 2 2.3799
    1 -5 2 -0.85
    1 -5 2 4.0198
    1 5 2 2.2499
    -2 5 -2 6.8697
    2 5 2 8.2296
    -2 -5 -2 8.5096
    -2 5 -2 7.0397
    2 -5 2 2.5299
    -2 5 -2 8.6096
    2 5 2 2.6099
    -3 5 -2 7.5896
    -3 -5 -2 4.9398
    3 5 2 0.83
    3 -5 2 4.8798
    -3 5 -2 2.3599
    3 5 2 3.7598
    -3 -5 -2 6.7897
    -3 5 -2 6.5297
    -4 -5 -2 523.92
    -4 5 -2 533.41
    4 -5 2 522.18
    -4 -5 -2 488.84
    -5 -5 -2 2.3399
    5 -5 2 2.1599
    -5 5 -2 1.4999
    -5 -5 -2 2.5499
    -6 5 -2 -0.8
    -6 5 -2 -1.95
    -6 5 -2 5.2397
    6 5 2 1.9899
    -6 -5 -2 5.0198
    6 -5 2 5.1297
    6 -5 2 0.57
    6 -5 2 0.15
    -6 -5 -2 1.7199
    -7 5 -2 5.4997
    -7 5 -2 -0.89
    -7 -5 -2 1.0499
    7 -5 2 3.1198
    7 -5 2 -1.13
    -7 -5 -2 0.92
    -7 5 -2 -0.18
    7 5 2 -0.05
    -8 5 -2 0.24
    -8 -5 -2 -0.62
    8 5 2 -1.79
    -8 5 -2 -0.05
    8 -5 2 0.75
    -8 -5 -2 -0.41
    -8 5 -2 -4.71
    9 -5 2 -0.67
    -9 -5 -2 0.37
    9 -6 -2 -1.62
    -9 6 2 1.4199
    9 6 -2 0.59
    9 -6 -2 1.4399
    -9 -6 2 0.49
    -8 6 2 103.11
    8 -6 -2 89.606
    8 6 -2 107.76
    -8 6 2 105.53
    -8 -6 2 115.41
    -8 -6 2 97.945
    8 6 -2 102.11
    8 -6 -2 104.26
    7 -6 -2 62.697
    7 6 -2 64.327
    -7 -6 2 71.866
    7 -6 -2 71.037
    7 6 -2 60.057
    -7 6 2 65.737
    -7 -6 2 63.577
    -7 6 2 71.626
    6 -6 -2 -1.96
    6 6 -2 0.64
    6 6 -2 -4.36
    -6 6 2 -3.16
    -6 -6 2 -10.84
    -6 6 2 2.3099
    -6 -6 2 1.9999
    6 -6 -2 -6.57
    -6 -6 2 1.3099
    -6 6 2 0.21
    6 6 -2 1
    6 -6 -2 -2.79
    -5 -6 2 61.327
    -5 6 2 60.197
    -5 -6 2 48.898
    5 -6 -2 37.878
    5 6 -2 73.586
    -5 6 2 37.368
    -4 -6 2 11.769
    -4 6 2 10.739
    4 -6 -2 22.989
    4 6 -2 15.639
    -4 -6 2 15.229
    -4 6 2 16.939
    3 6 -2 259.95
    -3 -6 2 282.81
    3 -6 -2 218.58
    -3 6 2 217.3
    -3 -6 2 265.39
    -2 -6 2 84.056
    -2 -6 2 83.116
    -2 6 2 98.625
    2 6 -2 80.346
    2 -6 -2 86.426
    1 -6 -2 13.179
    -1 -6 2 17.829
    -1 6 2 15.019
    1 6 -2 19.419
    -1 -6 2 22.099
    -1 6 2 9.4395
    0 6 -2 9.1096
    0 6 2 7.0197
    0 6 2 6.0997
    0 -6 2 10.229
    0 -6 -2 5.2097
    0 -6 2 12.619
    1 6 2 232.45
    1 -6 2 233.1
    -1 6 -2 222.35
    1 6 2 224.39
    -1 -6 -2 247.87
    1 -6 2 246.57
    -1 6 -2 200.08
    -2 6 -2 10.739
    -2 6 -2 27.979
    2 -6 2 20.879
    -2 6 -2 30.808
    -2 -6 -2 29.199
    2 6 2 26.299
    2 6 2 18.499
    3 6 2 416.46
    3 6 2 390.28
    -3 6 -2 430.45
    3 -6 2 421.08
    -3 6 -2 397.6
    -3 -6 -2 415.16
    -3 6 -2 394.59
    -4 -6 -2 226.38
    -4 6 -2 220.26
    -4 -6 -2 183.44
    4 -6 2 212.29
    -5 -6 -2 -0.12
    5 -6 2 2.3499
    -5 6 -2 6.9197
    -5 -6 -2 2.8699
    -6 6 -2 4.5398
    6 -6 2 2.3999
    6 -6 2 4.3598
    -6 -6 -2 9.6795
    6 6 2 -1.26
    -6 6 -2 5.0498
    6 -6 2 4.2598
    -6 -6 -2 2.7499
    -6 6 -2 2.4499
    7 -6 2 4.4998
    -7 6 -2 -4.51
    7 -6 2 -0.99
    7 6 2 2.8699
    -7 6 -2 -1.19
    -7 -6 -2 -1.57
    -7 6 -2 2.0899
    -7 -6 -2 2.6199
    8 -6 2 0.65
    -8 6 -2 0.05
    -8 -6 -2 0.36
    -8 6 -2 1.2999
    -8 6 -2 1.1399
    9 -6 2 -1
    -9 -6 -2 1.4899
    9 -7 -2 1.1199
    -9 7 2 1.0399
    9 -7 -2 1.2999
    9 7 -2 5.3997
    -9 -7 2 3.0199
    -8 7 2 76.086
    8 -7 -2 74.546
    8 -7 -2 68.827
    8 7 -2 73.976
    -8 -7 2 70.437
    -8 -7 2 61.507
    8 7 -2 75.766
    -7 -7 2 42.998
    7 -7 -2 36.848
    -7 7 2 41.598
    7 -7 -2 39.608
    -7 7 2 36.198
    -7 -7 2 40.458
    7 7 -2 37.008
    7 7 -2 28.849
    6 -7 -2 11.039
    -6 -7 2 1.2399
    6 7 -2 3.8298
    6 -7 -2 16.359
    6 -7 -2 8.1596
    6 7 -2 8.4796
    -6 -7 2 2.9299
    -6 7 2 -5
    6 7 -2 7.9996
    -6 -7 2 13.269
    -5 7 2 -0.56
    5 7 -2 -1.26
    5 -7 -2 1.1999
    -5 -7 2 -3.52
    -5 -7 2 0.47
    -5 7 2 -9.73
    -4 7 2 28.429
    -4 -7 2 32.348
    4 7 -2 28.179
    -4 7 2 26.789
    4 -7 -2 17.379
    -4 -7 2 36.288
    3 7 -2 284.85
    3 -7 -2 261.38
    -3 -7 2 267.44
    -3 -7 2 294.65
    -3 7 2 274.27
    2 7 -2 6.6097
    2 -7 -2 3.2098
    -2 -7 2 5.5197
    -2 -7 2 4.4498
    -2 7 2 3.6098
    -1 -7 2 115.23
    -1 7 2 117.63
    1 7 -2 131.05
    -1 -7 2 120.79
    -1 -7 2 129.58
    1 -7 -2 107.14
    -1 7 2 118.25
    0 7 -2 203.64
    0 -7 2 194.34
    0 7 2 209.62
    0 -7 2 207.52
    0 7 2 187.11
    0 -7 2 208.56
    0 -7 -2 183.69
    -1 7 -2 118.4
    -1 7 -2 115.58
    1 -7 2 109.23
    1 -7 2 98.155
    1 7 2 100.03
    -1 -7 -2 109.61
    1 7 2 116.53
    -2 7 -2 2.9699
    -2 7 -2 4.3998
    2 7 2 3.5398
    2 -7 2 1.9799
    -2 -7 -2 0.28
    2 7 2 1.4099
    -2 7 -2 -0.72
    -3 7 -2 47.078
    3 -7 2 45.388
    3 7 2 46.018
    -3 7 -2 63.747
    3 7 2 42.318
    -3 -7 -2 55.987
    -3 7 -2 39.388
    -4 7 -2 89.396
    4 -7 2 104.51
    -4 -7 -2 88.886
    -5 -7 -2 13.559
    5 -7 2 11.559
    5 7 2 13.619
    -5 7 -2 1.3699
    -5 -7 -2 9.3795
    5 -7 2 10.669
    5 -7 2 4.3798
    -5 7 -2 10.249
    -6 7 -2 26.489
    -6 7 -2 20.249
    -6 -7 -2 21.529
    6 -7 2 23.789
    -6 7 -2 28.209
    6 -7 2 18.089
    7 -7 2 0.46
    -7 -7 -2 3.5698
    -7 7 -2 3.7298
    -7 7 -2 -0.36
    -7 7 -2 3.0998
    7 -7 2 3.3198
    -8 7 -2 11.819
    -8 -7 -2 1.8499
    8 -7 2 6.6497
    -8 7 -2 -0.42
    -9 -7 -2 6.1097
    9 -7 2 5.3297
    9 8 -2 6.8097
    -9 8 2 6.1897
    9 -8 -2 5.6897
    -9 -8 2 2.6299
    9 -8 -2 4.4398
    8 -8 -2 39.038
    -8 -8 2 36.458
    8 8 -2 43.018
    8 8 -2 30.259
    -8 -8 2 39.318
    8 -8 -2 37.638
    -8 8 2 32.008
    7 8 -2 1.1799
    -7 -8 2 -1.98
    7 -8 -2 4.3398
    -7 -8 2 1.1199
    7 8 -2 2.0399
    7 -8 -2 2.8799
    -7 8 2 0.22
    -6 -8 2 7.8796
    6 8 -2 15.099
    6 8 -2 13.199
    -6 8 2 14.179
    -6 -8 2 10.979
    -6 8 2 2.93
    -6 -8 2 2.2499
    6 -8 -2 5.9197
    6 -8 -2 20.739
    6 8 -2 22.209
    -6 8 2 12.139
    6 -8 -2 14.629
    5 8 -2 87.726
    5 8 -2 77.296
    -5 8 2 81.116
    -5 -8 2 89.036
    5 -8 -2 76.686
    -5 -8 2 77.586
    -5 8 2 71.347
    4 8 -2 2.1799
    -4 8 2 2.9499
    -4 -8 2 -1.75
    4 -8 -2 1.4099
    -4 -8 2 1.2299
    -3 -8 2 1.5499
    3 8 -2 0.62
    -3 8 2 4.3898
    -3 -8 2 1.9599
    3 -8 -2 2.1599
    2 8 -2 57.657
    -2 8 2 74.126
    2 -8 -2 52.837
    -2 -8 2 57.727
    -2 -8 2 60.187
    -1 -8 2 240.83
    1 -8 -2 224.68
    1 8 -2 259.61
    -1 -8 2 234.48
    -1 8 2 252.6
    0 8 -2 2.3399
    0 -8 -2 3.8698
    0 8 2 3.3598
    0 -8 2 -0.79
    0 8 2 4.2298
    0 -8 2 5.4997
    0 -8 2 2.7699
    -1 8 -2 14.489
    -1 -8 -2 13.159
    1 -8 2 26.609
    1 8 2 12.009
    1 -8 2 8.4496
    -1 8 -2 17.749
    1 8 2 15.949
    2 8 2 29.679
    2 8 2 31.368
    -2 8 -2 25.939
    -2 8 -2 33.188
    -2 8 -2 30.549
    2 -8 2 46.578
    -2 -8 -2 10.359
    -3 8 -2 27.189
    -3 -8 -2 19.649
    -3 8 -2 24.129
    3 8 2 43.208
    3 -8 2 23.819
    -4 8 -2 56.957
    -4 -8 -2 58.247
    4 -8 2 62.937
    -5 8 -2 57.697
    5 -8 2 60.407
    5 -8 2 44.698
    5 8 2 59.287
    5 -8 2 50.898
    -5 -8 -2 43.278
    -5 8 -2 44.918
    6 -8 2 94.915
    -6 8 -2 105.93
    6 -8 2 96.365
    -6 8 -2 93.875
    -7 8 -2 2.7699
    7 -8 2 4.1898
    7 -8 2 1.9299
    -7 -8 -2 1.1899
    -7 8 -2 7.2396
    -8 8 -2 4.6798
    -8 -8 -2 3.6298
    8 -8 2 6.2397
    -8 8 -2 2.1499
    9 -8 2 -0.65
    -9 -8 -2 -1.36
    9 -9 -2 4.8198
    9 9 -2 6.5897
    -9 -9 2 10.609
    -9 9 2 6.0597
    9 -9 -2 4.9798
    8 9 -2 51.377
    -8 -9 2 51.467
    8 9 -2 56.787
    -8 9 2 36.058
    -8 -9 2 62.897
    8 -9 -2 47.128
    7 -9 -2 2.7899
    -7 -9 2 2.1099
    7 9 -2 -0.95
    -7 9 2 2.5299
    7 9 -2 3.3798
    -7 -9 2 -0.62
    7 -9 -2 1.2799
    -6 9 2 36.628
    6 9 -2 41.698
    6 -9 -2 46.838
    6 -9 -2 55.647
    -6 -9 2 51.257
    6 9 -2 63.397
    -6 -9 2 51.927
    5 -9 -2 11.679
    5 9 -2 1.6699
    -5 -9 2 9.2995
    -5 9 2 3.54
    5 9 -2 8.8596
    -5 9 2 10.439
    5 -9 -2 9.6595
    5 9 -2 9.7495
    -5 -9 2 6.6697
    -5 -9 2 18.189
    5 -9 -2 6.9397
    4 9 -2 25.999
    -4 -9 2 52.487
    4 -9 -2 15.709
    -4 -9 2 35.718
    -4 9 2 24.269
    3 -9 -2 16.469
    -3 -9 2 18.049
    -3 9 2 25.769
    3 9 -2 20.879
    -3 -9 2 19.689
    2 9 -2 593.91
    -2 -9 2 599.26
    2 -9 -2 604.87
    -2 -9 2 575.76
    1 -9 -2 46.998
    1 9 -2 68.067
    -1 -9 2 81.996
    -1 9 2 49.048
    -1 -9 2 70.057
    0 -9 2 8.1496
    0 9 -2 14.769
    0 -9 2 16.269
    0 9 2 7.0297
    0 9 2 6.6497
    0 -9 -2 8.6196
    0 -9 2 11.819
    1 -9 2 -0.54
    -1 -9 -2 0.94
    1 -9 2 1.5899
    1 9 2 -1.77
    1 9 2 -4.66
    -1 9 -2 0.67
    2 9 2 29.129
    -2 9 -2 37.028
    -2 9 -2 40.968
    -2 9 -2 22.539
    2 -9 2 35.878
    2 9 2 38.388
    -2 -9 -2 26.189
    3 -9 2 66.847
    3 9 2 72.446
    -3 -9 -2 64.507
    -3 9 -2 58.527
    -3 9 -2 79.896
    -4 9 -2 134.75
    4 -9 2 177.86
    -4 -9 -2 135.58
    5 9 2 5.0098
    -5 9 -2 0.65
    5 -9 2 8.2996
    -5 -9 -2 7.6396
    -5 -9 -2 -6.64
    -5 9 -2 6.5097
    5 -9 2 -0.55
    5 -9 2 9.8195
    6 -9 2 491.09
    -6 9 -2 483.76
    6 -9 2 469.24
    -6 9 -2 498.73
    7 -9 2 8.0596
    -7 9 -2 7.4396
    -7 9 -2 5.9497
    -7 -9 -2 6.1897
    -8 -9 -2 2.0499
    -8 9 -2 -0.02
    -8 9 -2 2.6399
    8 -9 2 0.24
    -9 10 2 12.379
    9 10 -2 12.319
    -9 -10 2 9.6195
    9 -10 -2 12.959
    9 -10 -2 11.019
    -8 -10 2 -0.05
    -8 10 2 1.1699
    8 10 -2 4.0398
    8 10 -2 3.7598
    8 -10 -2 -1.36
    8 -10 -2 2.5999
    -7 -10 2 3.8198
    7 -10 -2 -0.44
    -7 10 2 0.61
    7 -10 -2 1.9799
    -7 -10 2 6.6697
    7 10 -2 5.4097
    7 10 -2 4.6898
    6 10 -2 48.328
    -6 -10 2 48.618
    6 10 -2 54.977
    -6 10 2 42.688
    6 -10 -2 43.168
    -6 -10 2 46.528
    6 -10 -2 48.438
    -5 -10 2 3.2898
    5 10 -2 0.43
    -5 -10 2 -1.78
    -5 10 2 3.3998
    5 10 -2 -5.11
    5 -10 -2 6.5197
    5 -10 -2 5.0098
    -5 10 2 14.149
    5 10 -2 7.0597
    5 -10 -2 8.4996
    5 10 -2 -1.86
    -5 -10 2 0.51
    -4 -10 2 -0.33
    4 -10 -2 -4.42
    -4 10 2 5.4297
    -4 -10 2 2.2099
    4 10 -2 5.0698
    -3 -10 2 98.225
    3 -10 -2 69.057
    -3 -10 2 96.995
    -3 10 2 73.526
    3 10 -2 100.23
    -2 -10 2 1.4399
    2 10 -2 3.4398
    -2 -10 2 1.0399
    -2 10 2 8.3296
    2 -10 -2 2.2699
    1 10 -2 40.108
    -1 10 2 33.518
    1 -10 -2 32.038
    -1 -10 2 43.708
    -1 -10 2 59.857
    0 10 2 42.468
    0 -10 2 55.057
    0 -10 2 66.577
    0 -10 2 79.006
    0 10 2 48.498
    0 10 -2 60.227
    0 -10 -2 53.447
    1 -10 2 -0.99
    1 10 2 -0.42
    -1 10 -2 -0.38
    1 -10 2 0.25
    -1 10 -2 1.7299
    -1 -10 -2 1.3599
    1 10 2 2.3499
    -2 -10 -2 41.998
    -2 10 -2 48.068
    -2 10 -2 31.348
    2 -10 2 60.507
    2 10 2 44.648
    3 -10 2 3.9998
    3 10 2 -3.21
    -3 10 -2 6.6497
    -3 -10 -2 0.87
    -3 10 -2 -0.43
    -4 10 -2 0.01
    4 -10 2 2.3999
    -4 -10 -2 2.7299
    5 -10 2 16.669
    -5 -10 -2 15.409
    5 -10 2 0.89
    -5 10 -2 12.289
    5 10 2 18.599
    5 -10 2 14.389
    -5 -10 -2 14.019
    -5 10 -2 14.309
    6 -10 2 162.13
    -6 10 -2 151.78
    6 -10 2 155.48
    -6 10 -2 158.82
    -7 10 -2 -0.23
    7 -10 2 3.4398
    -7 10 -2 -4.44
    -7 -10 -2 -0.36
    -7 10 -2 0.71
    -8 -10 -2 -0.09
    -8 10 -2 -0.54
    -8 10 -2 1.4199
    8 -10 2 1.7199
    -9 11 2 5.1597
    -9 -11 2 6.4997
    9 -11 -2 4.6798
    8 11 -2 14.049
    8 -11 -2 13.819
    -8 -11 2 13.629
    8 -11 -2 10.349
    8 11 -2 5.5397
    -8 11 2 10.189
    7 -11 -2 0.45
    7 -11 -2 0.05
    -7 -11 2 -3.59
    -7 11 2 0.16
    7 11 -2 1.2199
    -7 -11 2 2.1399
    7 11 -2 -2.02
    6 11 -2 11.479
    6 -11 -2 10.579
    -6 11 2 7.7596
    -6 -11 2 12.749
    6 -11 -2 13.169
    6 11 -2 20.859
    -6 -11 2 7.9996
    -5 -11 2 5.3797
    5 -11 -2 6.2097
    -5 -11 2 9.0296
    -5 11 2 22.319
    5 11 -2 11.439
    5 -11 -2 10.749
    5 -11 -2 0.99
    5 11 -2 9.4595
    -5 11 2 4.39
    -5 -11 2 8.2296
    5 11 -2 3.6798
    5 11 -2 2.0199
    -4 -11 2 9.4395
    4 -11 -2 7.4996
    4 11 -2 2.7999
    -4 -11 2 4.1598
    -4 11 2 -9.04
    -3 -11 2 77.686
    3 11 -2 63.647
    -3 11 2 60.817
    -3 -11 2 66.547
    3 -11 -2 51.577
    2 -11 -2 232.35
    -2 -11 2 310.32
    -2 11 2 294.21
    -2 -11 2 268.18
    2 11 -2 284.5
    1 -11 -2 247.51
    -1 11 2 214.84
    -1 -11 2 234.59
    -1 -11 2 204.4
    1 11 -2 253.19
    0 -11 -2 170.59
    0 -11 -2 224.06
    0 11 -2 171.74
    0 -11 2 178.1
    0 -11 2 216.65
    1 -11 2 10.599
    -1 -11 -2 4.7998
    1 11 2 13.849
    -1 11 -2 16.319
    1 -11 2 12.819
    -1 11 -2 16.719
    1 11 2 10.609
    2 11 2 2.5999
    -2 11 -2 2.3099
    2 -11 2 3.2798
    -2 11 -2 6.5097
    -2 -11 -2 -0.51
    -3 -11 -2 9.3195
    -3 11 -2 8.2796
    3 11 2 7.7196
    3 -11 2 -1.05
    -3 11 -2 -2.13
    -4 -11 -2 -11.64
    -4 11 -2 2.4799
    4 -11 2 -6.02
    -4 -11 -2 -5.15
    -4 11 -2 0.16
    -4 11 -2 0.87
    -5 11 -2 14.949
    -5 -11 -2 21.179
    5 -11 2 23.319
    -5 11 -2 24.659
    -5 -11 -2 25.049
    5 -11 2 14.339
    5 11 2 25.019
    -6 11 -2 2.6399
    -6 11 -2 3.6698
    6 -11 2 3.0598
    -6 -11 -2 -1.47
    -6 11 -2 6.5897
    -7 11 -2 21.909
    7 -11 2 24.999
    -7 -11 -2 20.929
    -7 11 -2 22.789
    -7 11 -2 17.479
    8 -11 2 1.3599
    -8 11 -2 2.8299
    -8 -11 -2 4.9698
    -8 11 -2 1.5499
    8 -12 -2 -0.55
    -8 -12 2 0.8
    -8 12 2 2.9399
    8 -12 -2 0.71
    8 12 -2 4.6098
    8 12 -2 -0.75
    7 12 -2 -0.39
    7 12 -2 7.3096
    -7 12 2 -2.58
    7 -12 -2 -0.31
    -7 -12 2 5.2197
    7 -12 -2 2.1199
    -7 -12 2 1.8099
    6 12 -2 28.319
    6 -12 -2 11.489
    6 12 -2 18.209
    6 -12 -2 21.979
    -6 12 2 20.199
    -6 -12 2 20.249
    -6 -12 2 22.769
    5 12 -2 29.839
    5 -12 -2 62.777
    5 12 -2 50.058
    5 -12 -2 60.107
    -5 12 2 67.517
    5 12 -2 57.767
    5 -12 -2 70.287
    -5 12 2 24.409
    -5 -12 2 28.979
    5 12 -2 65.317
    -5 -12 2 54.077
    -5 -12 2 61.797
    4 12 -2 -0.11
    4 -12 -2 -3.22
    4 -12 -2 -4.94
    4 12 -2 6.0997
    4 12 -2 3.3498
    -4 -12 2 0.13
    4 -12 -2 -2.58
    4 12 -2 8.0296
    -4 12 2 12.689
    -4 -12 2 1.2499
    -4 -12 2 0.38
    4 -12 -2 -1
    -3 -12 2 84.516
    3 -12 -2 71.536
    3 12 -2 71.526
    -3 -12 2 75.936
    -3 12 2 53.737
    2 -12 -2 14.419
    -2 12 2 19.199
    -2 -12 2 25.599
    -2 -12 2 19.009
    2 12 -2 13.619
    1 -12 -2 5.5597
    -1 -12 2 1.5599
    1 12 -2 -0.61
    -1 12 2 9.2995
    -1 -12 2 2.8099
    0 -12 2 47.898
    0 -12 -2 46.218
    0 12 2 19.229
    0 12 -2 32.258
    0 -12 -2 15.689
    0 -12 2 30.868
    -1 12 -2 66.737
    1 12 2 74.156
    1 -12 2 68.677
    -1 12 -2 75.776
    1 -12 2 62.217
    -1 -12 -2 68.677
    2 12 2 7.9996
    2 -12 2 4.4498
    -2 -12 -2 6.9397
    -2 12 -2 11.979
    -2 12 -2 2.7799
    -3 12 -2 3.0499
    3 -12 2 4.4298
    -3 12 -2 11.209
    -3 -12 -2 8.4296
    3 12 2 12.879
    4 -12 2 2.3599
    -4 12 -2 -0.04
    -4 -12 -2 1.8799
    -4 12 -2 10.01
    -4 12 -2 4.8198
    -4 -12 -2 6.7897
    4 -12 2 -4.54
    5 -12 2 19.849
    -5 12 -2 30.279
    -5 12 -2 19.979
    5 -12 2 9.0696
    -5 12 -2 16.259
    -5 -12 -2 27.149
    -6 12 -2 71.307
    -6 12 -2 78.406
    6 -12 2 72.826
    -6 12 -2 73.936
    -6 -12 -2 81.236
    -6 -12 -2 74.916
    -7 -12 -2 11.269
    7 -12 2 8.9096
    -7 12 -2 9.6995
    -7 12 -2 5.6797
    -7 12 -2 7.8496
    8 -12 2 30.089
    -8 12 -2 30.499
    -8 -12 -2 30.119
    -8 12 -2 30.279
    8 13 -2 1.4099
    8 13 -2 2.1899
    -8 13 2 1.6999
    8 -13 -2 -0.38
    -8 -13 2 3.2498
    7 -13 -2 13.829
    -7 13 2 6.6097
    7 13 -2 11.689
    -7 -13 2 9.7595
    -7 -13 2 3.3298
    7 -13 -2 5.1697
    7 13 -2 6.4797
    -6 13 2 8.5996
    6 13 -2 11.949
    -6 -13 2 15.919
    -6 -13 2 8.4196
    6 -13 -2 21.189
    6 13 -2 8.0496
    -6 -13 2 13.949
    6 -13 -2 10.549
    5 -13 -2 21.299
    5 13 -2 26.099
    5 13 -2 33.158
    5 -13 -2 21.999
    -5 13 2 18.999
    -5 -13 2 31.368
    5 -13 -2 34.198
    -5 -13 2 22.829
    4 -13 -2 100.98
    -4 -13 2 77.866
    4 -13 -2 93.315
    -4 13 2 72.526
    4 13 -2 93.095
    4 -13 -2 75.306
    4 13 -2 77.946
    4 13 -2 79.516
    -4 13 2 67.817
    4 13 -2 75.736
    -4 -13 2 78.996
    -4 -13 2 116.05
    4 -13 -2 52.587
    -3 -13 2 56.057
    -3 -13 2 48.358
    3 -13 -2 58.507
    3 13 -2 35.898
    -3 13 2 100.88
    -2 -13 2 57.157
    2 13 -2 42.168
    -2 13 2 33.658
    2 -13 -2 41.218
    -2 -13 2 53.627
    1 13 -2 43.328
    -1 -13 2 42.378
    1 -13 -2 44.918
    -1 13 2 60.007
    -1 -13 2 44.408
    0 13 2 187.27
    0 13 -2 142.82
    0 -13 -2 228.24
    0 -13 2 225.44
    1 -13 2 55.707
    -1 13 -2 28.509
    -1 -13 -2 44.028
    -1 13 -2 48.618
    1 13 2 39.698
    -2 13 -2 -11.75
    2 13 2 0.08
    2 -13 2 3.7498
    -2 13 -2 2.0499
    -2 -13 -2 -3.31
    -3 13 -2 5.1797
    -3 13 -2 6.7797
    3 -13 2 1.9799
    -3 -13 -2 1.5099
    -3 -13 -2 9.4195
    -3 13 -2 11.749
    3 -13 2 15.569
    -3 13 -2 6.6797
    3 13 2 5.1897
    4 -13 2 132.75
    4 -13 2 116.32
    -4 -13 -2 108.35
    -4 13 -2 129.31
    -4 -13 -2 133.35
    -4 13 -2 137.11
    -4 13 -2 154.84
    -5 13 -2 18.539
    -5 13 -2 26.249
    5 -13 2 15.999
    -5 13 -2 15.899
    -5 -13 -2 28.819
    5 -13 2 26.139
    6 -13 2 32.868
    -6 13 -2 30.559
    -6 -13 -2 45.748
    -6 13 -2 31.688
    -6 13 -2 38.288
    -7 13 -2 -2.06
    7 -13 2 -0.9
    -7 -13 -2 -1.6
    -7 13 -2 4.7598
    -8 13 -2 34.328
    8 -13 2 43.808
    -8 -13 -2 38.908
    -8 13 -2 25.939
    8 14 -2 -0.92
    8 -14 -2 0.1
    -8 14 2 -1.35
    -8 14 2 3.5398
    -8 -14 2 -0.52
    -7 14 2 -3.76
    7 -14 -2 -0.61
    -7 -14 2 1.7599
    7 14 -2 -2.27
    7 14 -2 2.0899
    6 -14 -2 0.58
    -6 -14 2 2.5999
    -6 14 2 2.1499
    6 14 -2 0.69
    -6 -14 2 0.75
    -6 -14 2 1.2099
    6 -14 -2 0.35
    6 14 -2 0.56
    -5 14 2 -1.93
    -5 -14 2 -1.27
    -5 -14 2 4.3398
    5 14 -2 1.0599
    5 -14 -2 0.52
    5 14 -2 8.3496
    5 -14 -2 -1.04
    -5 -14 2 2.9699
    5 -14 -2 -1.1
    -4 -14 2 19.749
    -4 14 2 61.207
    -4 -14 2 43.858
    -4 14 2 50.998
    4 14 -2 39.978
    4 -14 -2 43.148
    4 -14 -2 42.968
    -4 -14 2 38.318
    4 14 -2 40.098
    4 14 -2 31.668
    4 -14 -2 40.908
    4 -14 -2 33.478
    4 14 -2 40.988
    -3 14 2 12.599
    3 -14 -2 1.1099
    3 -14 -2 3.0199
    -3 -14 2 6.9197
    -3 -14 2 3.5998
    3 -14 -2 -0.34
    3 14 -2 -0.39
    3 14 -2 6.4497
    3 14 -2 2.2599
    -2 -14 2 -0.06
    2 14 -2 -9.25
    -2 14 2 3.2498
    -2 -14 2 -0.73
    2 -14 -2 0.25
    -1 -14 2 0.93
    -1 -14 2 4.8498
    -1 14 2 -1.75
    1 14 -2 -0.39
    1 -14 -2 2.6999
    0 14 2 1.1199
    0 14 -2 -0.81
    0 -14 2 8.0396
    0 14 -2 2.6799
    -1 14 -2 1.3599
    -1 14 -2 0.63
    1 14 2 9.4495
    -1 -14 -2 -5.44
    2 -14 2 10.719
    -2 14 -2 31.908
    2 14 2 28.239
    -2 -14 -2 33.188
    -2 14 -2 25.529
    -3 -14 -2 93.005
    -3 14 -2 54.387
    -3 14 -2 30.189
    -3 14 -2 59.087
    3 -14 2 56.587
    -3 14 -2 55.887
    3 14 2 79.256
    -3 -14 -2 63.247
    3 -14 2 61.237
    -4 14 -2 36.148
    -4 14 -2 40.728
    -4 -14 -2 43.948
    4 -14 2 34.638
    -4 14 -2 20.689
    4 -14 2 36.488
    -5 14 -2 41.878
    -5 14 -2 33.218
    -5 14 -2 36.668
    -5 -14 -2 38.438
    5 -14 2 22.049
    6 -14 2 -3.16
    -6 14 -2 -4.56
    -6 14 -2 2.1599
    -6 14 -2 -0.42
    -6 -14 -2 2.1799
    -7 14 -2 0.55
    -7 14 -2 3.1198
    7 -14 2 1.8399
    8 -14 2 44.478
    -8 14 -2 44.798
    -8 14 -2 39.988
    -8 -15 2 8.1396
    8 15 -2 1.8899
    8 -15 -2 -0.04
    -8 15 2 1.9099
    -8 15 2 4.7098
    -7 15 2 3.3198
    7 15 -2 10.409
    7 15 -2 1.3299
    7 -15 -2 3.3098
    -7 15 2 4.5398
    -7 -15 2 0.86
    6 15 -2 53.837
    -6 -15 2 26.029
    -6 -15 2 24.979
    6 -15 -2 15.359
    6 15 -2 24.559
    -6 15 2 20.189
    -6 -15 2 45.628
    5 -15 -2 23.479
    -5 -15 2 19.619
    -5 15 2 28.909
    5 15 -2 12.999
    -5 -15 2 17.549
    5 15 -2 17.069
    -5 -15 2 4.8898
    5 -15 -2 24.819
    -4 -15 2 -2.04
    4 -15 -2 -0.74
    4 -15 -2 1.02
    4 15 -2 -3.5
    -4 15 2 1.1999
    4 15 -2 -0.34
    4 15 -2 -4.34
    -4 -15 2 4.7698
    -4 15 2 2.4999
    -3 -15 2 3.5898
    -3 -15 2 0.19
    3 -15 -2 4.5998
    3 15 -2 2.5899
    -3 -15 2 9.1496
    3 15 -2 -2.98
    3 -15 -2 -23.87
    3 -15 -2 0.17
    -3 15 2 -13.8
    3 15 -2 0.97
    2 15 -2 7.2496
    -2 15 2 -2.05
    2 15 -2 0.25
    -2 -15 2 1.1599
    -2 -15 2 -7.73
    2 -15 -2 4.4198
    -2 -15 2 6.4097
    2 -15 -2 0.97
    2 15 -2 2.0399
    -1 -15 2 0.67
    1 15 -2 3.4598
    -1 15 2 -15.67
    -1 -15 2 0.65
    1 -15 -2 -9.7
    0 15 -2 24.699
    0 15 -2 21.799
    0 15 2 9.2095
    1 15 2 4.4498
    -1 15 -2 8.5296
    -1 15 -2 -5.27
    -1 15 -2 6.1297
    -2 -15 -2 166.48
    2 15 2 166.48
    -2 15 -2 211.67
    -2 -15 -2 177.16
    -2 15 -2 177.32
    2 -15 2 174.6
    -2 15 -2 170.97
    -2 15 -2 178.93
    -3 -15 -2 2.9599
    -3 15 -2 -1.88
    -3 -15 -2 3.5298
    -3 15 -2 -1.19
    -3 15 -2 0.11
    -3 15 -2 15.539
    3 -15 2 3.3998
    3 -15 2 0.76
    -4 -15 -2 43.938
    4 -15 2 51.337
    -4 15 -2 44.008
    -4 15 -2 52.867
    -5 15 -2 5.4897
    -5 -15 -2 8.2696
    -5 15 -2 6.1997
    -5 15 -2 3.7598
    5 -15 2 8.1996
    -6 15 -2 4.0798
    -6 15 -2 7.3196
    -6 15 -2 5.0998
    -6 -15 -2 10.629
    6 -15 2 2.7199
    -7 15 -2 10.499
    -7 15 -2 11.329
    7 -15 2 10.209
    7 16 -2 8.9896
    -7 16 2 2.0299
    -7 16 2 0.04
    -7 -16 2 5.8397
    7 16 -2 5.7897
    7 -16 -2 0.97
    -6 -16 2 1.9899
    6 16 -2 9.8795
    6 16 -2 2.3399
    -6 16 2 2.0899
    6 -16 -2 0.37
    -6 -16 2 5.6697
    -6 -16 2 1.3299
    -6 16 2 2.6799
    5 16 -2 124.84
    5 16 -2 114.92
    -5 -16 2 118.06
    5 -16 -2 124.76
    5 -16 -2 121.5
    -5 -16 2 125.46
    -5 16 2 124.57
    -5 16 2 116.54
    -4 16 2 11.609
    -4 -16 2 13.959
    -4 16 2 25.529
    -4 -16 2 13.029
    4 16 -2 11.849
    4 -16 -2 23.419
    4 16 -2 9.3495
    4 -16 -2 14.849
    4 16 -2 27.689
    3 -16 -2 56.507
    -3 -16 2 58.157
    3 16 -2 55.787
    -3 16 2 42.728
    3 -16 -2 44.708
    -3 -16 2 49.218
    3 16 -2 74.366
    3 16 -2 53.797
    -3 -16 2 61.937
    3 -16 -2 60.307
    2 16 -2 6.5597
    -2 -16 2 -1.17
    2 -16 -2 5.0698
    2 -16 -2 0.2
    -2 -16 2 5.4297
    2 16 -2 -0.67
    -2 -16 2 1.8999
    -2 16 2 8.82
    2 16 -2 5.3997
    -1 -16 2 6.6097
    -1 16 2 -1.02
    1 16 -2 14.749
    -1 -16 2 5.8297
    1 16 -2 3.5598
    1 16 -2 5.8597
    1 -16 -2 8.4696
    0 -16 2 1.5999
    0 -16 -2 4.6898
    0 16 -2 -2.53
    0 16 -2 13.129
    0 -16 2 6.8297
    0 16 2 0.27
    0 16 -2 2.2499
    0 16 -2 4.0198
    -1 16 -2 4.5798
    -1 -16 -2 1.6499
    1 16 2 6.2397
    -1 16 -2 13.429
    -1 16 -2 0.91
    -1 16 -2 3.1098
    1 -16 2 -0.33
    2 -16 2 5.5497
    -2 16 -2 0.81
    -2 16 -2 1
    -2 16 -2 2.0899
    -2 16 -2 -2.67
    -2 -16 -2 7.3696
    -2 -16 -2 6.1697
    2 16 2 0.77
    -3 16 -2 4.4898
    3 -16 2 1.8599
    -3 16 -2 4.8298
    -3 16 -2 4.7298
    -3 -16 -2 15.239
    -4 16 -2 13.749
    4 -16 2 21.259
    -4 16 -2 17.659
    -4 16 -2 17.379
    -4 -16 -2 28.609
    -5 16 -2 0.29
    -5 -16 -2 -0.07
    5 -16 2 0.39
    -5 16 -2 -0.54
    -5 16 -2 1.5199
    -6 16 -2 1.7299
    -6 -16 -2 -3.54
    -6 16 -2 -0.66
    -7 16 -2 1.6899
    -7 16 -2 0.48
    7 -17 -2 15.929
    7 17 -2 16.149
    -7 -17 2 17.369
    -7 17 2 11.679
    -7 17 2 13.499
    -6 -17 2 14.679
    -6 -17 2 15.699
    6 -17 -2 10.189
    -6 17 2 7.7996
    6 17 -2 9.7995
    6 17 -2 18.809
    -6 17 2 11.119
    -5 17 2 0.89
    -5 17 2 5.7697
    5 -17 -2 1.1599
    -5 -17 2 -3.05
    -5 -17 2 0.4
    5 17 -2 6.5797
    -5 -17 2 1.2099
    5 -17 -2 -0.45
    5 17 -2 -1.08
    -4 17 2 1.7999
    4 -17 -2 -0.36
    -4 -17 2 2.9399
    -4 17 2 -2.12
    4 17 -2 -0.79
    4 -17 -2 0.27
    -4 -17 2 -2.25
    -3 -17 2 4.6598
    3 -17 -2 9.9995
    3 -17 -2 -1.49
    3 17 -2 0.55
    3 17 -2 2.5699
    -3 -17 2 2.8099
    -2 -17 2 -6.4
    2 -17 -2 0.09
    -2 -17 2 0.57
    2 17 -2 0.97
    -2 17 2 10.529
    2 17 -2 -0.97
    2 17 -2 -9.72
    -2 -17 2 0.97
    1 -17 -2 0.17
    1 17 -2 -2.13
    1 17 -2 1.5599
    1 17 -2 2.4899
    -1 -17 2 0.54
    -1 17 2 5.18
    1 17 -2 -0.28
    0 -17 2 20.169
    0 17 -2 20.809
    0 17 -2 25.949
    0 17 -2 29.129
    0 -17 -2 37.088
    0 17 2 33.368
    0 -17 -2 17.029
    0 -17 2 36.808
    0 17 -2 33.398
    1 -17 2 51.957
    1 17 2 33.688
    -1 -17 -2 53.567
    -1 17 -2 56.627
    -1 17 -2 53.167
    -1 17 -2 67.517
    -2 17 -2 77.466
    -2 -17 -2 68.307
    2 17 2 33.988
    -2 17 -2 43.158
    2 -17 2 68.767
    -2 17 -2 76.046
    -2 17 -2 72.766
    -3 17 -2 115.05
    3 -17 2 130.46
    -3 17 -2 101
    -3 -17 -2 115.02
    -3 17 -2 96.045
    -4 17 -2 3.4598
    -4 -17 -2 7.5996
    -4 17 -2 2.1399
    4 -17 2 -0.49
    -4 17 -2 -3.06
    -5 17 -2 3.7598
    -5 17 -2 2.0499
    -5 -17 -2 -0.41
    5 -17 2 1.1099
    -5 17 -2 1.0299
    6 -17 2 3.7898
    -6 17 -2 0.04
    -6 -17 -2 1.6799
    -6 17 -2 6.1597
    -7 17 -2 0.44
    -7 17 -2 2.5999
    7 18 -2 0.57
    -7 18 2 1.5799
    7 -18 -2 2.1199
    -7 18 2 -0.84
    -6 18 2 11.229
    6 -18 -2 8.4896
    6 -18 -2 15.829
    -6 18 2 4.3198
    6 18 -2 5.6797
    -6 -18 2 6.8697
    -6 -18 2 10.02
    6 18 -2 11.119
    -5 -18 2 -1.96
    5 -18 -2 2.7999
    -5 18 2 2.6699
    -5 -18 2 0.54
    5 18 -2 4.5098
    -5 18 2 0.21
    5 -18 -2 5.7997
    -4 -18 2 2.1199
    -4 -18 2 -3.87
    -4 18 2 5.9997
    4 -18 -2 0.64
    -4 18 2 2.9499
    4 -18 -2 1.01
    4 18 -2 -0.11
    3 18 -2 3.8498
    3 18 -2 4.3398
    -3 -18 2 9.5095
    3 -18 -2 7.7196
    -2 -18 2 1.7599
    2 -18 -2 4.7598
    2 18 -2 -0.66
    2 18 -2 3.1298
    1 -18 -2 0.31
    -1 -18 2 -2.67
    1 18 -2 -1.96
    1 18 -2 -3.19
    1 18 -2 1.7699
    0 -18 -2 69.077
    0 18 -2 57.647
    0 -18 -2 66.047
    0 18 -2 68.737
    0 -18 2 59.007
    0 -18 2 54.977
    0 18 -2 60.897
    0 18 -2 49.048
    0 18 2 34.788
    -1 18 -2 21.309
    -1 18 -2 31.058
    1 -18 2 25.129
    -1 18 -2 26.029
    -1 -18 -2 36.118
    -2 18 -2 3.4998
    -2 -18 -2 -0.99
    -2 18 -2 -0.65
    -2 18 -2 4.0098
    -3 18 -2 68.967
    -3 -18 -2 79.666
    3 -18 2 70.897
    -3 18 -2 63.127
    -3 18 -2 66.667
    -4 18 -2 4.9698
    -4 18 -2 7.4896
    4 -18 2 5.4997
    -4 -18 -2 4.0798
    -5 18 -2 -0.29
    5 -18 2 -1.51
    -5 18 -2 2.5799
    -5 -18 -2 2.2799
    -6 -18 -2 3.0499
    -6 18 -2 1.3599
    -6 18 -2 -2.34
    6 -18 2 -3.03
    6 -19 -2 1.7699
    6 -19 -2 3.0299
    -6 -19 2 6.6797
    -6 19 2 -1.32
    -6 -19 2 -1.23
    -6 19 2 -0.19
    5 -19 -2 0.74
    -5 19 2 2.1199
    -5 -19 2 -0.94
    5 19 -2 4.2898
    5 -19 -2 0.22
    -5 19 2 2.7699
    -5 -19 2 3.1498
    4 -19 -2 14.749
    4 -19 -2 9.3895
    4 19 -2 16.319
    -4 19 2 8.9396
    -4 -19 2 12.279
    -4 -19 2 15.109
    3 19 -2 4.1198
    -3 -19 2 3.6598
    3 -19 -2 1.7599
    -3 -19 2 4.4098
    2 19 -2 6.0297
    2 19 -2 3.8598
    -2 -19 2 1.2499
    2 -19 -2 2.3899
    1 -19 -2 14.349
    1 19 -2 11.119
    -1 -19 2 12.009
    1 19 -2 23.659
    0 19 -2 213.29
    0 19 -2 204.03
    0 -19 -2 216.11
    0 19 -2 206.37
    0 -19 2 199.77
    -1 19 -2 18.619
    -1 -19 -2 12.609
    -1 19 -2 5.5197
    1 -19 2 14.069
    -2 19 -2 7.5196
    -2 19 -2 13.159
    -2 -19 -2 20.299
    2 -19 2 7.8196
    3 -19 2 -0.29
    -3 19 -2 -1.49
    -3 19 -2 0.63
    -3 -19 -2 2.5899
    -4 -19 -2 4.6698
    4 -19 2 3.5598
    -4 19 -2 5.4997
    -4 19 -2 3.9198
    -5 -19 -2 10.849
    -5 19 -2 7.5996
    -5 19 -2 13.219
    5 -19 2 16.109
    -6 -19 -2 -0.52
    6 -19 2 0.07
    -6 19 -2 0.71
    -6 19 -2 1.8999
    -6 -20 2 -0.93
    -6 20 2 0.43
    6 -20 -2 -0.98
    6 -20 -2 -1.42
    -6 20 2 2.0399
    5 -20 -2 -1.16
    -5 20 2 0.27
    -5 -20 2 -0.01
    -5 -20 2 -2.43
    5 20 -2 3.6298
    4 20 -2 5.2997
    -4 -20 2 1.6299
    -4 -20 2 3.5698
    4 -20 -2 2.8099
    3 20 -2 13.079
    -3 -20 2 9.3795
    -3 -20 2 14.619
    3 -20 -2 20.829
    2 -20 -2 89.316
    -2 -20 2 82.856
    -2 -20 2 78.006
    2 20 -2 78.656
    1 20 -2 48.228
    1 -20 -2 58.837
    -1 -20 2 59.347
    0 -20 2 63.577
    0 20 -2 59.967
    0 20 -2 62.357
    0 -20 -2 64.137
    -1 20 -2 -1.4
    1 -20 2 0.22
    -1 20 -2 2.9299
    -1 -20 -2 2.1199
    -2 20 -2 6.3797
    -2 -20 -2 17.289
    -2 20 -2 8.6196
    2 -20 2 12.249
    -3 20 -2 4.6798
    -3 -20 -2 2.4699
    -3 20 -2 1.8399
    3 -20 2 -0.15
    -4 20 -2 14.729
    -4 -20 -2 11.429
    -4 20 -2 16.139
    4 -20 2 16.029
    -5 20 -2 2.5699
    5 -20 2 2.2599
    -5 20 -2 -0.98
    -5 -20 -2 1.9699
    -6 20 -2 2.0599
    6 -20 2 3.3498
    -6 20 -2 3.1598
    -6 -20 -2 8.8696
    -6 -21 2 -1.43
    6 -21 -2 -1.94
    -5 -21 2 16.819
    -5 -21 2 0.34
    5 -21 -2 3.3698
    5 21 -2 2.5899
    4 21 -2 3.2198
    4 -21 -2 5.5397
    -4 -21 2 2.6399
    -4 -21 2 3.9398
    3 21 -2 12.949
    3 -21 -2 18.529
    -3 -21 2 12.349
    -3 -21 2 16.169
    -2 -21 2 79.896
    2 -21 -2 79.396
    -2 -21 2 85.646
    2 21 -2 91.096
    1 21 -2 5.8997
    1 21 -2 11.019
    1 -21 -2 7.2996
    -1 -21 2 5.1697
    0 -21 2 13.139
    0 21 -2 6.4997
    0 21 -2 6.0697
    0 -21 -2 12.999
    -1 21 -2 0.2
    1 -21 2 1.1699
    -1 21 -2 1.3299
    -1 -21 -2 -1.95
    -2 -21 -2 0.32
    -2 21 -2 -1.38
    -2 21 -2 0.67
    2 -21 2 0.18
    -3 21 -2 2.0399
    3 -21 2 4.3098
    -3 21 -2 13.189
    -3 -21 -2 4.4298
    -4 -21 -2 0.46
    -4 21 -2 2.3099
    -4 21 -2 2.8799
    4 -21 2 4.5898
    -5 -21 -2 26.099
    -5 21 -2 19.019
    -5 21 -2 14.049
    5 -21 2 14.799
    5 -22 -2 -0.82
    -5 -22 2 -2.04
    4 22 -2 4.7298
    -4 -22 2 -0.19
    -4 -22 2 6.4997
    4 -22 -2 4.2398
    3 22 -2 3.5898
    -3 -22 2 1.4599
    3 -22 -2 2.7199
    -3 -22 2 4.3298
    2 -22 -2 89.946
    -2 -22 2 92.825
    2 22 -2 87.506
    1 -22 -2 7.0797
    1 22 -2 1.3299
    1 22 -2 7.4896
    -1 -22 2 2.8599
    0 -22 2 -3.19
    0 22 -2 0.95
    0 -22 -2 1.4999
    0 22 -2 1.5999
    -1 22 -2 0.44
    1 -22 2 0.1
    -1 22 -2 1.3499
    -1 -22 -2 2.8499
    -2 22 -2 1.01
    -2 22 -2 -0.83
    -2 -22 -2 -0.91
    2 -22 2 1.3599
    -3 -22 -2 -3.23
    -3 22 -2 0.35
    3 -22 2 0.46
    -3 22 -2 -0.98
    -4 22 -2 0.47
    4 -22 2 -1.45
    -4 -22 -2 1.7099
    -4 22 -2 -0.83
    -5 -22 -2 8.4996
    -5 22 -2 1.2299
    -5 22 -2 0.84
    5 -22 2 5.0898
    -5 -23 2 -0.4
    5 -23 -2 -0.3
    4 -23 -2 8.9696
    -4 -23 2 9.0996
    3 23 -2 8.6296
    3 -23 -2 8.1196
    -3 -23 2 3.5598
    3 23 -2 9.7695
    2 23 -2 50.978
    2 23 -2 46.198
    2 -23 -2 46.438
    -2 -23 2 44.188
    1 23 -2 -1.06
    -1 -23 2 2.0499
    1 -23 -2 3.0798
    1 23 -2 2.8499
    0 -23 -2 1.5399
    0 -23 2 -2.08
    0 23 -2 5.1297
    0 23 -2 -2.44
    -1 23 -2 -2.08
    -1 23 -2 2.2999
    -1 -23 -2 -2.38
    1 -23 2 3.2898
    2 -23 2 1.7899
    -2 23 -2 3.1898
    -2 -23 -2 3.5598
    -2 23 -2 -0.53
    3 -23 2 3.2798
    -3 23 -2 0.66
    -3 -23 -2 -3.94
    -3 23 -2 0.6
    4 -23 2 0.57
    -4 23 -2 1.0899
    -4 23 -2 -1.46
    -4 -23 -2 0.9
    -4 -24 2 4.7198
    4 -24 -2 7.2496
    3 -24 -2 5.8697
    -3 -24 2 11.239
    3 24 -2 10.949
    3 24 -2 11.369
    2 24 -2 63.137
    2 -24 -2 65.207
    -2 -24 2 60.107
    2 24 -2 56.077
    1 24 -2 1.7799
    1 -24 -2 4.4598
    -1 -24 2 4.4398
    1 24 -2 -0.04
    0 -24 -2 21.319
    0 24 -2 15.889
    0 24 -2 14.059
    -1 24 -2 1.5599
    -1 -24 -2 8.2896
    -1 24 -2 1.6799
    1 -24 2 1.7299
    2 -24 2 5.7697
    -2 -24 -2 12.889
    -2 24 -2 1.8899
    -2 24 -2 11.779
    -3 -24 -2 -2.51
    3 -24 2 -1.39
    -3 24 -2 2.8599
    -3 24 -2 -1.24
    -3 -25 2 24.809
    3 -25 -2 20.999
    2 25 -2 24.519
    2 25 -2 40.288
    2 -25 -2 22.469
    -2 -25 2 25.349
    1 25 -2 1.1299
    1 25 -2 2.6099
    1 -25 -2 -0.05
    0 25 -2 3.4598
    0 25 -2 -2.53
    -1 25 -2 -0.32
    1 -25 2 -1.32
    -1 25 -2 -1.91
    -2 25 -2 1.6499
    -2 25 -2 2.6899
    -2 -25 -2 6.7797
    2 -25 2 4.7998
    -3 25 -2 3.4698
    3 -25 2 5.7897
    -3 -25 -2 5.5297
    -3 25 -2 2.6199
    2 -26 -2 -0.87
    -2 -26 2 2.9199
    1 -26 -2 3.7898
    1 26 -2 0.63
    1 26 -2 -0.01
    0 26 -2 -2.62
    0 26 -2 -0.46
    -1 26 -2 11.219
    -1 26 -2 13.879
    1 -26 2 17.199
    -9 0 3 6.1397
    9 0 -3 5.1797
    -8 0 3 3.9698
    8 0 -3 0.84
    -8 0 3 0.49
    7 0 -3 -1.13
    -7 0 3 3.2498
    7 0 -3 0.7
    -7 0 3 0.48
    6 0 -3 2.3999
    -6 0 3 -5.18
    -6 0 3 0.41
    -6 0 3 -0.82
    6 0 -3 -3.17
    -5 0 3 141.74
    -5 0 3 195.95
    4 0 -3 1.5599
    -4 0 3 0.56
    -4 0 3 -1.6
    -4 0 3 -1.74
    -3 0 3 2325.98
    3 0 -3 2583.27
    -3 0 3 2479.61
    -3 0 3 2328.07
    -2 0 3 1.5099
    -2 0 3 4.2298
    -2 0 3 1.3099
    -1 0 3 21.129
    -1 0 3 29.759
    -1 0 3 28.139
    0 0 -3 0.86
    0 0 3 -1.52
    0 0 -3 1.1899
    -1 0 -3 194.8
    1 0 3 183.78
    -2 0 -3 0.87
    2 0 3 -1.8
    -2 0 -3 3.5198
    3 0 3 4.4498
    -3 0 -3 14.389
    -3 0 -3 10.989
    -4 0 -3 0.07
    4 0 3 -2.4
    -4 0 -3 -4.4
    5 0 3 15.579
    -5 0 -3 50.088
    5 0 3 36.478
    -5 0 -3 37.398
    6 0 3 -3.67
    -6 0 -3 0.3
    -6 0 -3 0.09
    -7 0 -3 2.9099
    7 0 3 -2.59
    -7 0 -3 -0.88
    8 0 3 -0.78
    -8 0 -3 0.24
    -9 0 -3 13.489
    9 0 3 13.459
    9 -1 -3 2.0499
    9 1 -3 0.47
    -9 1 3 2.1899
    -9 -1 3 0.75
    -8 -1 3 6.7097
    -8 1 3 5.2697
    -8 1 3 0.9
    8 1 -3 2.8899
    -8 -1 3 1.2499
    8 -1 -3 2.8499
    8 1 -3 1.4899
    7 1 -3 -1.02
    -7 -1 3 3.2398
    7 -1 -3 -0.37
    -7 1 3 -0.8
    -7 1 3 -0.23
    7 1 -3 0.16
    -7 -1 3 -1.27
    -6 -1 3 0.74
    -6 1 3 2.2899
    -6 -1 3 0.04
    6 1 -3 4.5998
    -6 -1 3 -0.22
    -6 1 3 -0.97
    6 -1 -3 2.9499
    -6 1 3 1.4799
    6 1 -3 -1.88
    -5 1 3 45.628
    -5 1 3 54.547
    -5 -1 3 62.167
    -5 -1 3 52.667
    -4 1 3 4.4598
    4 -1 -3 6.5397
    -4 -1 3 2.8599
    -4 1 3 7.6196
    4 1 -3 3.5498
    -4 -1 3 2.7399
    -4 -1 3 3.5598
    3 1 -3 443.43
    3 -1 -3 559.66
    -3 -1 3 500.16
    -3 -1 3 483.83
    -3 -1 3 544.77
    -3 1 3 494.52
    -3 1 3 446.93
    -3 1 3 488.31
    -2 -1 3 8.0896
    -2 -1 3 9.6495
    -2 1 3 4.9498
    -2 1 3 12.159
    -2 1 3 -1.71
    -2 -1 3 4.0698
    -1 1 3 412.19
    -1 -1 3 439.09
    -1 -1 3 454.47
    -1 -1 3 417.79
    -1 1 3 424.35
    0 1 -3 145.08
    0 -1 3 189.15
    0 1 3 156.63
    0 1 -3 161.55
    0 -1 -3 157.57
    0 1 3 153.7
    -1 -1 -3 1.6899
    1 1 3 6.0297
    1 -1 3 5.1097
    -1 1 -3 5.6297
    -2 -1 -3 422.07
    2 -1 3 414.86
    2 1 3 395.03
    -2 1 -3 362.54
    -2 1 -3 386.38
    3 1 3 -0.13
    3 -1 3 1.1599
    -3 -1 -3 2.8699
    -3 1 -3 1.9299
    -3 1 -3 2.5399
    -3 -1 -3 2.5999
    -4 -1 -3 1.4299
    -4 -1 -3 8.9696
    -4 1 -3 9.2995
    -4 1 -3 5.7597
    4 1 3 3.9998
    4 -1 3 3.6498
    -5 1 -3 11.179
    -5 -1 -3 6.0797
    5 1 3 15.619
    -5 1 -3 17.389
    5 -1 3 14.779
    -5 -1 -3 14.589
    5 1 3 1.6699
    5 -1 3 4.5298
    -6 1 -3 0.19
    6 -1 3 1.7799
    6 1 3 -2.59
    -6 -1 -3 -1.27
    -6 1 -3 0.96
    6 -1 3 -1.61
    -6 -1 -3 2.9899
    7 1 3 -0.47
    -7 1 -3 4.8298
    -7 1 -3 -1.34
    7 -1 3 3.5298
    -7 -1 -3 2.5999
    -7 -1 -3 3.5998
    8 1 3 2.4599
    8 -1 3 -1.75
    -8 1 -3 1.1799
    -8 -1 -3 1.9699
    -9 -1 -3 -3.65
    -9 1 -3 -0.96
    9 -1 3 2.5099
    9 1 3 1.2799
    9 2 -3 26.819
    9 -2 -3 23.209
    -9 2 3 17.329
    -9 -2 3 24.659
    8 -2 -3 0.88
    -8 -2 3 2.4099
    8 2 -3 -0.13
    8 2 -3 1.7699
    -8 2 3 1.0399
    -8 2 3 -2.05
    -8 -2 3 0.14
    7 2 -3 8.9896
    7 -2 -3 5.6897
    7 2 -3 17.139
    -7 2 3 6.6897
    7 -2 -3 10.329
    -7 -2 3 8.6496
    -7 -2 3 7.8396
    -7 2 3 9.6495
    -6 2 3 3.5398
    6 2 -3 -1.25
    6 2 -3 -0.33
    6 -2 -3 -1.49
    -6 2 3 -0.99
    -6 -2 3 2.9399
    -6 -2 3 0.46
    6 -2 -3 2.7499
    -6 2 3 5.0098
    5 -2 -3 71.007
    -5 -2 3 99.115
    -5 -2 3 87.586
    -5 2 3 111.31
    -5 2 3 94.865
    -4 -2 3 8.2196
    -4 2 3 8.3696
    -4 -2 3 11.389
    -4 -2 3 8.6596
    -4 2 3 13.119
    4 -2 -3 1.5799
    -3 -2 3 190.94
    -3 2 3 182.92
    -3 -2 3 203.2
    3 -2 -3 178.08
    -3 -2 3 208.24
    -3 2 3 179.93
    3 2 -3 184.05
    -3 2 3 187.13
    -2 -2 3 2.5599
    -2 -2 3 -0.86
    -2 2 3 -0.2
    -2 2 3 -0.7
    -2 -2 3 0.42
    -2 -2 3 2.7799
    -2 2 3 1.6499
    1 -2 -3 279.97
    -1 2 3 269.03
    1 2 -3 255.27
    -1 -2 3 286.11
    -1 -2 3 283.11
    -1 2 3 246.73
    0 2 -3 195.57
    0 -2 3 213.21
    0 -2 -3 222.98
    0 -2 3 221.75
    0 2 3 200.81
    0 2 3 210.07
    -1 2 -3 1.2599
    1 2 3 0.69
    1 -2 3 -0.05
    -1 -2 -3 0.23
    2 -2 3 11.209
    2 2 3 8.5796
    -2 2 -3 6.6997
    -2 -2 -3 6.3397
    -2 2 -3 3.0099
    3 -2 3 5.7297
    3 2 3 5.8897
    -3 -2 -3 8.3196
    -3 2 -3 5.6897
    -3 2 -3 11.169
    -4 -2 -3 41.988
    4 -2 3 23.369
    -4 2 -3 38.218
    -4 2 -3 34.718
    -4 -2 -3 30.688
    4 2 3 34.568
    -5 -2 -3 0.22
    5 -2 3 -1.95
    5 -2 3 -1.6
    -5 -2 -3 -2.08
    -5 2 -3 0.88
    -5 -2 -3 18.569
    -5 2 -3 -1.68
    5 2 3 -0.37
    5 2 3 1.2699
    6 2 3 -2.54
    -6 2 -3 -0.1
    6 -2 3 1.6099
    -6 2 -3 0.75
    -6 -2 -3 -1.06
    6 -2 3 -1.96
    -6 -2 -3 0.52
    7 -2 3 3.6898
    -7 -2 -3 3.5898
    7 2 3 -0.54
    -7 2 -3 4.6098
    -7 -2 -3 3.5498
    -7 2 -3 5.8797
    8 -2 3 -0.14
    -8 -2 -3 -1.13
    -8 2 -3 -1.4
    8 2 3 -2.7
    9 -2 3 1.2399
    9 2 3 1.4099
    -9 2 -3 0.51
    -9 -2 -3 2.1299
    9 3 -3 17.079
    9 -3 -3 14.219
    -9 -3 3 12.869
    -9 3 3 10.12
    8 -3 -3 28.209
    8 3 -3 20.079
    -8 3 3 26.879
    8 -3 -3 31.868
    -8 -3 3 23.709
    8 3 -3 33.678
    -8 3 3 25.199
    -8 -3 3 37.518
    7 3 -3 1.8499
    7 3 -3 1.3899
    -7 3 3 2.2499
    7 -3 -3 2.8199
    -7 -3 3 2.2499
    7 -3 -3 3.8298
    -7 -3 3 6.3897
    -7 3 3 4.5498
    -6 3 3 -7.1
    6 3 -3 2.5699
    6 -3 -3 2.7299
    -6 3 3 3.0698
    -6 3 3 2.4399
    6 -3 -3 4.3798
    6 3 -3 -1
    6 3 -3 -2.28
    -6 -3 3 1.2499
    -6 -3 3 1.0799
    -5 3 3 58.127
    -5 3 3 102.05
    -5 -3 3 76.496
    5 -3 -3 77.806
    -5 -3 3 73.036
    -5 -3 3 104.13
    -4 -3 3 73.166
    -4 3 3 75.766
    4 -3 -3 56.957
    -4 -3 3 91.446
    -4 -3 3 85.236
    -4 3 3 63.417
    -3 3 3 491.65
    -3 -3 3 504.6
    3 -3 -3 513.6
    -3 3 3 579.22
    3 3 -3 460.66
    -3 -3 3 537.12
    -3 -3 3 499.53
    -2 3 3 72.246
    -2 -3 3 93.315
    2 3 -3 89.376
    -2 3 3 101.02
    -2 -3 3 101.96
    -2 -3 3 88.846
    2 -3 -3 88.086
    -1 3 3 106.9
    -1 -3 3 132.34
    -1 3 3 126.12
    -1 -3 3 119.77
    1 -3 -3 91.286
    1 3 -3 120.59
    0 -3 3 11.989
    0 3 3 5.8697
    0 -3 -3 3.6798
    0 3 3 9.8995
    0 3 -3 9.1696
    0 -3 3 8.4096
    -1 3 -3 95.135
    -1 3 -3 94.525
    -1 -3 -3 85.226
    1 -3 3 88.746
    1 3 3 93.915
    -2 3 -3 122.77
    2 3 3 126.3
    -2 3 -3 125.18
    -2 -3 -3 139.65
    2 -3 3 129.77
    -3 -3 -3 11.639
    -3 -3 -3 21.249
    -3 3 -3 29.069
    3 -3 3 21.379
    3 3 3 42.438
    -3 3 -3 20.589
    4 -3 3 15.249
    4 3 3 13.419
    -4 3 -3 11.299
    -4 3 -3 21.639
    -4 -3 -3 25.319
    -4 -3 -3 18.739
    -5 -3 -3 -1.95
    5 -3 3 0.62
    -5 3 -3 3.7898
    -5 3 -3 1.8899
    -5 -3 -3 -14.97
    5 -3 3 9.7795
    -5 -3 -3 0.8
    5 3 3 0.99
    -6 -3 -3 10.369
    6 3 3 7.7896
    -6 -3 -3 9.6495
    6 -3 3 7.2296
    -6 -3 -3 -17.53
    -6 3 -3 10.389
    -6 3 -3 10.249
    -7 3 -3 -0.78
    -7 3 -3 -2.4
    -7 -3 -3 -4.35
    7 3 3 1.9599
    -7 -3 -3 3.4898
    7 -3 3 1.6999
    -8 3 -3 0.86
    8 -3 3 0.01
    -8 -3 -3 1.9899
    8 3 3 3.5998
    -9 -3 -3 -0.12
    9 3 3 3.5698
    -9 3 -3 0.68
    9 -3 3 -0.02
    9 -4 -3 2.1599
    -9 -4 3 -2.46
    9 4 -3 2.5199
    -9 4 3 1.2799
    -8 4 3 66.397
    -8 -4 3 63.357
    -8 4 3 63.857
    8 4 -3 59.257
    -8 -4 3 55.857
    8 4 -3 64.547
    8 -4 -3 68.367
    8 -4 -3 66.347
    7 4 -3 0.16
    -7 4 3 4.6198
    7 -4 -3 1.9199
    7 4 -3 1.0399
    -7 -4 3 0.97
    -7 4 3 -1.24
    -7 -4 3 -4.08
    7 -4 -3 -1.52
    -6 4 3 2.6699
    6 -4 -3 3.6498
    6 -4 -3 -1.15
    6 4 -3 0.41
    -6 4 3 0.16
    6 4 -3 34.588
    -6 4 3 2.77
    6 4 -3 3.6398
    -6 -4 3 0.31
    -6 -4 3 -2.27
    -5 -4 3 145.31
    5 -4 -3 152.12
    5 4 -3 138.36
    -5 -4 3 142.22
    -5 4 3 166.19
    -5 4 3 144.76
    -4 4 3 44.988
    4 -4 -3 38.348
    -4 -4 3 43.118
    -4 -4 3 47.248
    -4 4 3 46.428
    4 4 -3 52.667
    3 -4 -3 210.17
    -3 -4 3 186.03
    3 4 -3 211.88
    -3 -4 3 200.28
    -3 4 3 199.69
    2 4 -3 112.5
    2 -4 -3 90.246
    -2 4 3 84.926
    -2 -4 3 104.51
    -2 -4 3 86.866
    -2 -4 3 108.97
    -2 4 3 96.005
    -1 -4 3 480.46
    1 4 -3 488.41
    -1 4 3 501.02
    1 -4 -3 427.23
    -1 -4 3 450.57
    -1 -4 3 467.7
    -1 4 3 504.52
    0 -4 3 -0.47
    0 -4 3 0.78
    0 4 3 1.3099
    0 4 3 0.44
    0 -4 -3 -4.02
    0 4 -3 -0.76
    1 4 3 8.0396
    1 -4 3 4.2998
    -1 4 -3 5.8697
    -1 -4 -3 3.2798
    1 4 3 8.7896
    -1 4 -3 11.249
    -1 4 -3 3.8498
    -2 4 -3 281.7
    -2 4 -3 305.51
    -2 -4 -3 269.21
    2 -4 3 276.84
    2 4 3 253.55
    -3 -4 -3 252.47
    3 -4 3 264.99
    -3 4 -3 279.36
    -3 4 -3 269.1
    3 4 3 260.42
    4 4 3 20.279
    -4 4 -3 19.229
    -4 -4 -3 18.549
    -4 4 -3 26.809
    -4 -4 -3 24.329
    4 -4 3 11.339
    -5 -4 -3 13.879
    -5 -4 -3 1.9099
    -5 -4 -3 -3.62
    5 -4 3 -0.14
    5 -4 3 0.93
    5 4 3 0.42
    -5 4 -3 -0.01
    -5 4 -3 2.5699
    -6 4 -3 -1.45
    6 4 3 2.5599
    -6 -4 -3 1.1299
    -6 4 -3 2.6099
    6 -4 3 -0.5
    -6 -4 -3 2.1899
    7 4 3 1.3599
    7 -4 3 2.2499
    -7 -4 -3 -2.74
    -7 4 -3 3.8498
    -7 4 -3 5.0098
    -8 4 -3 1.5999
    -8 -4 -3 0.66
    8 -4 3 0.34
    8 4 3 -2.01
    -9 4 -3 1.1799
    -9 -4 -3 -0.01
    9 -4 3 0.74
    -9 5 3 7.1496
    9 5 -3 0.6
    9 5 -3 5.3697
    9 -5 -3 6.4597
    -9 -5 3 6.0197
    9 -5 -3 5.1797
    8 5 -3 53.897
    8 5 -3 45.458
    -8 -5 3 43.538
    -8 5 3 45.538
    -8 -5 3 49.988
    8 -5 -3 42.988
    8 -5 -3 41.678
    -7 -5 3 1.1599
    7 5 -3 2.0499
    -7 5 3 6.6697
    7 -5 -3 -3.01
    -7 5 3 6.2297
    7 5 -3 3.4598
    -7 -5 3 3.6898
    7 -5 -3 0.17
    6 5 -3 -2.11
    -6 5 3 3.2698
    6 -5 -3 5.83
    6 -5 -3 -1.73
    6 5 -3 3.2198
    -6 -5 3 -1.45
    -6 5 3 15.439
    6 -5 -3 3.1398
    -6 5 3 -0.3
    6 5 -3 -1.05
    -6 -5 3 1.3999
    5 5 -3 -7.74
    -5 5 3 0.55
    -5 -5 3 -2.05
    5 -5 -3 8.2596
    -5 -5 3 1.2899
    -5 5 3 3.9998
    4 -5 -3 116.17
    -4 -5 3 109.43
    -4 -5 3 91.805
    4 5 -3 89.746
    -4 5 3 118.04
    -3 -5 3 63.687
    -3 -5 3 58.987
    3 5 -3 57.367
    3 -5 -3 48.688
    -3 5 3 40.598
    2 -5 -3 28.269
    2 5 -3 20.819
    -2 -5 3 26.379
    -2 -5 3 15.099
    -2 5 3 28.759
    -2 -5 3 31.918
    -2 5 3 25.669
    -1 -5 3 61.987
    -1 -5 3 82.396
    -1 5 3 91.536
    1 5 -3 70.407
    -1 -5 3 78.756
    1 -5 -3 64.347
    -1 5 3 75.406
    0 -5 3 7.3596
    0 -5 -3 3.7898
    0 5 -3 7.3496
    0 -5 3 8.5296
    0 5 3 1.4299
    0 -5 3 9.0096
    0 5 3 4.9598
    -1 5 -3 46.728
    1 5 3 53.357
    -1 5 -3 49.778
    1 5 3 48.688
    1 -5 3 43.248
    -1 5 -3 41.808
    -1 -5 -3 51.067
    -2 5 -3 196.52
    -2 -5 -3 181.78
    2 5 3 196.57
    2 -5 3 220.57
    -2 5 -3 203.67
    -3 -5 -3 5.4397
    3 -5 3 1.5099
    -3 5 -3 13.509
    3 5 3 6.0497
    -3 5 -3 4.0098
    -4 5 -3 52.837
    -4 -5 -3 76.236
    4 -5 3 86.866
    4 5 3 50.128
    -4 5 -3 64.417
    5 5 3 6.1197
    5 -5 3 6.9297
    -5 -5 -3 12.699
    5 -5 3 7.0597
    -5 5 -3 3.3098
    -5 -5 -3 6.9497
    -5 5 -3 8.9796
    -6 -5 -3 -0.01
    -6 5 -3 -1.03
    -6 5 -3 1.5099
    6 5 3 -1.02
    6 -5 3 2.2499
    7 5 3 1.7299
    7 -5 3 3.8898
    -7 5 -3 4.2498
    -7 -5 -3 4.8098
    -7 5 -3 2.4899
    8 5 3 2.7199
    -8 5 -3 1.2699
    8 -5 3 -0.95
    -8 -5 -3 2.1999
    -9 -5 -3 1.8199
    9 -5 3 2.3699
    9 -6 -3 0.85
    9 6 -3 1.9299
    -9 6 3 0.02
    9 6 -3 -1.84
    -9 -6 3 -0.07
    9 -6 -3 0.1
    -8 -6 3 37.228
    8 -6 -3 26.689
    8 6 -3 17.539
    8 -6 -3 28.909
    -8 6 3 33.538
    -8 -6 3 33.568
    8 6 -3 32.928
    7 -6 -3 -2.49
    -7 -6 3 -0.86
    7 6 -3 3.8198
    -7 6 3 0.59
    7 -6 -3 3.1698
    -7 -6 3 1.2799
    7 6 -3 -1.25
    -6 -6 3 4.5698
    6 -6 -3 1.5999
    6 -6 -3 20.429
    -6 -6 3 5.5697
    -6 6 3 9.83
    6 6 -3 2.8199
    6 6 -3 -0.31
    6 6 -3 6.2497
    6 -6 -3 2.4299
    -6 6 3 7.1297
    -5 -6 3 2.3499
    5 6 -3 16.699
    5 -6 -3 15.459
    -5 6 3 42.028
    5 6 -3 22.989
    -5 -6 3 19.679
    -4 -6 3 0.46
    -4 6 3 3.4798
    4 6 -3 -2.9
    -4 -6 3 -0.36
    4 -6 -3 2.1399
    -3 6 3 3.7898
    -3 -6 3 4.8698
    -3 -6 3 4.8598
    3 -6 -3 -1.93
    3 6 -3 5.0698
    -2 6 3 1.6099
    -2 -6 3 1.6599
    -2 6 3 -4.92
    -2 -6 3 -2.34
    2 6 -3 -1.88
    -1 6 3 1055.39
    1 6 -3 1033.66
    -1 -6 3 1047.59
    -1 6 3 1032.52
    1 -6 -3 1018.83
    -1 -6 3 990.58
    -1 -6 3 1038.71
    0 6 3 323.93
    0 6 -3 292.97
    0 6 3 302.15
    0 -6 3 315.15
    0 -6 -3 276.24
    0 -6 3 331.65
    0 -6 3 322.09
    1 6 3 108.67
    -1 6 -3 99.695
    1 -6 3 103.64
    -1 6 -3 115.73
    1 -6 3 107.49
    1 6 3 91.775
    -1 -6 -3 111.91
    -2 6 -3 19.569
    -2 6 -3 8.8496
    2 -6 3 7.9996
    -2 -6 -3 2.0899
    2 6 3 14.259
    3 -6 3 -4.89
    3 6 3 1.5699
    -3 6 -3 -1.05
    -3 6 -3 0.22
    -3 -6 -3 4.0598
    4 -6 3 3.4798
    -4 6 -3 3.5098
    -4 -6 -3 5.6297
    5 -6 3 25.939
    -5 -6 -3 22.289
    -5 6 -3 17.849
    -5 -6 -3 12.459
    5 6 3 21.029
    -5 6 -3 25.279
    5 -6 3 24.779
    6 6 3 10.289
    6 -6 3 6.3697
    -6 -6 -3 6.2897
    -6 6 -3 5.7397
    7 6 3 2.2099
    7 -6 3 0.81
    -7 -6 -3 0.15
    -7 6 -3 -2.06
    -7 6 -3 -2.65
    -8 -6 -3 5.1297
    8 -6 3 6.5697
    -8 6 -3 1.5899
    8 6 3 6.0697
    9 7 -3 4.4198
    9 -7 -3 1.6599
    -9 -7 3 3.7198
    9 -7 -3 3.6998
    -9 7 3 -0.27
    9 7 -3 1.9199
    8 -7 -3 4.4598
    -8 7 3 11.279
    -8 -7 3 6.6797
    8 -7 -3 10.799
    -8 -7 3 5.5197
    8 7 -3 5.5797
    8 7 -3 5.2797
    -7 7 3 26.949
    7 7 -3 32.608
    -7 -7 3 42.568
    7 7 -3 25.469
    -7 -7 3 41.408
    7 -7 -3 37.388
    7 -7 -3 46.418
    6 7 -3 12.429
    -6 -7 3 12.009
    -6 7 3 15.069
    -6 -7 3 11.039
    6 7 -3 24.879
    6 -7 -3 21.199
    6 -7 -3 20.819
    6 -7 -3 9.6195
    -5 -7 3 1.0299
    5 -7 -3 0.35
    5 -7 -3 -2.12
    5 7 -3 8.7396
    5 -7 -3 0.81
    5 7 -3 4.0198
    -5 7 3 0.46
    -5 -7 3 13.319
    -5 -7 3 -0.2
    5 7 -3 -2.51
    -4 7 3 10.889
    -4 -7 3 4.4898
    -4 -7 3 0.1
    4 7 -3 4.9498
    4 -7 -3 9.3895
    -3 -7 3 0.29
    3 7 -3 -2.2
    -3 7 3 6.3897
    3 -7 -3 -2.45
    -3 -7 3 0.76
    2 7 -3 2.1599
    -2 7 3 -8.31
    -2 -7 3 1.0899
    -2 -7 3 2.1999
    -1 7 3 2.0299
    -1 -7 3 14.439
    -1 7 3 11.639
    1 7 -3 12.329
    -1 -7 3 17.599
    1 -7 -3 9.0396
    -1 -7 3 15.939
    0 7 -3 229.3
    0 7 3 266.17
    0 -7 3 238.93
    0 -7 -3 271.38
    0 -7 3 257.73
    0 -7 3 276.41
    0 7 3 231.9
    1 7 3 -0.49
    1 -7 3 -3.29
    1 -7 3 -0.59
    -1 7 -3 1.8699
    -1 7 -3 1.2799
    -1 -7 -3 -0.81
    1 7 3 -1.32
    2 -7 3 1.9999
    -2 7 -3 12.039
    2 7 3 4.4098
    -2 7 -3 8.7996
    -2 -7 -3 6.2497
    3 -7 3 3.3898
    -3 7 -3 1.0999
    3 7 3 -0.42
    -3 -7 -3 1.6099
    -3 7 -3 0.34
    -4 7 -3 39.328
    4 -7 3 42.178
    -4 -7 -3 54.657
    5 -7 3 -2.26
    -5 7 -3 -1.85
    -5 7 -3 1.5999
    5 7 3 3.4098
    -5 -7 -3 -3.02
    -5 -7 -3 -6.46
    5 -7 3 9.1296
    -6 7 -3 15.359
    6 -7 3 15.829
    6 7 3 17.279
    -6 -7 -3 5.0498
    -6 7 -3 15.649
    7 -7 3 2.1699
    7 7 3 4.8698
    -7 7 -3 4.7698
    -7 -7 -3 2.9199
    -7 7 -3 7.0597
    -8 -7 -3 4.3398
    8 -7 3 7.2796
    -8 7 -3 9.0796
    9 -8 -3 2.6899
    -9 -8 3 1.9699
    9 -8 -3 0
    9 8 -3 2.9599
    9 8 -3 -1.1
    -9 8 3 -0.6
    -8 -8 3 2.5899
    8 -8 -3 8.9496
    -8 8 3 3.4998
    8 8 -3 4.4398
    8 -8 -3 6.0697
    -8 -8 3 5.1397
    8 8 -3 4.4898
    7 -8 -3 13.139
    7 -8 -3 13.009
    7 8 -3 14.019
    -7 -8 3 16.289
    -7 8 3 19.569
    7 8 -3 18.319
    -7 -8 3 12.489
    6 -8 -3 289.87
    6 8 -3 285.27
    -6 8 3 274.21
    6 8 -3 286.2
    -6 -8 3 289.36
    6 -8 -3 282.77
    -6 -8 3 267.77
    -5 8 3 19.939
    5 -8 -3 -10.27
    5 8 -3 1.9499
    -5 8 3 2.0899
    5 8 -3 10.579
    -5 -8 3 -1.67
    -5 -8 3 5.0598
    5 -8 -3 -0.81
    -5 -8 3 3.9798
    5 -8 -3 2.9799
    5 8 -3 3.6398
    4 -8 -3 18.329
    -4 -8 3 5.5397
    -4 -8 3 11.919
    -4 8 3 -2.51
    4 8 -3 14.139
    -3 -8 3 5.7597
    -3 -8 3 3.3398
    3 -8 -3 10.549
    3 8 -3 -1.44
    -3 8 3 15.529
    -2 -8 3 58.987
    2 8 -3 46.678
    -2 8 3 48.018
    2 -8 -3 49.648
    -2 -8 3 39.598
    1 8 -3 47.698
    -1 8 3 49.028
    1 -8 -3 48.678
    -1 -8 3 55.747
    -1 -8 3 57.417
    -1 8 3 45.798
    0 8 3 10.05
    0 -8 -3 6.6397
    0 -8 3 6.8997
    0 -8 3 6.7697
    0 8 -3 7.7396
    0 -8 3 10.449
    0 8 3 5.3897
    1 8 3 27.119
    -1 8 -3 25.099
    1 -8 3 28.569
    -1 -8 -3 24.609
    -1 8 -3 20.749
    1 8 3 23.239
    1 -8 3 20.859
    -2 -8 -3 6.3797
    -2 8 -3 18.809
    2 8 3 0.68
    2 -8 3 4.7398
    -2 8 -3 3.1598
    -3 8 -3 1.6999
    -3 -8 -3 -6.68
    -3 8 -3 6.3097
    3 -8 3 4.6998
    -4 -8 -3 9.4395
    4 -8 3 2.8099
    -4 8 -3 2.7099
    5 -8 3 25.869
    -5 8 -3 18.929
    -5 8 -3 10.749
    5 -8 3 17.859
    -5 8 -3 19.839
    -5 8 -3 21.599
    -5 -8 -3 16.739
    5 8 3 13.189
    -5 -8 -3 35.908
    6 -8 3 9.5195
    -6 -8 -3 15.789
    -6 8 -3 9.7695
    -6 8 -3 7.7796
    6 8 3 6.2897
    -6 8 -3 3.4698
    -6 8 -3 5.1097
    -7 8 -3 7.4396
    -7 8 -3 5.6497
    -7 -8 -3 20.819
    7 -8 3 11.559
    8 -8 3 1.1799
    -8 -8 -3 5.2597
    -9 -9 3 -1.67
    9 -9 -3 0.19
    9 9 -3 2.5399
    -9 9 3 0.82
    9 -9 -3 0.66
    9 9 -3 1.3699
    8 9 -3 7.9096
    -8 -9 3 4.4198
    8 -9 -3 4.9198
    -8 9 3 -1
    8 -9 -3 4.4398
    8 9 -3 9.3095
    -7 -9 3 3.1298
    7 9 -3 1.7799
    -7 -9 3 4.1598
    -7 9 3 0.19
    7 -9 -3 1.3799
    7 -9 -3 2.3399
    7 9 -3 2.5299
    -6 9 3 325.26
    6 9 -3 299.48
    -6 -9 3 327.5
    6 9 -3 298.66
    6 -9 -3 321.38
    6 -9 -3 317.93
    -6 -9 3 340.45
    -5 9 3 21.009
    5 9 -3 14.809
    5 9 -3 17.469
    -5 -9 3 17.709
    5 -9 -3 24.039
    -5 -9 3 14.649
    5 -9 -3 17.569
    5 9 -3 25.119
    5 -9 -3 19.969
    -5 9 3 7.16
    -5 -9 3 17.169
    -4 -9 3 16.599
    4 -9 -3 20.489
    -4 -9 3 2.2599
    4 9 -3 11.259
    -4 9 3 33.108
    -3 9 3 137.95
    3 -9 -3 95.275
    -3 -9 3 113.67
    3 9 -3 113.25
    -3 -9 3 115.09
    2 9 -3 13.459
    -2 9 3 10.11
    2 -9 -3 10.04
    -2 -9 3 14.929
    -2 -9 3 19.949
    -1 9 3 891.73
    1 9 -3 883.49
    -1 9 3 884.7
    -1 -9 3 828.57
    -1 -9 3 914.2
    0 9 -3 146.78
    0 -9 -3 127.15
    0 -9 3 130.27
    0 -9 3 117.46
    0 -9 3 144.43
    0 9 3 116.59
    0 9 3 126.99
    1 -9 3 13.129
    1 -9 3 16.089
    -1 9 -3 12.069
    -1 9 -3 18.339
    1 9 3 8.7496
    1 9 3 17.549
    -1 -9 -3 8.9796
    2 -9 3 1.1299
    -2 -9 -3 3.1998
    2 9 3 -0.06
    -2 9 -3 -0.63
    -2 9 -3 -0.19
    -3 -9 -3 5.1497
    -3 9 -3 2.2499
    3 -9 3 4.9698
    -4 -9 -3 9.2895
    -4 -9 -3 6.8497
    4 -9 3 -2.78
    -4 9 -3 3.3798
    -5 9 -3 66.527
    5 -9 3 62.437
    -5 -9 -3 63.197
    5 -9 3 65.707
    -5 9 -3 64.827
    -5 9 -3 62.167
    5 9 3 42.838
    -5 -9 -3 64.847
    -5 9 -3 67.557
    -5 -9 -3 24.439
    -6 9 -3 9.8395
    -6 9 -3 6.5697
    -6 -9 -3 8.0096
    -6 9 -3 8.6296
    -6 9 -3 9.4095
    6 -9 3 6.7397
    -7 9 -3 2.0499
    -7 9 -3 0.31
    -7 -9 -3 1.9099
    7 -9 3 -0.57
    -8 -9 -3 12.589
    8 -9 3 12.239
    9 -10 -3 -0.02
    9 10 -3 0.19
    9 10 -3 6.2097
    -9 -10 3 5.1797
    -9 10 3 4.4398
    9 -10 -3 4.6398
    8 10 -3 -0.11
    8 -10 -3 0.53
    -8 -10 3 -1.22
    8 10 -3 4.1298
    8 -10 -3 -1.95
    -8 10 3 -0.67
    7 10 -3 -0.95
    -7 -10 3 0.47
    7 10 -3 -3.65
    -7 -10 3 0.48
    7 -10 -3 0.01
    7 -10 -3 0.68
    -7 10 3 2.3199
    6 10 -3 156.13
    6 10 -3 150.97
    6 -10 -3 144.91
    -6 10 3 152.18
    -6 -10 3 164.72
    -6 -10 3 142.2
    6 -10 -3 161.68
    5 10 -3 -4.53
    -5 -10 3 1.0799
    5 -10 -3 3.4898
    5 10 -3 -0.97
    -5 10 3 15.229
    -5 -10 3 0.36
    -5 10 3 8.7196
    5 -10 -3 13.939
    5 10 -3 0.91
    5 10 -3 1.4899
    -5 -10 3 0.17
    5 -10 -3 -1.72
    -4 -10 3 0.69
    4 -10 -3 -2.32
    4 10 -3 -0.59
    -4 -10 3 -0.95
    4 10 -3 2.6799
    -4 10 3 3.67
    -4 -10 3 6.1297
    -3 -10 3 410.86
    -3 10 3 379.55
    3 -10 -3 317.84
    3 10 -3 421.67
    -3 -10 3 424.13
    -2 -10 3 26.059
    2 -10 -3 12.949
    2 10 -3 31.828
    -2 -10 3 23.519
    -2 10 3 35.498
    -1 -10 3 234.58
    -1 -10 3 223.95
    -1 10 3 230.84
    1 10 -3 233.25
    0 -10 -3 2.0399
    0 -10 3 0.93
    0 -10 3 -2.28
    0 10 3 -0.17
    0 10 3 3.0898
    0 -10 3 0.38
    0 10 -3 2.6599
    -1 -10 -3 1.4699
    1 -10 3 2.4699
    -1 10 -3 -5.05
    1 -10 3 6.1997
    1 10 3 6.4897
    -1 10 -3 3.1698
    1 10 3 5.2897
    -2 -10 -3 31.378
    -2 10 -3 22.839
    2 10 3 20.509
    2 -10 3 26.659
    -2 10 -3 32.168
    -3 -10 -3 -5.33
    -3 10 -3 1.9699
    3 -10 3 -3.78
    4 -10 3 1.4199
    -4 -10 -3 6.6797
    4 -10 3 -2.38
    -4 -10 -3 0.19
    -4 10 -3 1.8699
    -4 10 -3 2.7799
    -4 10 -3 1.0499
    5 -10 3 4.8098
    -5 10 -3 -0.22
    -5 10 -3 2.3699
    -5 -10 -3 4.2698
    -5 10 -3 1.6899
    -5 -10 -3 -2.15
    -6 10 -3 29.649
    -6 10 -3 28.599
    -6 -10 -3 24.729
    6 -10 3 27.809
    -6 10 -3 26.129
    -7 -10 -3 19.229
    7 -10 3 20.839
    -7 10 -3 20.669
    -7 10 -3 17.609
    -7 10 -3 25.269
    -8 -10 -3 10.619
    8 -10 3 7.1396
    8 11 -3 0.24
    8 11 -3 4.1798
    8 -11 -3 1.2999
    8 -11 -3 1.3899
    -8 -11 3 3.0399
    -8 11 3 0.49
    7 -11 -3 1.3099
    7 11 -3 -0.48
    7 -11 -3 1.6899
    -7 -11 3 1.8699
    -7 -11 3 4.1498
    -7 11 3 6.4997
    7 11 -3 3.3098
    6 -11 -3 97.265
    -6 -11 3 90.566
    6 11 -3 90.606
    -6 11 3 90.776
    6 11 -3 93.885
    6 -11 -3 88.676
    -6 -11 3 87.856
    5 11 -3 18.389
    5 11 -3 9.6795
    -5 -11 3 10.739
    5 -11 -3 27.619
    -5 -11 3 3.8298
    -5 11 3 3.96
    5 -11 -3 11.139
    -5 11 3 10.289
    5 11 -3 17.749
    -5 -11 3 13.429
    5 11 -3 9.1096
    5 -11 -3 14.039
    4 -11 -3 44.028
    4 11 -3 56.287
    4 -11 -3 58.777
    4 -11 -3 42.798
    4 11 -3 45.478
    -4 -11 3 54.117
    -4 -11 3 44.108
    4 11 -3 50.808
    -4 11 3 41.368
    -4 -11 3 31.538
    4 11 -3 40.918
    3 -11 -3 90.776
    -3 11 3 91.636
    3 11 -3 110.91
    -3 -11 3 86.676
    -3 -11 3 83.756
    2 11 -3 33.778
    -2 -11 3 56.107
    -2 -11 3 54.577
    -2 11 3 39.968
    2 -11 -3 49.788
    -1 -11 3 19.629
    1 11 -3 10.559
    1 -11 -3 19.229
    -1 -11 3 9.9195
    -1 11 3 20.969
    0 -11 -3 -7.76
    0 11 3 -2.27
    0 11 3 4.3798
    0 11 -3 0.83
    0 -11 3 1.5499
    0 -11 3 4.1698
    1 11 3 3.1498
    -1 11 -3 7.3696
    -1 11 -3 4.3498
    -1 -11 -3 10.469
    1 11 3 -1.86
    1 -11 3 2.6199
    1 -11 3 5.9997
    -2 11 -3 24.319
    2 -11 3 33.588
    -2 -11 -3 29.039
    3 -11 3 8.0096
    -3 11 -3 -0.8
    -3 -11 -3 -5.97
    -4 11 -3 30.489
    4 -11 3 25.789
    -4 11 -3 34.858
    -4 11 -3 31.338
    4 -11 3 25.889
    -4 -11 -3 23.989
    -4 -11 -3 40.328
    5 -11 3 10.489
    -5 11 -3 13.709
    5 -11 3 11.189
    -5 11 -3 13.599
    -5 -11 -3 20.319
    -6 -11 -3 8.1196
    -6 11 -3 9.7395
    6 -11 3 2.6699
    -6 11 -3 7.0697
    -6 11 -3 14.639
    7 -11 3 6.3797
    -7 11 -3 1.9999
    -7 11 -3 2.4499
    -7 -11 -3 3.2298
    -7 11 -3 4.0998
    -8 -11 -3 28.569
    8 -11 3 26.649
    -8 -12 3 2.1799
    8 -12 -3 -0.8
    8 12 -3 4.5698
    8 -12 -3 3.1998
    -8 12 3 4.9298
    8 12 -3 1.3099
    7 -12 -3 0.24
    7 -12 -3 -1.39
    -7 -12 3 2.3299
    -7 -12 3 -0.33
    7 12 -3 4.7098
    7 12 -3 2.4499
    -7 12 3 0.15
    6 -12 -3 25.089
    -6 -12 3 22.109
    6 12 -3 17.969
    -6 -12 3 25.259
    6 -12 -3 31.198
    -6 12 3 18.919
    6 12 -3 23.419
    5 12 -3 17.209
    5 -12 -3 9.6695
    5 12 -3 11.279
    -5 12 3 9.3195
    -5 -12 3 12.289
    5 -12 -3 8.7196
    5 12 -3 17.099
    -5 -12 3 14.519
    4 12 -3 131.89
    -4 12 3 133.81
    4 -12 -3 175.96
    -4 -12 3 134.05
    4 -12 -3 125.83
    4 12 -3 146.11
    -4 -12 3 174.39
    4 12 -3 134.28
    4 12 -3 123.9
    -4 -12 3 139.98
    4 -12 -3 128.14
    -3 -12 3 -0.15
    -3 12 3 10.529
    3 -12 -3 5.4397
    -3 -12 3 0.59
    3 12 -3 4.9398
    -2 12 3 18.259
    -2 -12 3 36.328
    -2 -12 3 30.389
    2 -12 -3 21.879
    2 12 -3 27.639
    1 12 -3 49.648
    -1 12 3 68.927
    -1 -12 3 55.127
    -1 -12 3 85.586
    1 -12 -3 45.458
    0 12 -3 28.759
    0 12 3 23.669
    0 -12 -3 26.719
    0 -12 3 21.419
    1 -12 3 65.717
    1 -12 3 70.617
    -1 -12 -3 92.855
    -1 12 -3 80.676
    1 12 3 85.916
    -1 12 -3 66.747
    1 12 3 75.566
    -2 12 -3 54.147
    -2 -12 -3 80.406
    2 -12 3 57.517
    3 -12 3 0.85
    3 -12 3 -0.58
    -3 12 -3 0.74
    -3 12 -3 -0.04
    -3 12 -3 1.1099
    -3 -12 -3 -10.51
    -3 -12 -3 -0.35
    -4 -12 -3 44.288
    -4 12 -3 39.308
    -4 -12 -3 38.308
    -4 12 -3 51.187
    4 -12 3 47.548
    4 -12 3 -3.16
    -4 12 -3 52.817
    -5 -12 -3 28.529
    -5 12 -3 21.329
    5 -12 3 22.419
    -5 12 -3 24.329
    -5 12 -3 15.359
    5 -12 3 15.209
    -6 -12 -3 13.719
    -6 12 -3 8.3896
    6 -12 3 9.0096
    -6 12 -3 9.7295
    -6 12 -3 4.8798
    -7 -12 -3 22.369
    7 -12 3 12.989
    -7 12 -3 10.1
    -7 12 -3 20.319
    8 -12 3 40.148
    8 13 -3 -0.68
    -8 13 3 -0.09
    -8 -13 3 0.07
    8 13 -3 1.2399
    8 -13 -3 -0.75
    7 -13 -3 -0.69
    -7 13 3 0.52
    -7 -13 3 -0.97
    7 13 -3 2.1099
    -7 -13 3 0.83
    7 -13 -3 2.1799
    7 13 -3 -0.18
    -6 -13 3 -2.86
    -6 -13 3 7.9796
    6 -13 -3 4.9798
    -6 -13 3 2.7299
    6 13 -3 2.3399
    6 -13 -3 2.7599
    6 13 -3 2.3299
    -6 13 3 4.1498
    -5 -13 3 1.3699
    5 13 -3 1.4099
    5 -13 -3 2.4499
    5 -13 -3 -2
    5 13 -3 1.1899
    -5 -13 3 2.9099
    -5 13 3 3.1898
    5 13 -3 0.98
    5 -13 -3 4.0098
    -4 -13 3 216.8
    4 -13 -3 187.17
    4 13 -3 208.06
    4 -13 -3 202.55
    4 13 -3 195.44
    4 13 -3 189.21
    -4 13 3 148.62
    -4 -13 3 189.64
    -4 -13 3 194.95
    4 -13 -3 196.47
    4 13 -3 174.66
    -3 -13 3 20.319
    3 13 -3 21.729
    -3 13 3 -5.19
    3 13 -3 26.859
    3 -13 -3 11.729
    3 13 -3 16.899
    -3 -13 3 22.219
    -3 -13 3 20.209
    3 -13 -3 17.049
    3 13 -3 17.969
    3 -13 -3 24.599
    2 13 -3 6.3097
    -2 13 3 3.3798
    -2 -13 3 5.2297
    -2 -13 3 0.27
    2 -13 -3 4.3098
    1 -13 -3 45.558
    -1 13 3 7.4096
    -1 -13 3 61.727
    -1 -13 3 36.978
    1 13 -3 30.189
    0 -13 -3 16.529
    0 13 -3 13.709
    0 13 -3 3.4998
    0 13 3 9.5895
    0 -13 3 9.6795
    -1 -13 -3 133.61
    -1 13 -3 126.75
    -1 13 -3 134.9
    1 -13 3 101.68
    1 13 3 124.78
    2 -13 3 15.969
    -2 13 -3 20.839
    -2 -13 -3 23.659
    -2 -13 -3 27.019
    -2 13 -3 18.239
    -2 13 -3 18.739
    2 -13 3 20.819
    -3 13 -3 55.507
    -3 13 -3 56.497
    -3 -13 -3 55.377
    3 -13 3 52.007
    -3 13 -3 57.587
    -3 -13 -3 58.277
    3 -13 3 70.847
    -4 -13 -3 74.576
    -4 13 -3 59.287
    4 -13 3 73.036
    -4 13 -3 69.137
    -4 13 -3 61.817
    5 -13 3 0.38
    -5 13 -3 -1.09
    -5 -13 -3 1.5699
    -5 13 -3 0.74
    -5 13 -3 -1.39
    -6 13 -3 12.019
    -6 13 -3 13.569
    6 -13 3 14.409
    -6 -13 -3 25.909
    -6 13 -3 9.9295
    7 -13 3 8.2796
    -7 13 -3 7.8996
    -7 13 -3 13.239
    8 14 -3 -1.32
    8 -14 -3 -0.82
    -8 14 3 -0.12
    -8 14 3 2.0799
    8 14 -3 2.4299
    -8 -14 3 1.8299
    7 14 -3 1.4999
    -7 14 3 11.479
    -7 -14 3 7.0797
    7 14 -3 7.0197
    7 -14 -3 7.3996
    -6 14 3 0.05
    6 14 -3 -1.94
    -6 -14 3 -0.62
    6 -14 -3 1.4299
    6 14 -3 0.56
    -6 -14 3 -0.53
    -6 -14 3 3.4898
    6 -14 -3 3.8898
    5 -14 -3 8.1696
    5 14 -3 9.8795
    5 -14 -3 18.049
    -5 -14 3 9.4495
    5 14 -3 9.6995
    -5 -14 3 11.809
    5 -14 -3 12.329
    5 14 -3 12.919
    -5 14 3 10.529
    4 14 -3 59.077
    4 14 -3 50.728
    4 14 -3 47.478
    -4 -14 3 37.158
    4 -14 -3 41.118
    -4 -14 3 47.868
    4 -14 -3 40.378
    -3 -14 3 46.748
    -3 -14 3 38.788
    -3 -14 3 48.618
    3 -14 -3 43.058
    3 -14 -3 35.948
    3 14 -3 46.028
    3 14 -3 58.117
    3 14 -3 65.527
    3 14 -3 54.497
    -3 14 3 48.448
    3 -14 -3 65.257
    2 14 -3 7.3896
    -2 -14 3 13.059
    2 14 -3 7.8596
    -2 -14 3 5.2697
    2 -14 -3 7.7196
    2 -14 -3 13.249
    2 14 -3 11.559
    -2 14 3 21.209
    -2 -14 3 11.579
    2 -14 -3 10.03
    -1 -14 3 38.948
    1 14 -3 38.498
    -1 -14 3 36.138
    1 14 -3 68.467
    1 -14 -3 37.818
    -1 14 3 56.187
    0 -14 3 -13.66
    0 -14 -3 6.8897
    0 14 -3 -1.62
    0 14 3 11.629
    0 14 -3 1.6599
    1 -14 3 16.549
    -1 14 -3 12.139
    -1 14 -3 9.2395
    -1 14 -3 28.109
    1 14 3 10.569
    -2 -14 -3 178.99
    -2 14 -3 194.54
    -2 14 -3 192.22
    2 -14 3 194.49
    -2 14 -3 179.98
    -2 -14 -3 215.39
    -3 -14 -3 18.199
    -3 -14 -3 29.009
    -3 14 -3 24.109
    -3 14 -3 28.639
    3 -14 3 35.358
    3 -14 3 36.798
    -3 14 -3 33.708
    4 -14 3 3.4398
    -4 14 -3 -0.45
    -4 -14 -3 -0.02
    -4 14 -3 2.0299
    -4 14 -3 0.11
    -5 14 -3 4.6698
    -5 14 -3 -0.19
    -5 14 -3 8.1196
    -5 -14 -3 6.3497
    5 -14 3 9.9395
    -6 14 -3 1.6799
    -6 14 -3 1.0299
    -6 14 -3 1.1899
    -6 -14 -3 -2.57
    -7 14 -3 2.6999
    7 -14 3 -0.17
    -7 14 -3 -0.22
    -8 -15 3 3.6198
    -8 15 3 2.7499
    8 -15 -3 2.6699
    -8 15 3 2.1499
    8 15 -3 1.4199
    8 15 -3 5.8997
    -7 15 3 6.7197
    7 15 -3 4.9598
    7 15 -3 1.7499
    7 -15 -3 5.8197
    -7 15 3 4.1298
    -7 -15 3 2.5299
    -6 -15 3 -2.83
    -6 15 3 28.859
    6 15 -3 4.2498
    -6 -15 3 -1.03
    -6 15 3 1.3799
    6 15 -3 0.68
    -6 -15 3 0.3
    6 -15 -3 1.6799
    5 15 -3 10.529
    -5 -15 3 10.599
    5 15 -3 13.389
    5 -15 -3 14.869
    5 15 -3 23.589
    -5 -15 3 13.759
    -5 15 3 8.9496
    5 -15 -3 11.739
    4 15 -3 169.2
    4 -15 -3 197.87
    4 15 -3 188.75
    -4 -15 3 181.4
    -4 -15 3 205.54
    4 -15 -3 194.11
    4 15 -3 198.28
    3 -15 -3 4.9398
    3 -15 -3 -0.48
    -3 -15 3 4.8598
    3 15 -3 -0.38
    -3 -15 3 12.339
    -3 -15 3 2.9999
    3 -15 -3 0.29
    -3 15 3 5.54
    3 15 -3 0.11
    3 15 -3 8.1696
    3 15 -3 0.88
    -2 -15 3 -2.09
    2 15 -3 0.46
    2 -15 -3 -4.13
    -2 15 3 11.979
    -2 -15 3 1.4999
    2 -15 -3 -0.57
    -2 -15 3 8.4496
    2 15 -3 4.2198
    2 -15 -3 2.9999
    2 15 -3 -0.51
    -1 15 3 21.679
    1 15 -3 6.6297
    -1 -15 3 9.7495
    1 -15 -3 6.8197
    -1 -15 3 6.7997
    1 -15 -3 10.379
    1 15 -3 13.209
    1 -15 -3 10.389
    -1 -15 3 9.0596
    1 15 -3 6.5597
    0 -15 3 44.498
    0 15 -3 27.939
    0 -15 -3 50.088
    0 -15 3 45.788
    0 15 -3 47.188
    0 15 -3 49.018
    0 -15 3 47.708
    0 15 -3 46.708
    0 15 3 33.258
    -1 15 -3 -0.57
    -1 15 -3 0.7
    -1 15 -3 3.4298
    -1 15 -3 2.2499
    -1 -15 -3 0
    -1 -15 -3 -0.47
    1 -15 3 0.37
    -2 -15 -3 205.9
    -2 15 -3 223.2
    -2 15 -3 245.53
    2 -15 3 245.46
    -2 -15 -3 232.4
    -2 15 -3 240.49
    -3 15 -3 1.2299
    3 -15 3 0.44
    -3 15 -3 4.0898
    -3 -15 -3 -2.91
    -3 15 -3 -1.64
    4 -15 3 9.9895
    -4 -15 -3 17.209
    -4 15 -3 9.4495
    -4 15 -3 10.599
    -4 15 -3 15.939
    -5 -15 -3 2.5199
    -5 15 -3 2.1699
    5 -15 3 0.19
    -5 15 -3 0.45
    -5 15 -3 1.4199
    -6 15 -3 -0.63
    -6 15 -3 2.1299
    -6 -15 -3 -2.01
    -7 15 -3 4.9198
    -7 15 -3 -2.87
    -7 -16 3 3.2298
    7 16 -3 -4.88
    7 16 -3 3.0798
    -7 16 3 -3.09
    7 -16 -3 1.1199
    -7 16 3 0.56
    -6 16 3 2.0599
    6 -16 -3 2.6299
    -6 16 3 4.4398
    6 16 -3 2.7899
    6 16 -3 2.3399
    -6 -16 3 0.62
    -6 -16 3 0.53
    -6 -16 3 0.52
    -5 16 3 1.6199
    5 -16 -3 -0.84
    5 16 -3 0.58
    5 -16 -3 -0.16
    -5 -16 3 0.66
    -5 -16 3 2.3899
    5 16 -3 2.4899
    4 16 -3 12.109
    4 16 -3 10.859
    -4 -16 3 10.529
    4 -16 -3 9.0496
    4 -16 -3 15.419
    -4 -16 3 9.1396
    4 16 -3 14.789
    3 16 -3 0.93
    -3 -16 3 -0.41
    -3 -16 3 2.0199
    3 -16 -3 2.7499
    3 16 -3 -1.33
    3 16 -3 2.9199
    3 -16 -3 1.7299
    2 16 -3 17.249
    2 -16 -3 11.949
    2 -16 -3 29.169
    -2 -16 3 17.889
    -2 -16 3 14.119
    -2 -16 3 36.448
    2 16 -3 13.589
    -2 16 3 33.478
    2 16 -3 11.169
    1 16 -3 -0.72
    1 16 -3 -15.13
    -1 16 3 -3.64
    1 -16 -3 -0.19
    1 16 -3 3.0399
    -1 -16 3 5.1297
    -1 -16 3 2.4999
    0 16 3 7.51
    0 16 -3 21.019
    0 -16 3 19.159
    0 16 -3 20.429
    0 16 -3 19.439
    0 16 -3 31.768
    0 -16 3 17.989
    0 -16 -3 19.089
    0 -16 -3 27.099
    -1 -16 -3 10.18
    1 -16 3 6.2297
    -1 -16 -3 14.829
    -1 16 -3 4.9298
    -1 16 -3 5.9497
    -1 16 -3 5.5197
    -2 16 -3 96.255
    2 -16 3 109.79
    -2 16 -3 105.72
    -2 -16 -3 113.77
    -2 16 -3 108.67
    -3 16 -3 17.709
    -3 16 -3 17.609
    -3 16 -3 18.959
    3 -16 3 10.13
    -3 -16 -3 21.629
    4 -16 3 3.7098
    -4 16 -3 8.3196
    -4 -16 -3 7.9796
    -4 16 -3 5.6897
    -4 16 -3 1.7599
    -5 -16 -3 1.3199
    5 -16 3 -1.1
    -5 16 -3 -4.93
    -5 16 -3 -0.05
    -5 16 -3 0.69
    -6 16 -3 1.7299
    -6 -16 -3 8.5496
    -6 16 -3 3.7798
    -7 16 -3 1.8399
    -7 16 -3 5.8997
    7 17 -3 -0.35
    7 -17 -3 -0.47
    -7 -17 3 -1.61
    7 17 -3 0.67
    -7 17 3 1.6899
    -6 -17 3 0.97
    6 17 -3 0.08
    6 -17 -3 0.33
    -6 17 3 -2.52
    6 17 -3 -1.86
    -6 -17 3 -2.95
    -5 -17 3 2.1699
    5 -17 -3 1.9699
    -5 -17 3 5.6397
    -5 -17 3 4.4598
    5 -17 -3 4.3198
    5 17 -3 2.3299
    5 17 -3 5.9897
    -4 -17 3 2.3099
    4 17 -3 2.7699
    4 17 -3 4.9798
    4 17 -3 3.2398
    4 -17 -3 5.4497
    4 -17 -3 -0.04
    -4 -17 3 3.5598
    -3 -17 3 7.7896
    3 17 -3 12.669
    3 17 -3 13.299
    3 -17 -3 16.189
    -3 -17 3 11.849
    3 -17 -3 9.4695
    -2 -17 3 19.559
    -2 -17 3 7.8396
    2 17 -3 13.929
    2 -17 -3 8.8896
    2 -17 -3 21.559
    2 17 -3 19.429
    -1 -17 3 -1.27
    -1 -17 3 -1.93
    1 17 -3 -13.42
    -1 17 3 -1.76
    1 17 -3 1.4399
    1 -17 -3 2.9899
    1 17 -3 -2.07
    1 17 -3 1.5999
    0 17 -3 74.926
    0 -17 3 80.426
    0 -17 -3 77.956
    0 -17 3 67.797
    0 17 -3 84.886
    0 17 -3 77.946
    0 17 -3 76.796
    0 17 3 105.6
    0 -17 -3 81.936
    -1 17 -3 41.918
    -1 17 -3 51.197
    -1 -17 -3 52.527
    -1 17 -3 57.507
    1 -17 3 46.988
    -1 -17 -3 52.057
    -2 -17 -3 147.16
    -2 17 -3 152.12
    2 -17 3 154.05
    -2 17 -3 162.12
    -2 17 -3 168.62
    -3 -17 -3 1.6999
    -3 17 -3 0.77
    -3 17 -3 -0.29
    3 -17 3 2.7599
    -3 17 -3 -3.59
    -4 17 -3 6.9797
    -4 -17 -3 7.1696
    -4 17 -3 0.82
    4 -17 3 -0.34
    -4 17 -3 2.5399
    -5 -17 -3 3.7798
    5 -17 3 0.14
    -5 17 -3 1
    -5 17 -3 -2.12
    -5 17 -3 -0.44
    -6 -17 -3 7.5096
    -6 17 -3 -0.46
    -6 17 -3 1.6199
    6 -17 3 3.0598
    7 -18 -3 -1.44
    7 18 -3 1.4599
    7 18 -3 1.3499
    -7 -18 3 -0.85
    -6 -18 3 1.3899
    6 -18 -3 2.0499
    6 18 -3 1.1399
    6 18 -3 1.3599
    -6 -18 3 0.11
    5 18 -3 5.1397
    -5 -18 3 4.5698
    -5 -18 3 5.5997
    5 -18 -3 3.7798
    -5 -18 3 2.3799
    5 -18 -3 5.9397
    5 18 -3 3.7298
    4 18 -3 47.578
    4 -18 -3 36.098
    -4 -18 3 26.369
    -4 -18 3 28.239
    4 -18 -3 26.479
    -3 -18 3 7.2196
    -3 -18 3 0.4
    3 -18 -3 1.8099
    3 18 -3 5.5097
    3 -18 -3 2.5999
    3 18 -3 4.3898
    -2 -18 3 3.1698
    2 18 -3 -2.04
    2 -18 -3 0.99
    2 18 -3 -4.3
    1 18 -3 7.7096
    1 -18 -3 6.0897
    -1 -18 3 5.1397
    1 18 -3 12.749
    0 -18 -3 104.59
    0 18 -3 90.206
    0 -18 3 88.196
    0 -18 -3 90.986
    0 18 -3 77.766
    0 18 -3 80.196
    0 -18 3 96.035
    -1 18 -3 52.017
    -1 -18 -3 48.528
    -1 -18 -3 41.488
    -1 18 -3 45.178
    -1 18 -3 45.058
    1 -18 3 56.177
    -2 18 -3 74.616
    -2 18 -3 91.756
    2 -18 3 71.606
    -2 -18 -3 74.256
    -2 18 -3 63.657
    -3 18 -3 0.04
    -3 18 -3 -1.38
    -3 -18 -3 3.0598
    -3 18 -3 2.1299
    3 -18 3 2.0199
    -4 18 -3 12.879
    -4 -18 -3 15.819
    -4 18 -3 20.029
    -4 18 -3 17.589
    4 -18 3 15.049
    -5 18 -3 6.8897
    -5 -18 -3 7.2596
    5 -18 3 6.3997
    -5 18 -3 9.4995
    -6 18 -3 2.6299
    -6 18 -3 2.8099
    6 -18 3 2.9399
    -6 -18 -3 3.8998
    -6 -19 3 5.6497
    -6 -19 3 1.0599
    6 19 -3 -1.74
    6 -19 -3 -1.58
    -5 -19 3 -2.35
    5 -19 -3 -0.17
    5 19 -3 2.0599
    -5 -19 3 -0.8
    5 -19 -3 1.01
    4 19 -3 1.9499
    -4 -19 3 0.13
    4 -19 -3 1.4399
    -4 -19 3 1.8299
    -4 -19 3 0.12
    4 -19 -3 2.7199
    3 19 -3 24.919
    3 -19 -3 17.199
    3 19 -3 16.449
    -3 -19 3 13.669
    3 -19 -3 18.559
    2 19 -3 3.6698
    2 -19 -3 -2.09
    -2 -19 3 -0.12
    2 19 -3 -0.6
    2 19 -3 0.22
    -1 -19 3 8.7896
    1 19 -3 10.629
    1 -19 -3 9.3195
    1 19 -3 24.519
    1 19 -3 12.579
    0 19 -3 176.07
    0 -19 -3 189.65
    0 19 -3 184.02
    0 19 -3 186.04
    0 -19 3 178.43
    0 19 -3 192.75
    1 -19 3 4.0798
    -1 19 -3 1.7199
    -1 19 -3 3.4998
    -1 -19 -3 5.3797
    -1 19 -3 0.91
    -2 19 -3 5.4897
    2 -19 3 3.8298
    -2 19 -3 5.0698
    -2 -19 -3 7.6296
    -2 19 -3 3.3798
    -3 19 -3 15.969
    3 -19 3 22.479
    -3 19 -3 10.839
    -3 19 -3 9.7395
    -3 -19 -3 18.259
    4 -19 3 -0.86
    -4 -19 -3 -1
    -4 19 -3 4.7898
    -4 19 -3 2.6099
    -5 19 -3 10.349
    -5 19 -3 9.0596
    5 -19 3 6.4897
    -5 -19 -3 11.859
    -6 19 -3 -0.93
    -6 -19 -3 -2.16
    -6 19 -3 1.2799
    6 20 -3 -0.75
    6 -20 -3 0.24
    -6 -20 3 -0.09
    -6 -20 3 -3.1
    -5 -20 3 1.1499
    5 20 -3 -2.18
    5 -20 -3 2.6299
    -5 -20 3 -0.25
    5 -20 -3 0.12
    4 -20 -3 1.0599
    -4 -20 3 -0.34
    4 -20 -3 -1.37
    -4 -20 3 2.6099
    4 20 -3 -0.82
    -3 -20 3 -0.65
    3 -20 -3 -0.76
    3 20 -3 1.3099
    -2 -20 3 35.598
    2 20 -3 31.468
    2 -20 -3 32.958
    2 20 -3 38.968
    1 20 -3 19.889
    -1 -20 3 23.349
    1 20 -3 30.399
    1 -20 -3 25.079
    1 20 -3 14.249
    0 20 -3 89.976
    0 -20 -3 110.97
    0 20 -3 104.94
    0 20 -3 102.35
    0 -20 3 108.42
    0 20 -3 109.68
    -1 -20 -3 1.7899
    1 -20 3 3.4598
    -1 20 -3 0.47
    -1 20 -3 1.5999
    -1 20 -3 1.8299
    2 -20 3 1.2699
    -2 20 -3 1.1799
    -2 20 -3 1.3499
    -2 -20 -3 -0.08
    -3 20 -3 2.0499
    -3 -20 -3 0.31
    -3 20 -3 3.0598
    3 -20 3 0.08
    -4 -20 -3 7.4996
    -4 20 -3 4.1198
    -4 20 -3 6.0897
    4 -20 3 2.2199
    -5 -20 -3 2.1499
    -5 20 -3 1.9699
    -5 20 -3 4.3698
    5 -20 3 2.8099
    -5 -21 3 10.08
    5 21 -3 9.3195
    -5 -21 3 9.4595
    5 -21 -3 11.639
    -4 -21 3 4.4398
    4 21 -3 -2.89
    4 -21 -3 0.2
    -4 -21 3 0.33
    3 21 -3 2.8499
    3 -21 -3 6.0297
    -3 -21 3 -2.24
    -3 -21 3 1.7199
    -2 -21 3 18.879
    2 21 -3 21.029
    2 -21 -3 20.449
    1 21 -3 -0.66
    1 21 -3 -0.59
    1 -21 -3 1.0399
    0 -21 -3 51.357
    0 21 -3 57.137
    0 -21 3 54.367
    0 21 -3 54.407
    1 -21 3 8.7696
    -1 21 -3 3.7298
    -1 21 -3 6.6597
    -1 -21 -3 8.6596
    -2 21 -3 6.9997
    -2 -21 -3 0.42
    -2 21 -3 0.17
    2 -21 3 0.61
    -3 21 -3 3.1998
    -3 21 -3 -0.62
    -3 -21 -3 -0.64
    3 -21 3 0.37
    -4 21 -3 -0.5
    -4 -21 -3 -0.95
    4 -21 3 0.03
    -4 21 -3 0.35
    5 -21 3 7.8696
    -5 -21 -3 3.5398
    -5 21 -3 2.5599
    -5 21 -3 8.7696
    -5 -22 3 2.1599
    5 22 -3 1.4999
    -5 -22 3 -0.15
    5 -22 -3 -1.14
    -4 -22 3 0.25
    -4 -22 3 2.3999
    4 22 -3 -1.18
    4 -22 -3 1.4999
    -3 -22 3 4.8098
    3 22 -3 7.1996
    3 -22 -3 5.3697
    -3 -22 3 7.4796
    2 -22 -3 -0.49
    2 22 -3 1.3099
    -2 -22 3 -1.95
    1 22 -3 -0.61
    1 22 -3 0.26
    -1 -22 3 0.36
    1 -22 -3 4.0398
    0 -22 -3 10.819
    0 -22 3 3.3298
    0 22 -3 11.979
    0 22 -3 4.3298
    1 -22 3 8.0296
    -1 22 -3 5.8497
    -1 22 -3 9.8695
    -1 -22 -3 12.129
    -2 -22 -3 0.02
    -2 22 -3 3.8198
    2 -22 3 -2.45
    -2 22 -3 -2.79
    -3 22 -3 -1.34
    3 -22 3 1.4099
    -3 22 -3 -1.17
    -3 -22 -3 -0.68
    4 -22 3 0.57
    -4 -22 -3 1.2799
    -4 22 -3 0.08
    -4 22 -3 0.58
    4 23 -3 -2.07
    4 -23 -3 -0.02
    -4 -23 3 1.8999
    3 -23 -3 0.3
    3 23 -3 -0.85
    -3 -23 3 1.8899
    2 23 -3 29.389
    2 23 -3 27.739
    2 -23 -3 33.338
    1 23 -3 57.597
    1 -23 -3 60.477
    1 23 -3 52.547
    -1 -23 3 67.787
    0 -23 3 2.5599
    0 23 -3 -1.17
    0 -23 -3 0.56
    0 23 -3 3.3898
    -1 -23 -3 4.9498
    1 -23 3 1.1299
    -1 23 -3 -0.51
    -1 23 -3 0.12
    -2 23 -3 12.759
    2 -23 3 3.1998
    -2 23 -3 -0.89
    -2 -23 -3 5.5997
    -3 -23 -3 7.0597
    -3 23 -3 4.5298
    -3 23 -3 2.7299
    3 -23 3 1.7099
    -4 23 -3 0.42
    4 -23 3 0.16
    -4 23 -3 -0.61
    -4 -23 -3 -0.61
    3 24 -3 10.319
    3 24 -3 15.099
    3 -24 -3 18.579
    -3 -24 3 13.459
    2 24 -3 10.659
    2 24 -3 3.5298
    2 -24 -3 4.6798
    -2 -24 3 11.629
    1 24 -3 -0.33
    1 24 -3 1.7499
    -1 -24 3 -0.81
    1 -24 -3 3.4798
    0 24 -3 -0.05
    0 -24 -3 1.3999
    0 24 -3 2.6199
    1 -24 3 -0.43
    -1 24 -3 -1.81
    -1 24 -3 -1.76
    -2 24 -3 0.78
    -2 -24 -3 1.3499
    -2 24 -3 1.9399
    2 -24 3 0.06
    -3 24 -3 1.0499
    -3 -24 -3 2.4899
    -3 24 -3 1.4999
    3 -24 3 4.9098
    2 25 -3 2.5499
    2 -25 -3 2.1299
    2 25 -3 2.4399
    -2 -25 3 4.4198
    1 -25 -3 -2.55
    1 25 -3 -0.75
    1 25 -3 0.49
    0 25 -3 -1.46
    0 25 -3 1.1499
    1 -25 3 6.2197
    -1 25 -3 4.7598
    -1 25 -3 4.5098
    -2 -25 -3 -3.26
    2 -25 3 0.74
    -2 25 -3 -0.42
    -2 25 -3 2.9099
    9 0 -4 0.38
    -9 0 4 1.5299
    -8 0 4 32.638
    8 0 -4 22.219
    -8 0 4 23.459
    -7 0 4 -1.9
    7 0 -4 0.85
    -7 0 4 3.0698
    6 0 -4 0.31
    -6 0 4 0.46
    -6 0 4 1.57
    -6 0 4 2.8799
    -5 0 4 -15.57
    -5 0 4 -0.45
    -4 0 4 65.287
    4 0 -4 21.149
    -4 0 4 51.997
    -3 0 4 0.98
    -3 0 4 -6.62
    -3 0 4 -2.16
    -3 0 4 0.79
    -2 0 4 417.37
    -2 0 4 418.89
    -2 0 4 409.61
    -2 0 4 406.11
    -1 0 4 0.06
    1 0 -4 -3.69
    -1 0 4 -0.97
    0 0 -4 80.606
    0 0 4 72.466
    -1 0 -4 3.1998
    -1 0 -4 -1.04
    1 0 4 0.63
    -2 0 -4 -0.14
    -2 0 -4 0.76
    2 0 4 3.4698
    -3 0 -4 5.7897
    3 0 4 9.5695
    -3 0 -4 0.72
    -4 0 -4 103.72
    4 0 4 77.126
    -4 0 -4 90.796
    5 0 4 -2.09
    -5 0 -4 -1.59
    -5 0 -4 6.6697
    5 0 4 8.2596
    -5 0 -4 1.1399
    6 0 4 1.1899
    -6 0 -4 1.4199
    -6 0 -4 3.1498
    7 0 4 -4.45
    -7 0 -4 -1.35
    -7 0 -4 0.32
    -8 0 -4 7.9096
    8 0 4 -0.2
    9 1 -4 11.179
    -9 -1 4 9.8095
    -9 1 4 8.4596
    9 -1 -4 12.589
    8 1 -4 1.6599
    -8 -1 4 2.3799
    -8 1 4 8.3196
    -8 -1 4 5.9397
    -8 1 4 8.8996
    8 -1 -4 8.3696
    7 1 -4 2.8499
    -7 -1 4 1.2399
    -7 1 4 -1.41
    7 1 -4 3.1798
    -7 -1 4 -2.33
    7 -1 -4 1.9699
    -7 1 4 0.71
    -6 1 4 -9.01
    -6 1 4 -0.62
    -6 -1 4 -8.74
    6 -1 -4 -1.35
    -6 1 4 -2.61
    -6 -1 4 -1.76
    6 1 -4 -0.13
    6 1 -4 -5.91
    -6 -1 4 0.49
    -5 -1 4 13.619
    -5 1 4 1.0899
    -5 -1 4 5.0898
    -5 1 4 4.6098
    -4 1 4 -1.61
    -4 -1 4 4.4498
    -4 -1 4 -0.17
    -4 1 4 2.0699
    -4 -1 4 0.41
    4 -1 -4 2.3499
    -3 -1 4 223.74
    -3 -1 4 267.01
    -3 1 4 261.15
    -3 1 4 271.84
    -3 -1 4 251.59
    -3 1 4 231.19
    -3 1 4 221.51
    -3 -1 4 291.78
    -2 -1 4 42.608
    -2 -1 4 40.448
    -2 1 4 29.579
    -2 -1 4 42.368
    -2 -1 4 26.969
    -2 1 4 40.668
    -1 -1 4 90.546
    -1 1 4 88.126
    -1 -1 4 97.635
    1 1 -4 84.026
    -1 1 4 82.696
    -1 -1 4 95.545
    1 -1 -4 79.216
    0 -1 4 17.079
    0 -1 -4 17.479
    0 1 -4 12.789
    0 1 4 17.919
    -1 -1 -4 10.02
    1 1 4 13.699
    -1 1 -4 11.609
    1 -1 4 6.0997
    -1 1 -4 14.929
    -2 -1 -4 4.1798
    -2 1 -4 9.1696
    -2 1 -4 6.5997
    2 -1 4 0.31
    2 1 4 5.8297
    -3 -1 -4 115.96
    -3 -1 -4 114.53
    3 1 4 123.98
    -3 1 -4 117.89
    -3 1 -4 90.086
    3 -1 4 101.26
    -4 1 -4 10.279
    -4 1 -4 18.279
    -4 -1 -4 23.039
    -4 -1 -4 22.099
    4 1 4 12.149
    4 -1 4 22.209
    5 -1 4 0.7
    -5 1 -4 3.33
    -5 -1 -4 1.9599
    -5 1 -4 3.0698
    -5 -1 -4 2.8399
    5 1 4 3.5698
    5 1 4 5.4797
    5 -1 4 -2.36
    -5 1 -4 1.5199
    -5 -1 -4 -3.5
    -6 -1 -4 7.6296
    6 1 4 8.3596
    -6 1 -4 8.0996
    6 -1 4 10.769
    -6 -1 -4 9.0996
    -6 1 -4 8.9496
    -7 1 -4 -0.36
    7 1 4 -0.56
    7 -1 4 2.4899
    -7 -1 -4 0.61
    -7 1 -4 -0.32
    -8 -1 -4 1.2099
    -8 1 -4 -0.39
    8 1 4 0.67
    8 -1 4 -0.33
    -9 -2 4 0.77
    9 2 -4 3.0399
    9 -2 -4 1.2699
    -9 2 4 0.51
    -8 2 4 29.989
    8 2 -4 26.469
    8 -2 -4 24.409
    -8 -2 4 22.899
    8 2 -4 47.758
    -8 -2 4 33.978
    7 2 -4 4.4998
    -7 2 4 4.9998
    -7 -2 4 2.9899
    -7 2 4 4.0498
    7 2 -4 1.9599
    -7 -2 4 3.1498
    7 -2 -4 0.48
    6 -2 -4 3.7898
    -6 2 4 -4.25
    6 2 -4 0.38
    -6 2 4 11.429
    -6 -2 4 12.149
    6 2 -4 7.3096
    -6 2 4 9.8795
    -6 -2 4 8.6396
    6 2 -4 11.469
    5 2 -4 -0.12
    -5 -2 4 -1.8
    -5 2 4 3.7998
    -5 2 4 -2.1
    -5 -2 4 5.4497
    -4 2 4 48.858
    -4 -2 4 31.288
    -4 -2 4 43.448
    4 -2 -4 40.728
    -4 -2 4 48.538
    -4 2 4 45.338
    -3 -2 4 -6.03
    -3 2 4 -6.46
    -3 2 4 3.3498
    -3 -2 4 4.3098
    -3 -2 4 8.2696
    -3 -2 4 7.4196
    2 -2 -4 344.57
    -2 -2 4 387.57
    2 2 -4 385.03
    -2 2 4 371.11
    -2 -2 4 391.22
    -2 2 4 352.1
    -2 -2 4 381.88
    -1 2 4 190.41
    -1 2 4 142.45
    1 2 -4 164.62
    -1 -2 4 157.58
    -1 -2 4 151.94
    1 -2 -4 159.04
    -1 -2 4 149.12
    0 -2 4 348.86
    0 -2 -4 361.37
    0 2 -4 361.19
    0 -2 4 344.73
    0 2 4 391.1
    -1 2 -4 187.58
    -1 -2 -4 192.63
    1 -2 4 169.81
    -1 2 -4 184.15
    1 2 4 187.69
    2 2 4 0.34
    -2 2 -4 2.7099
    -2 -2 -4 2.3899
    -2 2 -4 4.2798
    2 -2 4 2.4599
    3 2 4 7.5196
    -3 2 -4 5.7897
    3 -2 4 23.389
    -3 2 -4 12.649
    -3 -2 -4 14.599
    -4 -2 -4 8.9496
    -4 -2 -4 6.0697
    4 -2 4 5.1897
    -4 2 -4 12.859
    -4 2 -4 9.5095
    4 2 4 9.4495
    5 -2 4 14.679
    5 2 4 11.699
    5 2 4 17.499
    -5 2 -4 25.859
    -5 -2 -4 29.939
    -5 2 -4 20.159
    -5 -2 -4 20.779
    5 -2 4 39.578
    6 -2 4 3.4198
    -6 2 -4 6.1497
    6 2 4 2.0699
    -6 -2 -4 3.0598
    -6 2 -4 2.7499
    -7 -2 -4 1.6299
    7 -2 4 2.5999
    -7 2 -4 1.2799
    -7 2 -4 1.7699
    7 2 4 -0.85
    8 2 4 -0.1
    -8 2 -4 0.2
    -8 -2 -4 0.48
    8 -2 4 2.9899
    9 -3 -4 11.449
    -9 -3 4 7.2796
    -9 3 4 10.969
    9 3 -4 13.719
    8 3 -4 4.2298
    8 -3 -4 4.3998
    8 3 -4 0.37
    -8 -3 4 2.5899
    -8 -3 4 1.02
    -8 3 4 4.8198
    -7 -3 4 8.4096
    7 3 -4 4.0498
    -7 3 4 7.5896
    7 3 -4 1.5999
    7 -3 -4 1.7899
    -7 -3 4 1.1499
    -6 -3 4 0.77
    6 -3 -4 -1.74
    -6 -3 4 4.9198
    6 3 -4 -2.6
    -6 3 4 8.58
    6 3 -4 0.54
    6 -3 -4 3.8098
    -6 3 4 -3.95
    5 3 -4 -1.87
    -5 -3 4 1.6999
    -5 3 4 2.6299
    5 -3 -4 0.8
    5 3 -4 9.6495
    -5 -3 4 -1.85
    -4 -3 4 0.59
    -4 3 4 5.9697
    4 3 -4 -3.19
    -4 -3 4 -2.79
    4 -3 -4 7.6496
    -3 -3 4 4.7798
    3 3 -4 3.0698
    -3 -3 4 6.7197
    -3 3 4 5.2197
    -3 3 4 3.8398
    -2 -3 4 81.756
    2 -3 -4 61.377
    2 3 -4 81.776
    -2 -3 4 58.077
    -2 3 4 105.74
    -2 -3 4 85.026
    -2 3 4 116.48
    -1 -3 4 505.5
    1 -3 -4 474.09
    -1 -3 4 444.25
    -1 3 4 484.65
    -1 3 4 534.81
    -1 -3 4 464.67
    1 3 -4 454.72
    0 -3 4 7.7396
    0 3 4 16.699
    0 3 -4 10.379
    0 -3 -4 11.329
    0 -3 4 12.569
    -1 3 -4 510.58
    -1 3 -4 528.19
    1 3 4 507.26
    -1 -3 -4 480.02
    -2 -3 -4 59.837
    -2 3 -4 83.076
    2 3 4 60.857
    -2 3 -4 68.197
    2 -3 4 51.587
    -3 3 -4 100.17
    -3 -3 -4 101.33
    3 3 4 117.66
    -3 3 -4 114.67
    3 -3 4 123.14
    4 -3 4 57.157
    -4 3 -4 55.747
    -4 -3 -4 48.198
    -4 3 -4 25.359
    4 3 4 34.898
    -5 -3 -4 2.8099
    -5 3 -4 3.3598
    5 3 4 6.1297
    -5 -3 -4 -5.98
    5 -3 4 0.65
    5 -3 4 -1.11
    -5 3 -4 9.1696
    -6 -3 -4 6.4597
    6 3 4 7.2196
    -6 3 -4 8.3396
    -6 3 -4 9.0096
    6 -3 4 10.01
    -7 3 -4 3.2298
    7 -3 4 7.5496
    7 3 4 1.3799
    -7 -3 -4 6.9897
    -7 3 -4 3.6998
    8 3 4 -1.4
    8 -3 4 0.24
    -8 3 -4 1.8699
    -8 -3 -4 1.3299
    9 4 -4 -1.36
    -9 -4 4 -1.05
    9 -4 -4 2.8299
    -9 4 4 -1.22
    8 4 -4 38.478
    8 -4 -4 37.528
    -8 4 4 28.729
    -8 -4 4 27.039
    -8 -4 4 35.608
    8 4 -4 31.788
    7 -4 -4 19.739
    -7 -4 4 13.009
    -7 -4 4 16.919
    -7 4 4 21.089
    7 4 -4 13.509
    7 4 -4 8.2796
    7 -4 -4 14.729
    -6 4 4 70.387
    -6 -4 4 73.936
    -6 -4 4 77.716
    6 4 -4 80.136
    6 -4 -4 87.856
    6 4 -4 81.526
    6 -4 -4 91.376
    5 4 -4 -1.06
    5 4 -4 0.23
    -5 -4 4 1.0399
    -5 4 4 7.2896
    5 -4 -4 1.2999
    5 -4 -4 -0.82
    -5 -4 4 -0.56
    5 4 -4 -9.84
    5 -4 -4 -5.1
    4 4 -4 12.609
    -4 -4 4 17.839
    4 -4 -4 12.279
    -4 -4 4 6.4497
    -4 4 4 28.819
    3 4 -4 16.639
    -3 -4 4 14.969
    -3 4 4 14.169
    -3 -4 4 12.229
    -2 4 4 5.6097
    -2 -4 4 13.919
    -2 -4 4 27.329
    -2 -4 4 18.859
    2 4 -4 12.089
    -2 4 4 22.069
    2 -4 -4 15.539
    1 -4 -4 99.825
    -1 -4 4 117.49
    -1 -4 4 98.485
    -1 4 4 101.37
    -1 4 4 92.555
    1 4 -4 108.21
    -1 -4 4 102.88
    0 -4 4 105.96
    0 -4 4 114.98
    0 -4 -4 122.07
    0 -4 4 106.39
    0 4 4 98.235
    -1 4 -4 604.8
    1 4 4 582.75
    -1 -4 -4 598.46
    -1 4 -4 580.61
    1 -4 4 601.68
    -2 -4 -4 22.579
    -2 4 -4 15.519
    2 -4 4 20.509
    2 4 4 18.519
    -2 4 -4 11.479
    3 -4 4 65.557
    3 4 4 46.258
    -3 4 -4 66.507
    -3 -4 -4 52.447
    -3 4 -4 77.946
    -4 4 -4 23.759
    -4 4 -4 12.499
    4 -4 4 38.748
    4 4 4 23.859
    -4 -4 -4 20.099
    -5 -4 -4 10.719
    5 4 4 4.2498
    5 -4 4 1.0799
    -5 4 -4 3.2898
    -5 4 -4 0.97
    -5 -4 -4 7.3796
    5 -4 4 -0.32
    6 -4 4 8.6396
    6 4 4 10.17
    -6 4 -4 7.5196
    -6 -4 -4 8.6996
    -6 4 -4 7.2396
    7 4 4 9.8695
    -7 4 -4 4.5698
    -7 4 -4 3.3698
    -7 -4 -4 4.0398
    7 -4 4 5.1397
    8 -4 4 0.46
    -8 4 -4 0.57
    8 4 4 -0.65
    -8 -4 -4 2.0599
    9 -5 -4 0.07
    9 5 -4 3.2798
    -9 -5 4 2.5599
    -9 5 4 1.2299
    9 5 -4 2.6199
    8 5 -4 11.279
    -8 5 4 13.889
    8 5 -4 8.4496
    8 -5 -4 16.039
    -8 -5 4 9.3795
    8 -5 -4 6.6097
    -8 -5 4 7.3896
    7 5 -4 72.886
    7 -5 -4 67.767
    7 5 -4 67.917
    -7 -5 4 69.757
    7 -5 -4 81.636
    -7 -5 4 69.047
    -7 5 4 72.216
    -6 -5 4 2.0699
    6 5 -4 -2.33
    -6 -5 4 8.0496
    6 -5 -4 2.7799
    6 -5 -4 3.1098
    -6 5 4 7.5796
    6 5 -4 13.119
    -5 5 4 2.3499
    5 -5 -4 0.69
    -5 -5 4 5.9297
    5 5 -4 5.4297
    5 5 -4 2.9499
    5 -5 -4 12.399
    5 5 -4 4.9198
    5 -5 -4 7.3796
    -5 -5 4 -1.32
    -5 -5 4 3.9898
    -5 5 4 8.62
    -4 -5 4 48.248
    -4 5 4 37.858
    4 5 -4 36.888
    -4 -5 4 42.268
    4 -5 -4 25.549
    -3 5 4 -0.36
    3 5 -4 -1.03
    3 -5 -4 2.6599
    -3 -5 4 4.0098
    -3 -5 4 4.5098
    -2 5 4 23.199
    -2 -5 4 25.279
    -2 -5 4 28.249
    2 5 -4 27.049
    -2 5 4 22.389
    -1 -5 4 912.82
    -1 -5 4 899.85
    -1 5 4 859.38
    -1 -5 4 970.55
    -1 5 4 910.6
    1 5 -4 916.97
    1 -5 -4 923.97
    0 -5 -4 21.489
    0 -5 4 34.328
    0 -5 4 37.318
    0 -5 4 32.168
    0 5 4 20.859
    -1 5 -4 40.588
    1 -5 4 42.138
    -1 -5 -4 28.829
    -1 5 -4 33.638
    1 5 4 35.888
    2 -5 4 62.327
    -2 -5 -4 42.538
    -2 5 -4 48.708
    -2 5 -4 45.158
    2 5 4 27.579
    -3 5 -4 61.487
    -3 -5 -4 17.799
    -3 5 -4 45.588
    3 5 4 38.098
    3 -5 4 45.438
    4 -5 4 -1.53
    -4 -5 -4 -6.84
    -4 5 -4 -11.22
    -4 5 -4 -2.78
    -4 5 -4 0.56
    4 5 4 -3.81
    4 -5 4 1.0799
    -4 -5 -4 2.7799
    5 5 4 1.3099
    -5 5 -4 4.7098
    -5 5 -4 2.9499
    5 -5 4 8.2396
    -5 -5 -4 0.39
    -5 -5 -4 5.6097
    5 -5 4 -13.18
    6 5 4 12.249
    -6 5 -4 13.869
    -6 -5 -4 8.5596
    6 -5 4 17.239
    -6 5 -4 12.109
    7 5 4 3.1598
    7 -5 4 2.9499
    -7 5 -4 2.2999
    -7 5 -4 1.1099
    -7 -5 -4 1.5099
    -8 5 -4 5.0298
    8 -5 4 5.6497
    -8 -5 -4 4.8998
    8 5 4 2.5399
    9 6 -4 2.5999
    -9 -6 4 -0.87
    -9 6 4 -0.7
    9 -6 -4 -1.97
    9 6 -4 1.9599
    8 -6 -4 -0.13
    -8 -6 4 1.7599
    8 6 -4 3.2398
    8 -6 -4 3.0798
    8 6 -4 -0.61
    -8 6 4 -0.52
    -8 -6 4 3.0998
    7 -6 -4 1.6399
    -7 -6 4 2.1899
    7 6 -4 1.01
    7 -6 -4 2.6599
    -7 -6 4 -0.64
    7 6 -4 -1.03
    -7 6 4 0.31
    -6 -6 4 86.436
    6 -6 -4 79.716
    6 6 -4 90.726
    -6 -6 4 91.626
    6 6 -4 98.365
    -6 6 4 106.65
    -5 6 4 -6.62
    5 -6 -4 0.72
    5 6 -4 1.4499
    5 -6 -4 1.5899
    -5 6 4 2.3199
    -5 -6 4 2.4999
    5 6 -4 -2.92
    5 6 -4 4.4398
    5 -6 -4 5.9497
    -5 -6 4 3.9798
    -5 -6 4 -3.69
    4 6 -4 2.4499
    4 -6 -4 -9.58
    -4 -6 4 1.8199
    -4 6 4 -5.93
    -4 -6 4 11.439
    -3 -6 4 6.3697
    3 -6 -4 10.319
    -3 6 4 10.409
    3 6 -4 1.1499
    -3 -6 4 13.469
    2 6 -4 0.65
    -2 6 4 8.8096
    -2 6 4 3.6498
    -2 -6 4 6.8597
    -2 -6 4 6.2197
    -1 -6 4 113.88
    -1 -6 4 127.31
    1 6 -4 123.17
    -1 6 4 81.396
    -1 -6 4 116.72
    1 -6 -4 117.94
    -1 6 4 104.01
    0 -6 4 0.07
    0 -6 4 1.01
    0 6 4 -0.6
    0 -6 -4 1.1199
    0 -6 4 -0.68
    -1 -6 -4 -1.72
    1 -6 4 0.47
    -1 6 -4 -0.49
    -1 6 -4 3.0299
    1 6 4 1.8099
    -2 -6 -4 8.2796
    -2 6 -4 -3.79
    2 -6 4 0.63
    2 6 4 -0.59
    -2 6 -4 -0.31
    -3 -6 -4 -6.83
    3 -6 4 -2.07
    -3 6 -4 0.79
    3 6 4 0.34
    -3 6 -4 1.1899
    4 -6 4 6.2897
    -4 -6 -4 15.059
    4 -6 4 21.539
    -4 6 -4 16.299
    -4 -6 -4 13.689
    -4 -6 -4 6.1597
    -4 6 -4 19.349
    5 -6 4 -2.97
    -5 6 -4 -2.08
    -5 -6 -4 -0.74
    -5 6 -4 -0.88
    5 6 4 -4.3
    -6 6 -4 -2.45
    6 6 4 7.4996
    6 -6 4 -0.44
    -6 6 -4 1.1999
    -6 -6 -4 0.09
    -7 6 -4 2.5599
    7 -6 4 -0.71
    -7 6 -4 -1.1
    -7 -6 -4 3.8798
    7 6 4 0.3
    8 -6 4 12.469
    -8 -6 -4 16.059
    8 6 4 5.9597
    -8 6 -4 14.549
    -9 -7 4 2.5299
    9 7 -4 -0.51
    9 -7 -4 1.6399
    -9 7 4 -0.19
    9 7 -4 -0.93
    9 -7 -4 3.0998
    8 -7 -4 0.71
    8 7 -4 -2.12
    -8 7 4 -2.16
    -8 -7 4 1.7799
    8 -7 -4 -0.19
    8 7 -4 -0.78
    -7 -7 4 1.0899
    -7 7 4 -2.97
    -7 -7 4 -0.83
    7 7 -4 0.52
    7 -7 -4 1.8099
    7 -7 -4 0.17
    7 7 -4 2.3299
    -6 -7 4 16.969
    6 7 -4 8.7696
    6 7 -4 13.689
    6 -7 -4 8.0296
    6 -7 -4 13.639
    -6 -7 4 8.2296
    -6 7 4 17.689
    5 -7 -4 -0.49
    -5 -7 4 1.9599
    5 7 -4 3.8498
    5 -7 -4 4.3698
    -5 7 4 8.08
    -5 -7 4 3.5098
    5 7 -4 4.7598
    -5 -7 4 3.5698
    5 7 -4 6.9497
    5 -7 -4 0.68
    -4 7 4 6.5297
    -4 -7 4 1.7999
    4 7 -4 4.9398
    4 -7 -4 -0.2
    -4 -7 4 3.9198
    3 -7 -4 6.2497
    -3 -7 4 0.86
    3 7 -4 2.7099
    -3 -7 4 5.4997
    -3 7 4 8.7596
    -2 -7 4 -0.82
    -2 -7 4 0
    -2 7 4 -4.38
    -2 7 4 -3.23
    2 7 -4 -1.69
    -1 -7 4 679.45
    -1 7 4 613.57
    1 -7 -4 577.44
    1 7 -4 675.83
    -1 -7 4 611.15
    -1 -7 4 588.74
    -1 7 4 702.84
    0 -7 4 104.24
    0 -7 4 112.55
    0 7 4 76.026
    0 -7 4 128.8
    0 -7 -4 107.17
    1 7 4 1068.16
    -1 -7 -4 1078.28
    -1 7 -4 1085.31
    -1 7 -4 1078.49
    1 -7 4 1086
    2 -7 4 0.96
    -2 7 -4 1.0699
    -2 -7 -4 9.6795
    -2 7 -4 1.01
    2 7 4 4.8598
    3 7 4 12.769
    -3 -7 -4 18.059
    3 -7 4 11.179
    -3 7 -4 28.889
    -3 7 -4 16.779
    4 -7 4 4.6098
    -4 7 -4 -0.8
    -4 -7 -4 5.2097
    -4 -7 -4 7.3196
    -4 7 -4 0.81
    4 -7 4 13.399
    -4 7 -4 6.3697
    -4 -7 -4 5.2797
    -4 -7 -4 6.8197
    -5 7 -4 6.9097
    -5 7 -4 11.189
    5 7 4 0.13
    5 -7 4 6.1197
    -5 -7 -4 6.5697
    6 7 4 46.568
    -6 7 -4 58.257
    6 -7 4 59.717
    -6 -7 -4 57.107
    -6 7 -4 59.277
    -7 7 -4 17.429
    7 7 4 7.4196
    7 -7 4 16.099
    -7 7 -4 10.02
    -7 -7 -4 12.299
    -8 7 -4 -1.14
    8 -7 4 0.31
    8 7 4 -0.68
    -8 -7 -4 -0.36
    -9 -8 4 1.8999
    9 8 -4 6.1297
    -9 8 4 2.1599
    9 -8 -4 5.9297
    9 -8 -4 0.35
    9 8 -4 0.82
    8 8 -4 1.6999
    -8 -8 4 1.0799
    8 8 -4 6.4397
    8 -8 -4 6.7197
    -8 8 4 5.6297
    8 -8 -4 -1.04
    7 8 -4 10.469
    7 8 -4 14.099
    -7 -8 4 18.069
    -7 -8 4 17.229
    -7 8 4 24.229
    7 -8 -4 17.729
    7 -8 -4 18.789
    6 8 -4 1.9899
    6 8 -4 1.5799
    6 -8 -4 -0.51
    -6 -8 4 -0.53
    -6 -8 4 2.2199
    6 -8 -4 -0.43
    -6 8 4 2.0899
    -5 -8 4 1.2199
    -5 -8 4 11.559
    5 -8 -4 9.2295
    -5 -8 4 4.0198
    5 8 -4 1.2299
    -5 8 4 -3.59
    5 8 -4 3.4198
    5 -8 -4 10.01
    5 -8 -4 7.5
    5 8 -4 5.9297
    4 -8 -4 38.238
    4 8 -4 60.767
    4 8 -4 50.298
    4 8 -4 41.618
    4 -8 -4 38.388
    -4 -8 4 26.939
    -4 -8 4 44.328
    -4 -8 4 45.738
    -4 8 4 54.967
    3 8 -4 28.469
    -3 -8 4 24.549
    -3 8 4 22.549
    3 -8 -4 32.658
    -3 -8 4 26.799
    -2 -8 4 2.0899
    -2 -8 4 3.8298
    -2 8 4 3.7598
    -2 8 4 2.5299
    2 8 -4 -2.5
    -1 -8 4 121.05
    -1 -8 4 124.23
    1 8 -4 108.94
    -1 8 4 107.29
    -1 8 4 135.22
    0 -8 4 49.388
    0 8 4 56.577
    0 -8 -4 37.528
    0 -8 4 71.546
    0 -8 4 50.888
    -1 -8 -4 46.348
    -1 8 -4 45.748
    1 -8 4 28.379
    1 8 4 35.488
    -1 8 -4 29.259
    -2 -8 -4 8.1296
    2 -8 4 3.7298
    2 8 4 4.2598
    -2 8 -4 3.5698
    -2 8 -4 2.9799
    -3 8 -4 7.8996
    -3 8 -4 2.6099
    -3 -8 -4 5.7897
    3 -8 4 10.13
    3 8 4 5.0498
    4 -8 4 16.779
    -4 -8 -4 4.5598
    -4 -8 -4 -2.11
    -4 8 -4 12.829
    4 -8 4 11.459
    -4 -8 -4 20.389
    -4 8 -4 12.709
    -4 8 -4 12.339
    -5 -8 -4 6.8497
    -5 8 -4 5.5397
    -5 -8 -4 -0.91
    5 -8 4 1.5299
    5 8 4 1.7799
    -5 8 -4 10.819
    6 8 4 5.4797
    6 -8 4 9.2095
    -6 8 -4 9.0196
    -6 8 -4 8.4796
    -6 -8 -4 4.2998
    7 -8 4 -0.89
    -7 -8 -4 2.0399
    -7 8 -4 2.7499
    -7 8 -4 3.6398
    7 8 4 1.7899
    -8 -8 -4 3.8098
    -8 8 -4 2.7399
    8 -8 4 2.4499
    8 9 -4 -0.87
    8 -9 -4 0.48
    8 9 -4 -0.08
    8 -9 -4 1.5999
    -8 9 4 0.76
    -8 -9 4 0.74
    7 9 -4 -2.04
    -7 -9 4 -1.28
    -7 -9 4 -2.01
    7 -9 -4 0.45
    7 -9 -4 0.74
    -7 9 4 3.5398
    7 9 -4 0.27
    -6 9 4 8.0496
    -6 -9 4 8.2596
    6 9 -4 3.3598
    -6 -9 4 8.5196
    6 9 -4 6.4697
    6 -9 -4 10.01
    6 -9 -4 7.7596
    -5 -9 4 36.488
    5 9 -4 46.448
    5 -9 -4 47.538
    -5 -9 4 42.138
    -5 9 4 88.176
    -5 -9 4 45.758
    5 9 -4 82.916
    5 -9 -4 29.139
    5 9 -4 33.678
    5 9 -4 62.337
    5 -9 -4 49.618
    4 9 -4 4.6498
    -4 -9 4 0.47
    -4 -9 4 1.7499
    -4 9 4 -2.55
    4 -9 -4 -1.5
    4 9 -4 2.2199
    -4 -9 4 0.19
    4 9 -4 -3.82
    4 9 -4 0.64
    4 -9 -4 -1.6
    3 9 -4 -3.06
    -3 -9 4 -1.1
    -3 -9 4 0.66
    -3 9 4 1.5699
    3 -9 -4 -8.01
    -2 9 4 -6.42
    -2 -9 4 -0.71
    -2 -9 4 -2.75
    2 9 -4 -5.71
    2 -9 -4 1.01
    -1 -9 4 55.877
    -1 9 4 38.058
    -1 9 4 53.757
    -1 -9 4 59.357
    1 9 -4 62.257
    0 -9 4 103.09
    0 -9 -4 90.286
    0 -9 4 112.55
    0 -9 4 126.06
    0 9 4 101.44
    -1 -9 -4 150.19
    -1 9 -4 148.52
    -1 9 -4 137.54
    1 -9 4 134.52
    1 9 4 159.93
    2 9 4 4.2698
    2 -9 4 -0.46
    -2 9 -4 4.3798
    -2 -9 -4 -2.53
    -2 9 -4 8.2896
    3 -9 4 4.3698
    -3 9 -4 -2.16
    -3 9 -4 0.93
    -3 -9 -4 0.47
    -3 -9 -4 -3.96
    -3 -9 -4 3.4998
    -4 -9 -4 25.259
    -4 9 -4 19.159
    4 -9 4 26.189
    -4 9 -4 19.349
    -4 -9 -4 21.079
    -4 -9 -4 0.81
    5 9 4 -4.09
    -5 9 -4 0.96
    -5 -9 -4 3.1598
    -5 9 -4 1.5299
    5 -9 4 5.1897
    -6 -9 -4 81.586
    -6 9 -4 84.466
    6 -9 4 75.886
    6 9 4 72.056
    -6 9 -4 80.396
    -7 -9 -4 3.4798
    -7 9 -4 -0.24
    7 -9 4 0.66
    7 9 4 -0.76
    8 -9 4 5.7697
    -8 -9 -4 6.5597
    -8 -10 4 5.6297
    8 -10 -4 7.0697
    -8 10 4 1.5599
    8 10 -4 4.3998
    8 -10 -4 4.8698
    8 10 -4 7.2196
    -7 -10 4 5.6797
    -7 10 4 -5.35
    7 -10 -4 8.5296
    -7 -10 4 4.8498
    7 -10 -4 3.9398
    7 10 -4 6.5497
    7 10 -4 6.2797
    6 10 -4 1.2299
    -6 -10 4 3.7698
    -6 -10 4 4.1698
    -6 10 4 0.59
    6 -10 -4 3.1998
    6 10 -4 2.8099
    6 -10 -4 2.6799
    5 10 -4 5.5597
    5 10 -4 5.0798
    5 -10 -4 8.2696
    5 10 -4 7.9596
    -5 -10 4 7.4996
    -5 -10 4 5.1097
    4 10 -4 219.05
    4 -10 -4 215.23
    4 10 -4 236.14
    4 10 -4 209.68
    -4 -10 4 202.42
    4 10 -4 218.73
    -4 -10 4 242.65
    -4 -10 4 210.44
    4 -10 -4 221.07
    3 10 -4 -2.03
    3 -10 -4 -1.35
    -3 -10 4 2.2599
    -3 10 4 17.379
    -3 -10 4 3.7098
    -2 -10 4 1.3999
    -2 10 4 5.8697
    -2 -10 4 1.0799
    2 -10 -4 -6.44
    2 10 -4 -3.02
    -1 10 4 12.819
    -1 -10 4 15.259
    -1 -10 4 15.369
    -1 10 4 34.688
    1 10 -4 14.779
    0 10 4 14.319
    0 -10 -4 9.7895
    0 -10 4 2.2799
    -1 10 -4 93.645
    -1 -10 -4 107.57
    1 -10 4 74.416
    1 10 4 92.215
    -1 10 -4 85.006
    2 10 4 -4.56
    -2 10 -4 3.6998
    -2 -10 -4 4.2198
    2 -10 4 -3.05
    -2 10 -4 0.26
    -3 10 -4 2.3099
    -3 10 -4 -3.27
    3 -10 4 8.1896
    -3 10 -4 1.1799
    -3 -10 -4 8.2596
    -3 -10 -4 -3.74
    -3 -10 -4 -1.25
    -3 10 -4 2.3799
    -3 10 -4 0.16
    -4 -10 -4 54.887
    -4 10 -4 62.577
    -4 -10 -4 55.927
    4 -10 4 63.777
    -4 10 -4 60.277
    4 -10 4 82.876
    -4 -10 -4 61.087
    -4 10 -4 83.276
    -4 10 -4 57.287
    -5 10 -4 35.978
    5 10 4 41.138
    -5 -10 -4 21.899
    5 -10 4 17.949
    5 -10 4 12.329
    -5 10 -4 29.589
    -6 10 -4 26.679
    -6 10 -4 37.368
    -6 -10 -4 35.758
    6 -10 4 46.588
    6 10 4 23.909
    -7 10 -4 1.5099
    7 -10 4 3.4198
    -7 -10 -4 3.3798
    8 -10 4 -1.3
    8 11 -4 8.4096
    8 11 -4 7.1696
    8 -11 -4 9.8295
    -8 -11 4 11.319
    8 -11 -4 13.599
    7 11 -4 1.1799
    7 -11 -4 5.3297
    -7 11 4 -1.88
    -7 -11 4 1.5899
    -7 -11 4 -2.9
    7 11 -4 1.5199
    7 -11 -4 1.3599
    6 11 -4 5.2397
    -6 -11 4 8.5196
    -6 -11 4 8.9296
    6 -11 -4 7.9496
    6 -11 -4 8.3496
    6 11 -4 9.6995
    -6 11 4 10.809
    5 11 -4 0
    -5 -11 4 1.6199
    5 -11 -4 0.11
    5 11 -4 2.6199
    -5 -11 4 -2.04
    5 11 -4 -0.62
    -4 -11 4 277.2
    4 -11 -4 232.04
    -4 -11 4 269.74
    -4 -11 4 294.46
    4 -11 -4 275.55
    4 11 -4 256.37
    -4 11 4 248.98
    4 -11 -4 275.76
    4 11 -4 266.82
    4 11 -4 265.65
    -3 -11 4 1.5299
    3 11 -4 1.6699
    3 11 -4 -2.89
    3 11 -4 2.6599
    3 11 -4 -0.67
    -3 11 4 11.259
    3 -11 -4 1.7899
    3 -11 -4 8.3196
    -3 -11 4 -0.06
    -3 -11 4 -2.06
    3 -11 -4 2.2199
    2 -11 -4 -1.99
    2 11 -4 5.8997
    -2 11 4 2.6899
    -2 -11 4 -9.06
    -2 -11 4 -1.6
    1 11 -4 8.4196
    -1 11 4 5.6197
    -1 -11 4 1.5499
    -1 -11 4 10.479
    -1 11 4 8.2196
    0 11 -4 1.9599
    0 11 4 -1.99
    0 -11 4 -2.57
    -1 11 -4 5.6797
    -1 -11 -4 31.478
    1 11 4 21.579
    1 -11 4 13.299
    -1 11 -4 12.259
    -2 11 -4 2.9499
    -2 11 -4 11.149
    2 -11 4 7.4896
    -2 11 -4 5.7397
    -2 -11 -4 -2.45
    -2 -11 -4 5.9997
    3 -11 4 1.4599
    -3 11 -4 8.1296
    -3 -11 -4 5.3397
    -3 11 -4 7.7496
    -3 11 -4 10.369
    -3 -11 -4 15.559
    -3 11 -4 7.6896
    -3 -11 -4 10.03
    -4 -11 -4 97.965
    -4 11 -4 100.7
    -4 11 -4 92.535
    4 -11 4 97.745
    -4 11 -4 112.81
    -4 11 -4 94.695
    -4 -11 -4 93.155
    5 -11 4 20.569
    -5 11 -4 22.819
    5 11 4 21.229
    -5 11 -4 15.019
    -5 11 -4 25.719
    -5 -11 -4 17.199
    -5 11 -4 8.5096
    -6 11 -4 26.509
    6 -11 4 12.599
    -6 11 -4 22.219
    7 -11 4 3.8898
    8 -12 -4 24.439
    8 12 -4 21.909
    8 12 -4 18.989
    -8 12 4 23.459
    -8 -12 4 24.749
    -7 -12 4 6.5697
    -7 12 4 10.549
    7 -12 -4 12.509
    7 12 -4 9.1796
    7 -12 -4 10.769
    -7 -12 4 7.3396
    7 12 -4 9.4795
    -6 -12 4 1.8799
    -6 -12 4 1.5299
    6 12 -4 7.0197
    6 -12 -4 0.41
    6 12 -4 -0.08
    6 -12 -4 1.9299
    5 12 -4 16.659
    5 12 -4 8.9096
    5 -12 -4 10.309
    5 12 -4 21.679
    -5 -12 4 8.5196
    -5 -12 4 14.499
    5 -12 -4 11.769
    4 12 -4 118.45
    4 -12 -4 117.5
    -4 -12 4 110.11
    -4 -12 4 116.55
    -4 -12 4 100.08
    -4 12 4 75.936
    4 -12 -4 121.36
    4 12 -4 113.6
    4 -12 -4 106.55
    4 12 -4 98.915
    4 12 -4 110.22
    -3 -12 4 2.6099
    3 -12 -4 5.6497
    3 12 -4 3.5498
    -3 -12 4 4.5198
    -3 12 4 18.879
    3 -12 -4 -0.58
    3 12 -4 3.8798
    -3 -12 4 2.6399
    3 12 -4 14.079
    3 -12 -4 4.4198
    3 12 -4 5.4297
    2 -12 -4 20.719
    2 -12 -4 35.918
    2 12 -4 30.768
    2 12 -4 27.489
    2 12 -4 44.368
    -2 12 4 16.109
    2 -12 -4 15.869
    -2 -12 4 28.919
    -2 -12 4 42.368
    -2 -12 4 26.429
    1 -12 -4 11.969
    1 12 -4 13.399
    -1 12 4 10.02
    -1 -12 4 13.409
    -1 -12 4 14.479
    0 12 4 12.729
    0 12 -4 22.539
    0 -12 4 32.528
    -1 12 -4 -2.14
    1 12 4 -1.68
    -1 -12 -4 8.6896
    -1 12 -4 2.4699
    -1 12 -4 0.18
    -2 -12 -4 15.319
    -2 12 -4 37.998
    -2 12 -4 29.739
    -2 -12 -4 20.249
    -2 12 -4 24.009
    2 -12 4 38.238
    -2 12 -4 28.189
    -2 -12 -4 25.179
    -2 12 -4 27.589
    -3 -12 -4 9.49
    -3 12 -4 16.359
    -3 12 -4 13.769
    -3 12 -4 18.659
    3 -12 4 7.3196
    -3 -12 -4 12.829
    -3 12 -4 14.899
    3 -12 4 20.159
    -3 -12 -4 6.3897
    4 -12 4 177.25
    -4 12 -4 158.96
    -4 12 -4 178.56
    -4 12 -4 172.91
    -4 12 -4 177.58
    -4 -12 -4 174.58
    -5 -12 -4 3.1398
    -5 12 -4 6.4997
    -5 12 -4 11.109
    -5 12 -4 9.2895
    5 -12 4 6.0397
    -6 12 -4 3.0099
    -6 -12 -4 1.5899
    -6 12 -4 5.2497
    6 -12 4 2.9199
    7 -12 4 6.5597
    8 13 -4 7.5396
    8 13 -4 7.7696
    8 -13 -4 14.519
    -8 13 4 5.7497
    -8 -13 4 7.6996
    7 13 -4 1.4199
    7 -13 -4 2.0099
    -7 -13 4 1.0399
    7 13 -4 -0.1
    7 -13 -4 2.9899
    -6 -13 4 -0.84
    6 13 -4 1.5499
    6 -13 -4 4.8098
    6 -13 -4 1.3799
    -6 -13 4 0.34
    6 13 -4 3.4798
    -5 -13 4 26.599
    5 13 -4 29.439
    5 -13 -4 19.149
    -5 -13 4 21.599
    5 13 -4 22.879
    5 13 -4 23.859
    5 -13 -4 20.999
    4 13 -4 153.44
    -4 -13 4 144.76
    4 -13 -4 145.74
    4 -13 -4 162.56
    -4 -13 4 156.42
    4 13 -4 160.76
    4 13 -4 165.05
    -3 -13 4 36.138
    3 -13 -4 51.357
    3 -13 -4 45.038
    3 13 -4 32.358
    -3 13 4 4.71
    3 13 -4 28.739
    3 -13 -4 34.668
    3 13 -4 30.059
    -3 -13 4 43.538
    -3 -13 4 35.758
    3 13 -4 29.969
    2 -13 -4 -1.58
    2 -13 -4 10.219
    2 13 -4 9.0896
    -2 13 4 -0.57
    2 13 -4 9.4495
    -2 -13 4 8.9896
    -2 -13 4 3.0698
    2 13 -4 9.0796
    2 -13 -4 11.379
    2 13 -4 5.0098
    -2 -13 4 17.029
    1 13 -4 27.439
    1 -13 -4 13.899
    1 -13 -4 10.289
    1 -13 -4 19.099
    -1 -13 4 14.399
    -1 -13 4 17.979
    -1 -13 4 15.829
    1 13 -4 10.399
    1 13 -4 16.449
    0 13 -4 1.3399
    0 13 -4 0.95
    0 -13 4 3.9898
    0 -13 -4 2.3999
    0 -13 4 3.5298
    0 13 -4 1.3399
    0 -13 -4 0.24
    0 -13 -4 -1.07
    0 13 -4 0.17
    -1 13 -4 3.7098
    -1 13 -4 0.87
    -1 -13 -4 3.2998
    -1 -13 -4 10.659
    -1 -13 -4 6.4897
    -1 13 -4 1.1999
    -1 13 -4 0.92
    -2 13 -4 33.628
    -2 13 -4 28.699
    -2 -13 -4 32.488
    -2 13 -4 43.998
    -2 13 -4 32.398
    2 -13 4 20.449
    -2 -13 -4 46.728
    -2 -13 -4 37.338
    3 -13 4 33.918
    -3 13 -4 29.979
    -3 -13 -4 26.119
    3 -13 4 15.459
    -3 -13 -4 34.958
    -3 13 -4 33.698
    -3 13 -4 38.438
    4 -13 4 139.68
    -4 -13 -4 146.21
    -4 13 -4 143.82
    -4 13 -4 156.46
    -4 13 -4 135.43
    -5 13 -4 0.2
    5 -13 4 -1.88
    -5 13 -4 -0.45
    -5 13 -4 1.3299
    -5 -13 -4 3.9098
    -6 13 -4 0.03
    -6 13 -4 -2.64
    -6 -13 -4 1.4599
    -6 13 -4 3.9098
    -7 -14 4 -0.45
    7 -14 -4 0.46
    -7 14 4 -0.78
    7 14 -4 -2.72
    7 14 -4 -0.47
    6 14 -4 12.449
    -6 -14 4 7.2696
    6 -14 -4 8.3096
    -6 -14 4 2.8899
    -6 -14 4 8.8196
    6 14 -4 4.2698
    5 -14 -4 11.949
    -5 -14 4 8.9196
    5 -14 -4 10.589
    -5 -14 4 8.7296
    5 14 -4 9.0296
    5 14 -4 12.829
    5 14 -4 9.5395
    -4 -14 4 73.546
    4 14 -4 77.466
    4 14 -4 46.358
    4 -14 -4 68.117
    -4 -14 4 71.237
    4 -14 -4 76.346
    4 14 -4 67.697
    3 14 -4 9.1895
    -3 -14 4 6.5497
    3 14 -4 10.309
    3 -14 -4 6.1497
    3 -14 -4 -8.13
    -3 14 4 14.349
    -3 -14 4 11.039
    3 -14 -4 8.4196
    3 14 -4 5.4097
    2 14 -4 103.97
    -2 14 4 91.765
    2 14 -4 97.815
    2 14 -4 112.94
    2 -14 -4 102.89
    2 -14 -4 101.84
    -2 -14 4 101.03
    2 14 -4 105.6
    -2 -14 4 102
    2 -14 -4 91.935
    1 -14 -4 -0.54
    1 14 -4 1.8999
    -1 -14 4 -0.43
    1 -14 -4 2.5799
    1 14 -4 1.0899
    -1 -14 4 -3.66
    -1 -14 4 -0.69
    1 -14 -4 -18.76
    1 14 -4 -3.78
    0 -14 -4 2.2099
    0 14 -4 6.2597
    0 -14 4 2.0999
    0 -14 4 9.7395
    0 14 -4 6.9197
    0 -14 -4 3.5698
    0 -14 -4 2.0899
    0 14 -4 -0.49
    0 -14 -4 7.1996
    0 -14 4 4.7498
    0 14 -4 9.3095
    -1 -14 -4 0.46
    -1 -14 -4 6.6497
    1 -14 4 2.1399
    -1 14 -4 3.7398
    -1 14 -4 3.8298
    -1 -14 -4 7.8296
    -1 14 -4 4.3198
    -2 14 -4 110.95
    2 -14 4 109.88
    -2 -14 -4 115.92
    -2 14 -4 106.39
    -2 -14 -4 112.5
    -2 14 -4 116.39
    -3 14 -4 20.689
    3 -14 4 32.288
    -3 -14 -4 29.659
    -3 14 -4 25.229
    -3 14 -4 32.168
    -4 14 -4 75.116
    -4 14 -4 86.016
    -4 14 -4 77.806
    -4 -14 -4 75.436
    4 -14 4 77.666
    5 -14 4 0.07
    -5 -14 -4 2.1599
    -5 14 -4 -1.44
    -5 14 -4 1.8399
    -5 14 -4 1.5499
    -6 -14 -4 1.2199
    -6 14 -4 3.8198
    -6 14 -4 1.7599
    7 -15 -4 13.809
    7 15 -4 10.799
    7 15 -4 8.5896
    -7 -15 4 9.4795
    6 -15 -4 -0.34
    -6 -15 4 -1.74
    6 15 -4 -0.97
    6 15 -4 -2.18
    -6 -15 4 -2.34
    -6 -15 4 -1.46
    5 -15 -4 5.6497
    5 15 -4 13.119
    5 -15 -4 10.559
    5 15 -4 5.8597
    -5 -15 4 5.8997
    -5 -15 4 8.2896
    5 15 -4 18.309
    -4 -15 4 29.679
    4 15 -4 29.489
    -4 -15 4 33.348
    4 15 -4 38.138
    4 15 -4 41.788
    4 -15 -4 40.108
    4 -15 -4 51.257
    3 -15 -4 2.8299
    3 15 -4 6.3397
    3 -15 -4 3.7498
    3 15 -4 1.7499
    -3 -15 4 1.9699
    3 15 -4 7.6196
    -3 -15 4 3.3498
    2 15 -4 238.09
    2 15 -4 224.15
    -2 -15 4 236.35
    2 -15 -4 230.91
    -2 -15 4 238.52
    -2 15 4 200.43
    2 -15 -4 245.21
    -2 -15 4 230.44
    2 15 -4 235.7
    1 15 -4 4.1198
    1 15 -4 6.8697
    1 -15 -4 0.76
    -1 -15 4 -0.6
    1 -15 -4 4.82
    1 -15 -4 1.5099
    1 15 -4 1.7799
    1 15 -4 8.1196
    -1 -15 4 6.3097
    0 -15 -4 1.9099
    0 15 -4 -0.38
    0 -15 -4 -1.49
    0 15 -4 -0.69
    0 -15 4 1.1799
    0 -15 4 -2.68
    0 15 -4 -1.38
    0 15 -4 -0.68
    0 -15 4 6.2197
    0 -15 -4 3.2998
    -1 -15 -4 33.088
    -1 15 -4 27.219
    -1 -15 -4 24.569
    -1 -15 -4 39.738
    -1 15 -4 22.589
    1 -15 4 18.729
    -1 15 -4 21.569
    -2 -15 -4 44.138
    2 -15 4 44.028
    -2 15 -4 54.277
    -2 15 -4 49.418
    -2 15 -4 54.657
    -3 15 -4 1.3299
    3 -15 4 -1.84
    -3 15 -4 1.5699
    -3 15 -4 -0.16
    -3 -15 -4 -1.69
    -4 15 -4 60.207
    -4 15 -4 55.607
    -4 15 -4 39.198
    -4 -15 -4 58.607
    4 -15 4 47.878
    -5 15 -4 5.3497
    -5 15 -4 3.0399
    -5 15 -4 6.0797
    5 -15 4 4.0398
    -5 -15 -4 5.2697
    -6 -15 -4 -0.09
    -6 15 -4 3.7798
    -6 15 -4 0.33
    7 16 -4 2.0199
    7 16 -4 -0.73
    -7 -16 4 0.53
    7 -16 -4 0.3
    6 16 -4 -2.1
    -6 -16 4 -0.72
    6 -16 -4 0.8
    6 16 -4 2.2699
    -6 -16 4 2.4799
    -5 -16 4 0.91
    5 -16 -4 -0.17
    -5 -16 4 -0.13
    5 16 -4 2.3999
    5 16 -4 1.8699
    5 16 -4 -1.86
    5 -16 -4 -1.14
    4 -16 -4 4.3698
    -4 -16 4 4.4698
    4 -16 -4 5.5397
    -4 -16 4 4.6498
    4 16 -4 0.83
    4 16 -4 1.6199
    4 16 -4 2.0699
    -3 -16 4 30.219
    3 16 -4 48.038
    3 -16 -4 28.799
    3 16 -4 35.538
    3 16 -4 33.758
    3 -16 -4 35.508
    -3 -16 4 34.968
    2 16 -4 235.27
    2 16 -4 224.15
    2 -16 -4 211.98
    2 16 -4 229.97
    2 -16 -4 235.56
    -2 -16 4 234.19
    -2 -16 4 220.72
    1 -16 -4 5.9597
    1 -16 -4 8.0596
    -1 -16 4 2.3799
    1 16 -4 16.559
    1 16 -4 0.38
    1 16 -4 2.8799
    1 16 -4 7.7396
    0 16 -4 15.439
    0 -16 -4 7.5496
    0 -16 4 0.91
    0 16 -4 4.3198
    0 -16 4 0.19
    0 -16 -4 4.5398
    0 -16 -4 3.1498
    0 16 -4 2.2399
    -1 16 -4 3.9898
    -1 -16 -4 1.5799
    -1 16 -4 5.8697
    1 -16 4 3.7598
    -1 16 -4 5.7597
    -1 -16 -4 0.93
    -2 -16 -4 73.546
    -2 16 -4 63.857
    -2 16 -4 65.387
    -2 16 -4 61.157
    2 -16 4 81.586
    -3 16 -4 45.168
    -3 16 -4 52.087
    -3 16 -4 43.968
    3 -16 4 35.268
    -3 -16 -4 46.838
    -4 16 -4 3.1698
    -4 16 -4 2.2199
    -4 16 -4 5.4197
    -4 -16 -4 7.0297
    4 -16 4 3.0299
    5 -16 4 2.2699
    -5 -16 -4 3.0099
    -5 16 -4 5.1697
    -5 16 -4 -0.39
    -6 16 -4 1.2299
    -6 16 -4 2.1999
    -6 -16 -4 1.02
    -7 -17 4 -0.28
    7 17 -4 0.84
    7 17 -4 1.3299
    7 -17 -4 4.9198
    6 -17 -4 3.7398
    6 17 -4 6.8997
    -6 -17 4 1.5499
    -6 -17 4 1.0999
    6 17 -4 -1.44
    -5 -17 4 1.9799
    5 17 -4 6.6997
    5 -17 -4 3.0499
    5 -17 -4 5.3197
    5 17 -4 6.8997
    -5 -17 4 3.0898
    4 17 -4 1.9499
    4 17 -4 -2.35
    -4 -17 4 -1.43
    -4 -17 4 -2.31
    4 17 -4 2.4199
    4 -17 -4 -1.21
    4 -17 -4 -0.35
    3 -17 -4 2.2599
    3 17 -4 1.6499
    3 -17 -4 2.1299
    3 17 -4 2.8299
    -3 -17 4 6.8297
    3 17 -4 4.9798
    -3 -17 4 0.64
    2 17 -4 133.92
    2 -17 -4 129.18
    2 -17 -4 146.16
    -2 -17 4 136.23
    2 17 -4 141.5
    2 17 -4 128.24
    1 -17 -4 3.0798
    1 17 -4 1.7399
    1 17 -4 0.58
    -1 -17 4 0.7
    1 -17 -4 0.63
    1 17 -4 1.8999
    0 -17 4 -2.4
    0 -17 -4 6.2297
    0 17 -4 3.9298
    0 -17 -4 4.9198
    0 17 -4 1.9399
    0 -17 -4 3.2098
    0 17 -4 -0.01
    0 -17 4 2.4699
    -1 17 -4 16.679
    -1 17 -4 14.909
    -1 17 -4 15.609
    -1 -17 -4 18.549
    -1 -17 -4 19.439
    1 -17 4 16.489
    2 -17 4 50.648
    -2 17 -4 50.118
    -2 -17 -4 43.288
    -2 17 -4 45.758
    -2 17 -4 44.738
    -3 -17 -4 9.0596
    -3 17 -4 3.8198
    -3 17 -4 2.8399
    -3 17 -4 1.8199
    3 -17 4 5.8097
    4 -17 4 2.8199
    -4 -17 -4 -0.38
    -4 17 -4 2.7199
    -4 17 -4 6.0897
    -4 17 -4 -0.89
    -5 17 -4 2.4099
    -5 -17 -4 2.5699
    5 -17 4 1.5099
    -5 17 -4 -3.16
    -6 17 -4 0.43
    -6 -17 -4 1.7499
    -6 17 -4 1.5499
    6 -18 -4 2.6699
    6 18 -4 5.2397
    -6 -18 4 -1.19
    6 18 -4 4.5798
    -6 -18 4 3.8398
    -5 -18 4 1.2099
    5 -18 -4 3.6998
    -5 -18 4 2.0399
    5 18 -4 7.5596
    5 -18 -4 2.3099
    5 18 -4 -0.65
    4 -18 -4 0.34
    4 18 -4 0.32
    4 18 -4 -1.05
    -4 -18 4 1.5799
    4 18 -4 -2.89
    4 -18 -4 0.59
    -4 -18 4 2.3899
    -3 -18 4 7.9896
    -3 -18 4 3.2398
    3 -18 -4 4.7498
    3 18 -4 2.4599
    3 18 -4 2.0599
    3 18 -4 3.0798
    3 -18 -4 3.6098
    2 18 -4 87.086
    2 -18 -4 99.455
    2 18 -4 90.486
    -2 -18 4 91.975
    2 -18 -4 99.215
    2 18 -4 92.435
    1 18 -4 2.8099
    1 -18 -4 4.8098
    1 -18 -4 6.7097
    1 18 -4 3.9998
    -1 -18 4 11.809
    1 18 -4 5.1397
    0 -18 -4 2.7099
    0 18 -4 -0.59
    0 -18 4 5.7097
    0 18 -4 -1.33
    0 18 -4 3.0099
    0 -18 -4 5.1297
    1 -18 4 10.16
    -1 -18 -4 29.079
    -1 18 -4 18.039
    -1 18 -4 22.549
    -1 -18 -4 26.859
    -1 18 -4 19.269
    -2 -18 -4 34.318
    -2 18 -4 23.459
    -2 18 -4 30.309
    2 -18 4 33.658
    -2 18 -4 34.808
    -3 18 -4 0.72
    -3 18 -4 3.6098
    -3 18 -4 -1.97
    -3 -18 -4 -1.7
    3 -18 4 0.23
    4 -18 4 1.6499
    -4 -18 -4 0.74
    -4 18 -4 -3.48
    -4 18 -4 0.07
    5 -18 4 -0.65
    -5 -18 -4 -1.34
    -5 18 -4 2.4799
    -5 18 -4 0.78
    -6 -19 4 1.01
    6 -19 -4 -0.78
    -6 -19 4 2.5199
    6 19 -4 0.63
    6 19 -4 2.0399
    5 19 -4 2.7299
    -5 -19 4 0.14
    -5 -19 4 1.0499
    5 19 -4 1.8399
    5 -19 -4 -0.9
    5 -19 -4 1.3199
    -4 -19 4 2.1399
    4 -19 -4 5.0198
    4 19 -4 1.1899
    4 19 -4 5.1997
    4 -19 -4 3.1798
    4 19 -4 1.1799
    3 19 -4 3.4098
    3 -19 -4 0.95
    3 19 -4 -1.25
    3 19 -4 0.09
    3 -19 -4 0.39
    -3 -19 4 -1.18
    2 19 -4 22.679
    2 19 -4 19.839
    -2 -19 4 9.2795
    2 19 -4 8.3896
    2 -19 -4 8.4296
    2 -19 -4 9.3495
    1 19 -4 -1.38
    1 19 -4 0.62
    1 19 -4 2.0199
    1 -19 -4 0.05
    -1 -19 4 1.9599
    0 -19 -4 21.769
    0 19 -4 39.988
    0 -19 4 46.668
    0 19 -4 41.618
    0 -19 -4 40.868
    0 19 -4 33.168
    0 19 -4 49.638
    -1 19 -4 3.4598
    1 -19 4 -1.45
    -1 -19 -4 1.4099
    -1 -19 -4 1.0599
    -1 19 -4 2.0899
    -1 19 -4 -0.56
    -2 19 -4 1.7499
    -2 -19 -4 5.1897
    -2 19 -4 3.3898
    2 -19 4 0.98
    -2 19 -4 0.48
    -3 19 -4 7.1596
    -3 -19 -4 9.4795
    3 -19 4 7.2996
    -3 19 -4 10.239
    -3 19 -4 6.6897
    4 -19 4 5.9297
    -4 -19 -4 6.7797
    -4 19 -4 6.6297
    -4 19 -4 -1.21
    -5 19 -4 0.21
    -5 19 -4 1.6499
    5 -19 4 1.5299
    -5 -19 -4 -1.6
    5 -20 -4 -0.37
    -5 -20 4 -0.09
    -5 -20 4 -0.8
    5 20 -4 0.32
    5 -20 -4 4.5998
    -4 -20 4 -1.46
    4 20 -4 0.12
    4 -20 -4 0.52
    4 -20 -4 2.0199
    -4 -20 4 -0.42
    3 -20 -4 1.1599
    3 20 -4 0.24
    3 -20 -4 0
    -3 -20 4 -0.85
    3 20 -4 1.2299
    3 20 -4 -1.26
    2 -20 -4 6.1897
    -2 -20 4 1.9799
    2 20 -4 5.4197
    2 20 -4 1.7199
    2 20 -4 5.1597
    1 20 -4 7.8496
    1 20 -4 28.089
    1 20 -4 14.509
    1 -20 -4 11.689
    0 20 -4 12.299
    0 20 -4 18.039
    0 -20 4 13.199
    0 20 -4 14.639
    0 -20 -4 10.209
    0 20 -4 13.529
    -1 20 -4 6.4597
    -1 20 -4 5.3097
    -1 -20 -4 8.9996
    -1 20 -4 6.0097
    1 -20 4 3.1398
    -2 -20 -4 0.37
    -2 20 -4 -0.46
    -2 20 -4 4.2398
    -2 20 -4 2.2099
    2 -20 4 5.8897
    -3 20 -4 1.8899
    -3 20 -4 1.2299
    3 -20 4 2.6499
    -3 -20 -4 -0.63
    4 -20 4 7.2096
    -4 20 -4 0.23
    -4 20 -4 1.7299
    -4 -20 -4 0.03
    -5 20 -4 1.5099
    5 -20 4 -0.32
    -5 20 -4 2.2599
    -5 -20 -4 0.88
    -5 -21 4 -1.74
    5 21 -4 1.3599
    5 -21 -4 2.1899
    -5 -21 4 -0.38
    5 -21 -4 -0.57
    -4 -21 4 -0.85
    4 -21 -4 -1.09
    4 -21 -4 -0.49
    4 21 -4 -0.69
    -4 -21 4 0.37
    3 21 -4 -1.01
    3 -21 -4 0.74
    -3 -21 4 0.22
    -2 -21 4 -1.23
    2 -21 -4 1.2899
    2 21 -4 2.4199
    2 21 -4 1.8499
    1 21 -4 2.2899
    1 21 -4 2.3699
    1 -21 -4 -0.16
    1 21 -4 0.36
    1 21 -4 1.4399
    0 -21 -4 15.789
    0 21 -4 33.218
    0 -21 4 32.378
    0 21 -4 23.989
    0 21 -4 36.748
    -1 21 -4 1.9699
    -1 21 -4 3.0299
    1 -21 4 3.9598
    -1 -21 -4 3.0898
    -2 21 -4 6.5897
    -2 -21 -4 10.449
    2 -21 4 5.2197
    -2 21 -4 9.3095
    -3 21 -4 5.0998
    -3 21 -4 0.16
    3 -21 4 -0.26
    -3 -21 -4 3.5298
    4 -21 4 6.3797
    -4 21 -4 1.4499
    -4 21 -4 1.4099
    -4 -21 -4 -0.46
    -4 -22 4 -1.74
    -4 -22 4 -4.1
    4 22 -4 -1.64
    4 -22 -4 0.74
    3 22 -4 7.4796
    -3 -22 4 1.6999
    3 -22 -4 13.439
    -2 -22 4 -1.24
    2 22 -4 0.16
    2 -22 -4 0.29
    2 22 -4 1.5999
    1 22 -4 6.0097
    1 -22 -4 5.8097
    1 22 -4 5.0998
    0 22 -4 28.399
    0 -22 -4 48.448
    0 22 -4 39.848
    0 -22 4 45.948
    1 -22 4 1.4199
    -1 22 -4 3.1598
    -1 22 -4 4.7598
    -1 -22 -4 3.9298
    -2 22 -4 0.7
    -2 22 -4 -0.03
    -2 -22 -4 -1.32
    2 -22 4 2.8199
    3 -22 4 3.0099
    -3 -22 -4 0.34
    -3 22 -4 0.01
    -3 22 -4 5.3897
    3 23 -4 -1.02
    -3 -23 4 -0.21
    3 23 -4 0.63
    3 -23 -4 0.45
    2 23 -4 3.7898
    2 -23 -4 7.4596
    -2 -23 4 5.5997
    2 23 -4 9.3995
    1 -23 -4 1.1699
    1 23 -4 -0.47
    -1 -23 4 -3.81
    1 23 -4 -1.47
    0 23 -4 1.7999
    0 23 -4 -0.26
    0 -23 -4 4.2498
    -1 23 -4 1.3799
    -1 -23 -4 6.9697
    -1 23 -4 5.4897
    1 -23 4 1.2599
    -2 23 -4 0.35
    -2 -23 -4 0.68
    -2 23 -4 0
    2 -23 4 -1.51
    -3 23 -4 5.4397
    -3 23 -4 4.0998
    3 -23 4 2.7899
    -3 -23 -4 4.4398
    2 24 -4 0.05
    -2 -24 4 -0.72
    2 24 -4 -0.99
    2 -24 -4 -1.02
    1 24 -4 1.2699
    1 -24 -4 -0.07
    1 24 -4 0.96
    0 24 -4 2.9099
    0 24 -4 1.2599
    -1 24 -4 -2.33
    -1 24 -4 -2.02
    1 -24 4 -0.77
    -2 -24 -4 9.0596
    -2 24 -4 2.4599
    -2 24 -4 6.2497
    2 -24 4 3.4598
    -9 0 5 10.609
    9 0 -5 12.579
    8 0 -5 -1.88
    -8 0 5 -4.48
    7 0 -5 -2.45
    -7 0 5 0.36
    -6 0 5 3.2098
    6 0 -5 -0.41
    -6 0 5 1.6499
    -5 0 5 32.578
    5 0 -5 11.149
    -5 0 5 13.089
    -5 0 5 6.6597
    -4 0 5 -0.8
    -4 0 5 -6.87
    -3 0 5 161.8
    -3 0 5 154.98
    2 0 -5 -0.86
    -2 0 5 5.9397
    1 0 -5 13.899
    -1 0 5 20.829
    0 0 -5 0.49
    0 0 5 -1.76
    1 0 5 0.79
    -1 0 -5 2.4899
    2 0 5 0.42
    -2 0 -5 4.5398
    -3 0 -5 237.21
    3 0 5 303.8
    -4 0 -5 3.2598
    -4 0 -5 2.9499
    4 0 5 -1.82
    4 0 5 -0.93
    -5 0 -5 56.387
    5 0 5 49.098
    6 0 5 -4.34
    -6 0 -5 1.9099
    -7 0 -5 -2.27
    7 0 5 1.4499
    8 0 5 1.1099
    -8 0 -5 -0.98
    -9 1 5 14.319
    9 -1 -5 19.849
    9 1 -5 10.939
    -9 -1 5 15.109
    -8 1 5 2.7899
    8 -1 -5 6.2097
    -8 -1 5 3.6598
    8 1 -5 4.1498
    -7 1 5 0.85
    -7 -1 5 0.16
    7 1 -5 -2.22
    -7 -1 5 0.27
    7 -1 -5 2.6899
    -6 -1 5 4.6798
    6 -1 -5 1.5999
    6 1 -5 4.3498
    -6 -1 5 1.2899
    -6 1 5 1.8799
    5 1 -5 2.0199
    5 1 -5 -16.83
    -5 1 5 -2.65
    -5 1 5 1.8199
    -5 -1 5 2.1099
    -5 -1 5 1.1899
    5 -1 -5 1.6599
    -4 -1 5 29.119
    4 -1 -5 21.249
    -4 1 5 25.469
    3 -1 -5 -1.16
    -3 -1 5 -1.42
    -3 1 5 3.8598
    -3 1 5 -5.44
    -3 -1 5 1.3699
    -3 -1 5 -4.09
    -2 1 5 0.18
    2 -1 -5 -0.43
    -2 -1 5 0.01
    -2 -1 5 -0.31
    -1 -1 5 26.219
    1 -1 -5 18.229
    1 1 -5 10.489
    -1 1 5 8.2996
    0 1 5 2.1599
    0 1 -5 9.6895
    0 -1 -5 3.6398
    0 -1 5 12.589
    -1 -1 -5 21.239
    1 -1 5 28.279
    -1 1 -5 20.409
    1 1 5 18.119
    -2 1 -5 10.949
    -2 1 -5 5.3697
    -2 -1 -5 5.8697
    2 -1 5 5.6797
    2 1 5 13.359
    3 -1 5 39.828
    3 1 5 23.659
    -3 1 -5 40.968
    -3 -1 -5 14.759
    -3 1 -5 27.399
    -4 -1 -5 76.626
    -4 1 -5 29.849
    4 -1 5 63.287
    -4 1 -5 66.327
    -4 1 -5 42.248
    4 -1 5 58.957
    -4 -1 -5 54.097
    4 1 5 48.998
    4 1 5 50.908
    5 1 5 3.2398
    -5 1 -5 -1.82
    -5 -1 -5 4.5098
    -5 1 -5 1.7899
    5 -1 5 -1.14
    6 1 5 3.5998
    6 -1 5 3.2198
    -6 1 -5 -1.3
    -6 -1 -5 -0.75
    -7 -1 -5 2.4099
    7 1 5 2.5099
    -7 1 -5 2.1599
    7 -1 5 3.5298
    8 1 5 -2.93
    -8 -1 -5 -0.91
    8 -1 5 0.77
    -8 1 -5 -0.19
    9 -2 -5 2.4199
    -9 -2 5 -0.44
    -9 2 5 0.2
    9 2 -5 1.8099
    8 -2 -5 18.279
    -8 2 5 28.519
    8 2 -5 21.379
    -8 -2 5 31.738
    7 -2 -5 9.4695
    -7 2 5 12.019
    7 2 -5 6.0797
    -7 -2 5 9.0296
    -7 -2 5 9.7795
    7 2 -5 11.219
    6 2 -5 1.3799
    -6 -2 5 -0.97
    6 -2 -5 -1.81
    6 2 -5 -5.04
    -6 -2 5 0.98
    -6 2 5 -0.31
    -5 -2 5 32.208
    5 2 -5 30.519
    -5 -2 5 36.958
    -5 2 5 21.749
    5 2 -5 35.468
    5 -2 -5 24.329
    5 2 -5 15.559
    4 2 -5 7.3196
    -4 2 5 -3.59
    -4 -2 5 14.249
    4 -2 -5 6.3797
    -3 2 5 13.509
    -3 2 5 2.7699
    3 2 -5 -1.42
    -3 -2 5 8.9896
    -3 -2 5 1.0499
    -2 -2 5 7.2396
    -2 2 5 4.4498
    -2 -2 5 0.03
    -2 -2 5 -0.48
    2 -2 -5 -2.24
    1 2 -5 65.157
    -1 2 5 61.967
    -1 -2 5 51.187
    1 -2 -5 45.918
    -1 -2 5 51.727
    0 2 5 70.387
    0 2 -5 55.337
    0 -2 -5 78.356
    0 -2 5 82.486
    0 2 -5 69.567
    -1 2 -5 101.03
    1 -2 5 94.175
    -1 2 -5 83.916
    1 2 5 75.746
    -1 -2 -5 88.426
    2 -2 5 -0.71
    2 2 5 -2.19
    -2 2 -5 0.12
    -2 2 -5 -0.2
    -2 -2 -5 1.02
    3 -2 5 135.64
    -3 2 -5 136.61
    -3 2 -5 122.03
    -3 -2 -5 132.37
    3 2 5 145.88
    4 -2 5 39.338
    -4 -2 -5 27.599
    4 2 5 36.718
    4 -2 5 19.879
    -4 2 -5 13.039
    -4 -2 -5 40.158
    -4 2 -5 44.098
    4 2 5 20.079
    -4 2 -5 30.149
    -5 -2 -5 25.719
    -5 2 -5 23.399
    5 -2 5 35.298
    5 2 5 26.389
    -5 2 -5 36.998
    6 2 5 -1.1
    -6 2 -5 2.1699
    6 -2 5 2.0999
    -6 -2 -5 -0.98
    -6 2 -5 5.7097
    -7 2 -5 -1.34
    7 -2 5 -1.15
    7 2 5 1.5099
    -7 -2 -5 -0.02
    -8 2 -5 5.8197
    -8 -2 -5 8.1396
    8 -2 5 0.89
    8 2 5 2.7899
    -9 3 5 3.6798
    -9 -3 5 -0.85
    9 3 -5 2.7599
    9 -3 -5 -1.49
    -8 3 5 4.1898
    8 -3 -5 7.1297
    -8 -3 5 8.1496
    8 3 -5 7.9396
    7 -3 -5 13.989
    7 3 -5 13.859
    -7 -3 5 22.359
    -7 3 5 19.359
    7 3 -5 26.709
    -7 -3 5 18.999
    -6 3 5 12.929
    -6 -3 5 5.1897
    6 3 -5 11.689
    6 -3 -5 3.4898
    -6 -3 5 9.9495
    6 3 -5 6.1497
    -5 3 5 28.909
    5 3 -5 32.028
    -5 -3 5 31.628
    5 3 -5 34.098
    5 -3 -5 28.629
    -5 -3 5 36.388
    5 3 -5 38.918
    -4 3 5 14.479
    -4 -3 5 -1.83
    4 3 -5 4.7798
    4 -3 -5 21.629
    -4 -3 5 8.2996
    -3 -3 5 -1.88
    -3 -3 5 1.7199
    -3 3 5 1.1499
    -3 3 5 2.2699
    3 3 -5 1.0599
    -2 -3 5 99.305
    2 -3 -5 102.72
    -2 -3 5 130.22
    -2 3 5 136.22
    -2 -3 5 143.47
    -1 3 5 12.759
    -1 -3 5 12.269
    -1 -3 5 22.989
    1 -3 -5 13.739
    1 3 -5 11.959
    0 3 -5 0.3
    0 3 5 2.1599
    0 -3 -5 -0.73
    0 -3 5 -2.91
    0 3 -5 0.87
    -1 -3 -5 147.38
    1 3 5 142.28
    1 -3 5 163.98
    -1 3 -5 157.93
    -1 3 -5 145.55
    2 3 5 14.299
    -2 -3 -5 1.6299
    2 -3 5 7.4596
    -2 3 -5 10.759
    -2 3 -5 17.339
    -3 -3 -5 -5.09
    3 3 5 4.1398
    -3 3 -5 -3.03
    -3 3 -5 1.6099
    3 -3 5 0.73
    -4 -3 -5 2.8699
    -4 3 -5 -1.7
    -4 3 -5 3.2098
    4 3 5 3.8398
    4 -3 5 -1.35
    4 3 5 -2.28
    -4 3 -5 -0.35
    4 -3 5 3.1998
    -4 -3 -5 -3.27
    -4 -3 -5 4.4498
    5 -3 5 15.019
    -5 3 -5 28.639
    5 3 5 16.949
    -5 -3 -5 31.028
    -5 3 -5 20.909
    -6 3 -5 18.259
    6 3 5 9.7495
    -6 3 -5 10.469
    6 -3 5 15.029
    -6 -3 -5 14.539
    7 -3 5 1.5399
    -7 3 -5 1.5599
    7 3 5 2.6499
    -7 -3 -5 3.4098
    -8 -3 -5 9.3095
    -8 3 -5 12.849
    8 -3 5 11.769
    8 3 5 9.6895
    -9 4 5 5.0998
    -9 -4 5 7.1796
    9 -4 -5 4.9598
    9 4 -5 6.0597
    8 4 -5 2.4199
    -8 4 5 -0.55
    8 4 -5 2.6299
    -8 -4 5 -0.96
    8 -4 -5 -2.8
    7 4 -5 21.439
    7 -4 -5 21.989
    -7 -4 5 22.069
    7 4 -5 27.179
    -7 4 5 25.859
    -7 -4 5 16.809
    -6 4 5 53.057
    6 -4 -5 17.199
    6 4 -5 64.117
    6 -4 -5 41.548
    -6 -4 5 49.378
    -6 -4 5 44.238
    6 4 -5 29.699
    5 4 -5 5.0998
    -5 4 5 16.939
    5 -4 -5 0.63
    5 -4 -5 5.1397
    5 4 -5 16.579
    -5 -4 5 1.3299
    5 4 -5 0.44
    -5 -4 5 1.7299
    4 -4 -5 -1.46
    -4 -4 5 -1.22
    4 4 -5 0.15
    -4 -4 5 -0.64
    -4 4 5 -4.49
    -3 -4 5 10.579
    -3 4 5 -2.19
    -3 4 5 10.929
    3 4 -5 12.919
    -3 -4 5 -0.92
    -2 4 5 2.7799
    -2 -4 5 1.3299
    -2 -4 5 10.259
    -2 -4 5 8.7696
    -1 -4 5 11.359
    -1 -4 5 22.199
    -1 4 5 11.379
    1 -4 -5 15.199
    -1 -4 5 18.289
    0 -4 5 76.446
    0 4 -5 72.226
    0 -4 -5 61.667
    0 4 -5 73.576
    0 4 5 83.746
    -1 -4 -5 5.2097
    -1 4 -5 0.09
    1 -4 5 -0.91
    -1 4 -5 3.4598
    1 4 5 -3.81
    2 -4 5 36.448
    -2 -4 -5 59.517
    -2 4 -5 43.378
    -2 4 -5 38.478
    2 4 5 54.367
    -3 4 -5 2.8099
    -3 4 -5 3.0299
    -3 -4 -5 7.2096
    3 4 5 -0.23
    -3 4 -5 8.9496
    3 -4 5 -1.14
    -3 -4 -5 4.5398
    -4 4 -5 -3.28
    -4 -4 -5 -0.67
    -4 4 -5 8.65
    -4 4 -5 9.2695
    -4 4 -5 -0.3
    4 -4 5 -2.9
    -4 -4 -5 2.3799
    4 4 5 -1.55
    -4 -4 -5 -0.19
    4 -4 5 2.2499
    -5 4 -5 19.679
    5 -4 5 29.839
    -5 -4 -5 24.099
    -5 4 -5 32.838
    5 4 5 21.429
    -6 4 -5 9.5195
    6 4 5 3.4398
    6 -4 5 6.0597
    -6 -4 -5 7.1297
    -6 4 -5 7.0397
    7 4 5 1.7399
    -7 4 -5 0.26
    7 -4 5 4.1898
    -7 -4 -5 4.9298
    -8 -4 -5 8.4896
    -8 4 -5 5.6997
    8 -4 5 9.8595
    8 4 5 11.029
    -8 5 5 -0.48
    8 -5 -5 4.7098
    8 5 -5 3.6598
    -8 -5 5 1.4099
    8 5 -5 1.2299
    7 5 -5 13.269
    7 -5 -5 16.509
    7 5 -5 18.119
    -7 -5 5 9.3695
    -7 -5 5 11.659
    7 -5 -5 14.369
    -7 5 5 10.729
    -6 -5 5 1.6199
    6 5 -5 -0.59
    6 5 -5 4.9698
    6 -5 -5 2.9999
    -6 -5 5 0.01
    -6 5 5 1.9599
    6 -5 -5 1.3599
    5 -5 -5 5.07
    -5 -5 5 39.768
    5 5 -5 45.788
    5 5 -5 56.487
    -5 5 5 62.197
    -5 -5 5 45.518
    5 5 -5 39.398
    5 -5 -5 55.717
    -4 5 5 33.328
    -4 -5 5 41.528
    -4 -5 5 51.657
    4 -5 -5 62.017
    4 -5 -5 43.948
    4 5 -5 72.756
    4 5 -5 58.047
    4 5 -5 40.208
    -4 -5 5 48.168
    3 5 -5 8.3696
    -3 -5 5 0.92
    -3 -5 5 7.4796
    -2 -5 5 0.26
    -2 -5 5 -1.08
    -2 5 5 11.479
    -1 -5 5 4.3898
    -1 -5 5 -2.45
    1 -5 -5 5.1597
    -1 -5 5 -0.14
    -1 5 5 -1.8
    0 5 -5 0.79
    0 -5 -5 -1.51
    0 -5 5 1.5099
    0 5 -5 -5.1
    0 5 5 -0.33
    1 -5 5 10.549
    -1 5 -5 -2.41
    1 5 5 0.66
    -1 5 -5 8.3296
    -1 -5 -5 1.2499
    -2 -5 -5 94.835
    -2 5 -5 87.856
    -2 5 -5 86.206
    2 5 5 69.677
    2 -5 5 71.077
    -3 5 -5 11.219
    -3 5 -5 8.5396
    -3 5 -5 16.429
    3 -5 5 11.989
    -3 -5 -5 5.6097
    -3 -5 -5 10.899
    3 5 5 -0.28
    -3 -5 -5 7.0497
    -3 5 -5 8.0796
    -4 -5 -5 1.02
    -4 -5 -5 8.1196
    -4 5 -5 1.3799
    4 -5 5 3.7298
    -4 5 -5 -1.29
    4 -5 5 -2.51
    4 5 5 1.5499
    -4 -5 -5 -2.65
    -4 5 -5 2.3799
    -4 5 -5 8.13
    5 -5 5 -1.27
    5 5 5 -1.14
    -5 5 -5 6.6397
    -5 -5 -5 0.85
    -5 5 -5 1.5299
    6 -5 5 3.4198
    -6 -5 -5 2.6599
    6 5 5 -1.04
    -6 5 -5 -0.78
    -6 5 -5 -0.83
    7 5 5 1.3399
    -7 5 -5 0.26
    7 -5 5 0.54
    -7 -5 -5 2.3899
    8 -5 5 22.069
    8 5 5 23.189
    -8 -5 -5 20.719
    -8 5 -5 26.499
    -8 -6 5 1.4999
    8 -6 -5 -1.03
    -8 6 5 5.1597
    8 6 -5 2.9599
    8 6 -5 2.5999
    -7 -6 5 21.369
    7 6 -5 15.569
    7 -6 -5 21.969
    7 6 -5 14.459
    -7 -6 5 9.2295
    7 -6 -5 21.509
    -7 6 5 19.289
    -6 -6 5 141.04
    6 6 -5 132.13
    6 6 -5 136.62
    -6 -6 5 133
    6 -6 -5 132.13
    -5 -6 5 9.2595
    5 -6 -5 11.379
    5 6 -5 2.9599
    -5 6 5 -4.41
    5 6 -5 3.3898
    -5 -6 5 3.9798
    -4 -6 5 47.218
    4 6 -5 78.586
    4 -6 -5 45.648
    4 6 -5 43.628
    -4 -6 5 58.107
    4 6 -5 32.428
    -4 6 5 55.147
    4 -6 -5 21.519
    -4 -6 5 58.207
    4 6 -5 57.237
    3 -6 -5 43.008
    -3 -6 5 46.838
    -3 -6 5 42.928
    -2 6 5 -2.71
    -2 -6 5 1.7999
    -2 -6 5 2.7499
    -1 6 5 7.7696
    -1 -6 5 21.479
    -1 -6 5 15.259
    1 -6 -5 8.2996
    -1 -6 5 15.669
    0 6 -5 9.5195
    0 6 5 3.2998
    0 -6 5 6.9197
    0 -6 -5 3.9398
    0 6 -5 2.9799
    -1 6 -5 85.996
    -1 -6 -5 82.996
    -1 6 -5 72.666
    1 -6 5 91.735
    1 6 5 51.697
    2 -6 5 157.38
    -2 6 -5 160.61
    2 6 5 160.88
    -2 -6 -5 185.86
    -2 6 -5 169.26
    -3 6 -5 -2.65
    -3 -6 -5 -0.24
    3 -6 5 4.0798
    -3 -6 -5 0.23
    -3 -6 -5 -6.52
    3 6 5 4.5398
    -3 6 -5 1.7299
    -3 6 -5 1.1599
    -3 6 -5 -1.48
    -4 -6 -5 4.5598
    4 -6 5 4.0998
    -4 -6 -5 7.7496
    -4 6 -5 6.6397
    4 -6 5 3.4498
    -4 6 -5 4.9498
    -4 6 -5 3.5798
    -4 -6 -5 7.9196
    5 -6 5 5.5997
    5 6 5 1.5399
    -5 6 -5 5.8697
    -5 -6 -5 1.2599
    -5 6 -5 1.6799
    -6 -6 -5 23.829
    -6 6 -5 26.699
    6 6 5 22.919
    6 -6 5 19.789
    -6 6 -5 29.299
    7 -6 5 0.3
    -7 6 -5 6.0497
    7 6 5 6.1697
    -7 -6 -5 6.9397
    -8 -7 5 0.73
    -8 7 5 1.02
    8 7 -5 3.8598
    8 -7 -5 3.9998
    8 7 -5 2.7699
    8 -7 -5 1.9699
    7 7 -5 -0.37
    -7 -7 5 -0.52
    7 -7 -5 0.41
    7 7 -5 -1.55
    7 -7 -5 -1.16
    -7 -7 5 0.79
    -7 7 5 2.1599
    -6 -7 5 36.428
    -6 -7 5 30.229
    6 7 -5 37.978
    6 7 -5 32.818
    6 -7 -5 40.478
    6 -7 -5 27.919
    -5 -7 5 44.538
    5 -7 -5 33.458
    -5 -7 5 37.758
    5 7 -5 35.358
    5 7 -5 40.228
    4 -7 -5 7.7
    -4 -7 5 13.519
    4 7 -5 31.148
    -4 -7 5 21.809
    -4 7 5 12.979
    -4 -7 5 13.219
    4 -7 -5 19.419
    4 7 -5 14.899
    4 7 -5 20.019
    4 7 -5 8.0096
    -3 -7 5 17.179
    3 -7 -5 24.519
    -3 -7 5 16.609
    -2 7 5 4.7998
    -2 -7 5 8.2896
    -2 -7 5 6.4897
    -1 -7 5 -2.53
    -1 -7 5 0.75
    -1 7 5 -9.87
    0 -7 -5 21.279
    0 7 -5 42.328
    0 -7 5 46.348
    0 7 -5 33.228
    0 7 5 23.249
    -1 7 -5 157.05
    1 7 5 129.23
    -1 -7 -5 116.33
    -1 7 -5 132.57
    2 7 5 6.6997
    -2 7 -5 -1.86
    -2 -7 -5 13.849
    2 -7 5 -7.14
    -2 7 -5 3.8398
    -3 7 -5 12.449
    3 7 5 18.689
    -3 -7 -5 5.7197
    -3 -7 -5 8.1896
    -3 7 -5 11.239
    -3 7 -5 8.5196
    -3 7 -5 13.079
    3 -7 5 20.519
    -3 -7 -5 17.099
    -4 -7 -5 0.71
    -4 -7 -5 1.3799
    -4 7 -5 3.2698
    -4 7 -5 4.1598
    4 -7 5 3.3498
    -4 7 -5 6.1897
    5 -7 5 3.7798
    -5 -7 -5 1.1099
    -5 -7 -5 -2.36
    -5 7 -5 4.5298
    5 7 5 0.09
    -5 7 -5 -0.13
    -6 7 -5 19.089
    -6 -7 -5 17.189
    6 7 5 15.769
    -6 7 -5 24.789
    6 -7 5 12.659
    -7 7 -5 -1.36
    -7 -7 -5 0.01
    7 -7 5 -0.33
    7 7 5 0.79
    8 8 -5 -0.45
    -8 -8 5 1.2799
    8 -8 -5 4.3098
    8 -8 -5 3.2198
    8 8 -5 -0.5
    7 -8 -5 2.6799
    7 -8 -5 0.47
    -7 -8 5 -1.88
    7 8 -5 2.8699
    7 8 -5 1.5099
    -7 -8 5 5.4997
    6 -8 -5 42.598
    6 8 -5 53.097
    -6 -8 5 42.138
    -6 -8 5 35.568
    6 8 -5 50.208
    -5 -8 5 82.226
    5 8 -5 78.836
    -5 -8 5 80.836
    5 -8 -5 70.067
    5 8 -5 77.386
    -4 -8 5 42.678
    4 8 -5 42.618
    -4 8 5 51.897
    -4 -8 5 45.658
    -4 -8 5 24.839
    4 -8 -5 24.119
    4 8 -5 29.819
    4 8 -5 36.758
    4 -8 -5 34.258
    4 -8 -5 41.578
    4 8 -5 38.418
    3 -8 -5 4.5098
    -3 -8 5 15.669
    -3 -8 5 17.419
    3 -8 -5 9.9595
    3 8 -5 11.119
    3 8 -5 20.589
    3 -8 -5 21.389
    3 8 -5 11.649
    -2 -8 5 7.8996
    -2 -8 5 27.319
    -2 8 5 0.57
    -1 -8 5 33.668
    -1 -8 5 44.528
    -1 8 5 30.219
    0 -8 5 2.1399
    0 8 5 9.0096
    0 -8 -5 18.229
    0 8 -5 0.22
    -1 8 -5 5.1397
    -1 8 -5 6.8497
    -1 -8 -5 4.7598
    1 -8 5 6.4797
    1 8 5 6.1997
    -2 8 -5 4.2398
    -2 -8 -5 -0.4
    -2 -8 -5 9.3695
    -2 8 -5 -8.44
    -2 8 -5 3.5398
    -2 -8 -5 8.9596
    2 -8 5 10.849
    2 8 5 0.52
    -2 8 -5 3.5198
    -3 8 -5 -2.88
    -3 -8 -5 0.57
    -3 8 -5 -1.82
    -3 -8 -5 -0.9
    -3 8 -5 0.74
    3 -8 5 4.1398
    -3 -8 -5 1.02
    3 8 5 5.1297
    -3 8 -5 4.07
    -4 -8 -5 13.239
    -4 8 -5 17.909
    -4 8 -5 18.709
    -4 8 -5 16.749
    -4 -8 -5 24.009
    -5 8 -5 3.5798
    5 -8 5 5.6597
    -5 8 -5 4.5498
    -5 -8 -5 1.01
    5 8 5 1.6599
    6 8 5 57.527
    -6 8 -5 46.458
    6 -8 5 32.208
    -6 8 -5 47.278
    -7 -8 -5 22.239
    7 -8 5 19.049
    -7 8 -5 20.039
    7 8 5 23.459
    8 9 -5 10.369
    8 -9 -5 10.579
    8 -9 -5 7.5796
    -8 -9 5 12.689
    8 9 -5 10.09
    7 9 -5 -0.58
    -7 -9 5 3.6698
    -7 -9 5 4.6498
    7 -9 -5 6.9897
    7 9 -5 6.5997
    7 -9 -5 4.7098
    -6 -9 5 54.287
    6 9 -5 57.357
    -6 -9 5 64.927
    6 9 -5 48.108
    6 -9 -5 56.397
    -5 -9 5 7.2896
    5 9 -5 2.5899
    5 9 -5 5.4597
    5 9 -5 5.6497
    5 -9 -5 6.9797
    -5 -9 5 9.3595
    4 9 -5 10.709
    4 -9 -5 11.449
    4 9 -5 -1.08
    4 9 -5 18.149
    -4 -9 5 21.809
    -4 -9 5 8.6496
    4 -9 -5 9.0196
    4 -9 -5 16.749
    4 9 -5 6.8497
    -4 -9 5 10.02
    -3 -9 5 68.337
    -3 -9 5 62.697
    3 -9 -5 59.717
    3 9 -5 69.127
    3 -9 -5 55.497
    3 9 -5 63.187
    3 9 -5 60.937
    -3 -9 5 58.287
    3 -9 -5 67.507
    2 9 -5 -0.51
    -2 9 5 5.0898
    -2 -9 5 -3.21
    2 -9 -5 -0.38
    2 -9 -5 3.3298
    -2 -9 5 -0.26
    -1 -9 5 102.19
    -1 9 5 74.096
    -1 -9 5 72.546
    0 9 5 7.2196
    0 -9 -5 8.2696
    0 9 -5 5.7997
    0 -9 5 -0.85
    -1 9 -5 140.19
    1 9 5 113.97
    -1 9 -5 108.23
    -1 -9 -5 144.4
    -2 9 -5 3.8698
    -2 -9 -5 1.4299
    -2 -9 -5 1.1699
    -2 9 -5 -1.95
    2 -9 5 -4.47
    -2 9 -5 0.68
    2 9 5 1.7499
    -2 -9 -5 1.4999
    -2 9 -5 1.9799
    -2 -9 -5 8.1596
    -3 -9 -5 18.819
    -3 -9 -5 21.689
    -3 9 -5 31.668
    -3 -9 -5 31.288
    -3 9 -5 27.739
    3 -9 5 28.409
    -3 9 -5 31.608
    -4 9 -5 -0.52
    -4 9 -5 -2.3
    -4 -9 -5 0.07
    -4 9 -5 -0.42
    -4 -9 -5 0.23
    -5 9 -5 -0.24
    -5 9 -5 5.3597
    5 9 5 -1.11
    5 -9 5 4.3198
    5 -9 5 1.02
    -5 -9 -5 1.6699
    -6 9 -5 47.218
    -6 9 -5 42.338
    6 9 5 28.069
    6 -9 5 48.878
    -7 9 -5 4.3998
    7 -9 5 5.4297
    7 9 5 13.639
    -8 -10 5 6.1597
    8 10 -5 3.1098
    8 -10 -5 5.8697
    8 10 -5 5.7397
    -7 -10 5 6.9997
    7 10 -5 7.5896
    7 10 -5 7.8196
    7 -10 -5 5.6297
    6 -10 -5 116.07
    -6 -10 5 107.98
    6 10 -5 109.03
    6 10 -5 117.6
    -6 -10 5 116.36
    5 10 -5 69.957
    -5 -10 5 73.986
    5 10 -5 66.557
    -5 -10 5 64.337
    5 10 -5 80.636
    5 -10 -5 75.786
    4 10 -5 4.7898
    -4 -10 5 4.4698
    4 10 -5 12.369
    4 -10 -5 8.3996
    4 10 -5 2.0199
    -4 -10 5 10.879
    4 -10 -5 5.3997
    -3 -10 5 2.4799
    3 10 -5 1.6299
    -3 -10 5 -4.88
    3 10 -5 0.62
    3 -10 -5 1.4899
    3 -10 -5 1.3699
    3 10 -5 4.9198
    -3 -10 5 1.1499
    3 -10 -5 -1.17
    2 -10 -5 8.8096
    -2 -10 5 -0.68
    2 10 -5 7.3496
    2 10 -5 0.83
    2 -10 -5 1.5399
    -2 -10 5 11.629
    -2 -10 5 0.68
    2 10 -5 4.4198
    2 -10 -5 14.849
    1 10 -5 35.098
    1 -10 -5 31.548
    1 -10 -5 42.008
    -1 10 5 28.409
    -1 -10 5 30.888
    -1 -10 5 36.418
    0 10 5 19.019
    0 -10 -5 21.159
    0 -10 -5 24.879
    0 -10 5 7.3996
    0 10 -5 19.079
    -1 -10 -5 0.82
    -1 -10 -5 2.1999
    -1 -10 -5 3.8098
    1 -10 5 -3.37
    -1 10 -5 2.5099
    -1 -10 -5 10.869
    -1 10 -5 1.0599
    -1 10 -5 0.26
    1 10 5 -1.57
    -1 10 -5 -1.64
    -1 10 -5 6.5797
    -2 10 -5 14.579
    -2 -10 -5 26.379
    -2 -10 -5 15.399
    -2 -10 -5 6.2897
    2 -10 5 32.058
    -2 10 -5 3.2898
    -2 10 -5 15.459
    2 10 5 21.609
    -2 10 -5 22.649
    3 -10 5 59.807
    -3 -10 -5 57.867
    -3 10 -5 63.017
    -3 10 -5 69.497
    -3 10 -5 55.857
    -3 -10 -5 60.627
    -4 10 -5 6.6597
    -4 10 -5 3.6098
    -4 -10 -5 7.7196
    -4 -10 -5 11.969
    -5 10 -5 0.63
    -5 -10 -5 -0.6
    5 10 5 -1.08
    -5 10 -5 -2.9
    5 -10 5 0.23
    6 10 5 30.239
    -6 10 -5 30.778
    -6 10 -5 29.979
    6 -10 5 37.608
    7 -10 5 8.7196
    -7 10 -5 8.4696
    -8 -11 5 32.608
    8 -11 -5 28.169
    8 11 -5 22.849
    8 11 -5 20.659
    7 11 -5 0.15
    7 -11 -5 3.8598
    -7 -11 5 1.8099
    7 11 -5 5.4497
    6 -11 -5 17.509
    6 11 -5 11.119
    6 11 -5 15.629
    -6 -11 5 17.599
    -6 -11 5 17.429
    5 11 -5 23.949
    -5 -11 5 17.659
    5 11 -5 18.609
    5 11 -5 21.989
    5 -11 -5 22.819
    -5 -11 5 20.079
    4 11 -5 23.159
    4 -11 -5 18.099
    4 -11 -5 25.129
    -4 -11 5 26.709
    -4 -11 5 29.869
    4 11 -5 29.239
    4 11 -5 32.808
    -3 -11 5 115.62
    3 -11 -5 109.83
    3 11 -5 108.11
    3 11 -5 97.915
    -3 -11 5 114.37
    3 11 -5 121.06
    3 -11 -5 101.47
    3 -11 -5 132.41
    -3 -11 5 125.08
    2 -11 -5 63.547
    2 -11 -5 43.608
    2 11 -5 46.028
    2 -11 -5 46.918
    2 11 -5 50.568
    2 11 -5 53.957
    -2 -11 5 41.278
    -2 -11 5 50.008
    -2 -11 5 50.718
    -1 -11 5 14.679
    1 11 -5 13.059
    -1 11 5 7.4896
    1 -11 -5 17.399
    1 11 -5 18.729
    -1 -11 5 15.029
    1 11 -5 9.6195
    1 11 -5 12.369
    -1 -11 5 1.5599
    1 -11 -5 14.269
    0 11 -5 1.9299
    0 11 -5 3.5798
    0 11 -5 0.48
    0 -11 -5 6.1497
    0 11 -5 3.2498
    0 -11 -5 4.5198
    0 11 -5 4.3898
    0 -11 5 14.139
    0 11 5 3.6498
    0 -11 -5 10.989
    0 -11 5 10.479
    -1 11 -5 27.899
    1 11 5 11.469
    -1 11 -5 36.368
    -1 11 -5 37.248
    -1 -11 -5 20.739
    -1 -11 -5 30.788
    -1 11 -5 29.059
    -1 11 -5 26.269
    -1 11 -5 36.278
    -1 -11 -5 41.468
    -1 -11 -5 27.749
    -1 11 -5 37.068
    -2 11 -5 15.879
    -2 -11 -5 29.199
    -2 11 -5 17.009
    -2 -11 -5 11.059
    2 -11 5 22.919
    -2 11 -5 19.009
    -2 -11 -5 18.439
    -3 -11 -5 37.788
    -3 11 -5 45.738
    -3 11 -5 46.978
    -3 11 -5 41.288
    -3 -11 -5 26.949
    4 -11 5 46.238
    -4 11 -5 35.308
    -4 11 -5 45.838
    -4 -11 -5 39.378
    5 11 5 3.8998
    -5 11 -5 17.009
    5 -11 5 9.0396
    -5 -11 -5 12.659
    -5 11 -5 11.159
    -6 11 -5 30.019
    6 11 5 30.748
    7 12 -5 4.1598
    7 -12 -5 5.1097
    -7 -12 5 5.3697
    7 12 -5 2.5399
    6 12 -5 21.099
    -6 -12 5 11.809
    6 12 -5 9.9695
    6 -12 -5 20.559
    -6 -12 5 14.129
    5 -12 -5 -1.21
    5 12 -5 5.0598
    -5 -12 5 0.27
    5 12 -5 2.0199
    5 -12 -5 2.5499
    5 12 -5 -3.98
    -5 -12 5 -0.61
    4 -12 -5 12.639
    4 12 -5 21.639
    -4 -12 5 19.399
    4 -12 -5 19.219
    -4 -12 5 15.659
    4 12 -5 11.289
    4 12 -5 22.639
    3 12 -5 145.97
    3 -12 -5 139.28
    -3 -12 5 166.35
    3 12 -5 137.37
    3 12 -5 126.33
    -3 -12 5 138.22
    3 -12 -5 141.62
    2 -12 -5 46.788
    -2 -12 5 66.097
    2 12 -5 47.758
    -2 -12 5 45.118
    2 -12 -5 47.848
    2 12 -5 34.628
    2 -12 -5 69.137
    2 12 -5 35.138
    -2 -12 5 44.298
    1 12 -5 38.028
    1 -12 -5 32.618
    -1 -12 5 52.827
    1 12 -5 32.328
    1 -12 -5 26.569
    -1 -12 5 22.149
    1 12 -5 30.968
    1 -12 -5 28.909
    1 12 -5 53.747
    -1 -12 5 32.318
    0 -12 -5 11.669
    0 12 -5 20.339
    0 12 -5 10.929
    0 -12 5 9.9595
    0 -12 5 20.629
    0 -12 -5 9.4995
    0 -12 -5 12.009
    0 12 -5 5.8197
    0 12 -5 17.389
    0 12 5 1.9499
    0 12 -5 12.409
    -1 12 -5 9.9095
    -1 12 -5 20.049
    -1 12 -5 -2.79
    -1 -12 -5 6.2697
    -1 12 -5 13.599
    -1 12 -5 14.729
    1 12 5 25.619
    -1 -12 -5 18.099
    -1 -12 -5 9.6695
    -1 12 -5 10.889
    -1 12 -5 12.009
    -2 12 -5 4.9898
    -2 12 -5 2.1399
    -2 -12 -5 -2.78
    -2 -12 -5 -2.86
    -2 12 -5 4.1998
    -2 12 -5 -2.9
    -2 -12 -5 5.3897
    -2 12 -5 3.4198
    -3 12 -5 40.508
    -3 -12 -5 20.309
    -3 12 -5 42.548
    -3 -12 -5 29.239
    -4 12 -5 8.2896
    -4 -12 -5 10.11
    -4 12 -5 9.4295
    4 -12 5 12.949
    5 12 5 6.9997
    5 -12 5 7.6696
    -5 12 -5 2.6699
    -5 -12 -5 5.6597
    -5 12 -5 3.7698
    -6 12 -5 18.939
    -6 -12 -5 16.209
    7 13 -5 6.3197
    7 13 -5 13.299
    -7 -13 5 5.7197
    7 -13 -5 5.7297
    -6 -13 5 0.59
    6 13 -5 1.2999
    6 13 -5 2.5199
    -6 -13 5 0.62
    6 -13 -5 0.31
    6 13 -5 -0.47
    5 -13 -5 28.369
    -5 -13 5 24.919
    5 13 -5 20.039
    -5 -13 5 30.589
    5 -13 -5 28.789
    5 13 -5 29.499
    5 13 -5 23.239
    -4 -13 5 -3.67
    4 -13 -5 0.35
    4 13 -5 -4.34
    4 13 -5 2.2799
    -4 -13 5 -1.09
    4 -13 -5 0.71
    4 13 -5 2.1799
    3 -13 -5 42.688
    -3 -13 5 24.229
    3 13 -5 21.369
    3 13 -5 30.978
    -3 -13 5 18.609
    3 -13 -5 18.839
    3 13 -5 10.979
    -2 -13 5 111.72
    2 13 -5 107.59
    2 -13 -5 99.485
    -2 -13 5 99.275
    2 13 -5 90.976
    2 13 -5 107.1
    2 -13 -5 104.66
    1 13 -5 25.319
    1 -13 -5 30.549
    1 13 -5 24.019
    1 -13 -5 20.699
    1 13 -5 24.919
    -1 -13 5 19.749
    1 13 -5 19.039
    1 -13 -5 23.459
    1 13 -5 19.739
    -1 -13 5 26.819
    0 13 -5 5.3797
    0 13 -5 1.5199
    0 13 -5 2.3999
    0 -13 -5 3.8898
    0 -13 5 -2.33
    0 -13 -5 -2.49
    0 -13 -5 2.9899
    0 13 -5 1.2699
    0 13 -5 1.9499
    -1 -13 -5 7.9996
    -1 13 -5 7.4296
    -1 13 -5 6.8697
    -1 13 -5 12.119
    -1 13 -5 8.3496
    -1 13 -5 17.859
    -1 13 -5 14.869
    -1 -13 -5 13.949
    -1 13 -5 10.869
    -1 -13 -5 9.8495
    -2 13 -5 2.9099
    -2 13 -5 7.6096
    -2 -13 -5 7.0697
    -2 13 -5 3.5198
    -2 -13 -5 2.8899
    -2 13 -5 3.9198
    -3 13 -5 68.427
    -3 13 -5 72.996
    -3 -13 -5 66.067
    -3 13 -5 68.917
    -3 13 -5 62.287
    -3 -13 -5 82.126
    3 -13 5 70.427
    4 -13 5 19.219
    -4 13 -5 23.279
    -4 -13 -5 12.219
    -4 13 -5 17.059
    -5 13 -5 -2.96
    5 -13 5 2.6399
    -5 -13 -5 -3.12
    -5 13 -5 -0.61
    5 13 5 4.7198
    -6 -13 -5 1.6999
    7 -14 -5 0.74
    -7 -14 5 0.86
    7 14 -5 3.2198
    7 14 -5 -2.55
    -6 -14 5 23.799
    6 14 -5 24.869
    6 -14 -5 27.469
    6 14 -5 15.749
    5 14 -5 2.1399
    5 -14 -5 3.0099
    -5 -14 5 0.58
    5 -14 -5 4.5498
    -5 -14 5 0.63
    5 14 -5 2.9999
    5 14 -5 1.5799
    -4 -14 5 7.6996
    4 -14 -5 4.3898
    4 14 -5 14.799
    4 14 -5 3.9198
    -4 -14 5 0.45
    4 14 -5 5.9897
    4 -14 -5 6.3697
    3 14 -5 7.8396
    3 -14 -5 3.5998
    -3 -14 5 4.7098
    3 14 -5 1.7999
    -3 -14 5 4.2198
    3 -14 -5 5.2197
    3 14 -5 5.1097
    2 -14 -5 55.007
    2 -14 -5 57.407
    -2 -14 5 59.947
    2 14 -5 61.707
    2 14 -5 68.477
    2 14 -5 63.067
    -2 -14 5 60.897
    1 14 -5 1.7399
    -1 -14 5 2.7499
    -1 -14 5 -2.42
    1 -14 -5 -0.95
    1 14 -5 0.11
    1 14 -5 2.0999
    1 -14 -5 1.1499
    1 14 -5 -0.05
    0 -14 -5 0.85
    0 14 -5 -1.86
    0 14 -5 -1.1
    0 14 -5 2.5199
    0 -14 -5 -0.63
    0 14 -5 -0.8
    0 -14 5 0.57
    0 -14 -5 -3.81
    -1 -14 -5 4.9998
    -1 14 -5 4.0398
    -1 -14 -5 -1.12
    -1 14 -5 3.3498
    -1 -14 -5 0.43
    -1 14 -5 7.2496
    -1 14 -5 -1.63
    -1 14 -5 2.3199
    -2 -14 -5 3.9198
    -2 14 -5 4.6098
    2 -14 5 4.5798
    -2 14 -5 2.1099
    -2 14 -5 5.0298
    -2 14 -5 6.7797
    -2 -14 -5 3.1398
    -3 14 -5 2.8899
    3 -14 5 -0.77
    -3 14 -5 3.1298
    -3 -14 -5 1.4199
    -3 14 -5 3.3698
    -3 14 -5 0.67
    -3 -14 -5 -3.36
    4 14 5 -2.83
    -4 -14 -5 0.19
    4 -14 5 2.8599
    -4 14 -5 1.6899
    -4 14 -5 -0.2
    -4 14 -5 3.2198
    -4 14 -5 4.9798
    -5 -14 -5 15.019
    5 -14 5 9.9095
    -6 -14 -5 0.07
    7 15 -5 16.349
    7 -15 -5 15.519
    -7 -15 5 14.089
    7 15 -5 12.149
    6 -15 -5 8.9896
    -6 -15 5 4.3498
    6 15 -5 7.6896
    -6 -15 5 7.2996
    5 15 -5 24.039
    -5 -15 5 24.239
    5 15 -5 28.909
    5 15 -5 21.419
    -5 -15 5 21.039
    5 -15 -5 32.718
    5 -15 -5 26.949
    -4 -15 5 4.3598
    4 15 -5 5.3397
    4 -15 -5 4.0898
    4 -15 -5 3.1098
    4 15 -5 4.8098
    4 15 -5 6.0697
    -4 -15 5 0.73
    -3 -15 5 0.52
    3 15 -5 -3.8
    -3 -15 5 1.6199
    3 -15 -5 -1.44
    3 15 -5 -2.68
    3 15 -5 -0.22
    3 -15 -5 1.4099
    2 15 -5 10.299
    2 -15 -5 6.2497
    -2 -15 5 9.4395
    2 15 -5 3.3898
    -2 -15 5 8.1496
    2 15 -5 1.0799
    2 -15 -5 9.1995
    -1 -15 5 15.319
    1 15 -5 24.979
    1 15 -5 10.759
    1 15 -5 12.189
    1 15 -5 17.769
    -1 -15 5 17.409
    1 -15 -5 15.929
    1 -15 -5 17.199
    0 15 -5 2.7399
    0 15 -5 -1.01
    0 -15 -5 3.1998
    0 -15 -5 3.9898
    0 15 -5 -0.16
    0 15 -5 6.0197
    0 -15 5 -1.06
    0 -15 5 6.3197
    0 -15 -5 8.8296
    -1 15 -5 6.9697
    1 -15 5 7.9696
    -1 15 -5 9.4895
    -1 15 -5 0.39
    -1 15 -5 1.6399
    -1 -15 -5 3.1098
    -1 -15 -5 8.9296
    -1 -15 -5 4.3198
    -2 -15 -5 2.3299
    -2 15 -5 0.53
    -2 -15 -5 -3.84
    -2 15 -5 3.5098
    -2 15 -5 -0.49
    2 -15 5 1.4499
    -2 15 -5 1.2499
    -3 -15 -5 5.3097
    -3 15 -5 2.1799
    -3 15 -5 -1.46
    -3 -15 -5 0.05
    -3 15 -5 0.65
    3 -15 5 1.1399
    -4 15 -5 8.5396
    4 -15 5 5.4797
    -4 -15 -5 3.3498
    -4 15 -5 3.7798
    -4 15 -5 7.6496
    -5 -15 -5 6.4297
    5 -15 5 2.2499
    -6 -15 -5 -0.73
    -6 -16 5 4.9398
    6 16 -5 6.1397
    6 16 -5 7.0297
    6 -16 -5 5.5297
    -6 -16 5 2.0199
    5 16 -5 2.0499
    5 16 -5 7.3296
    5 16 -5 6.4697
    -5 -16 5 3.8198
    5 -16 -5 5.1897
    5 -16 -5 2.5799
    -4 -16 5 -0.13
    4 -16 -5 0.58
    4 16 -5 0.31
    -4 -16 5 1.2399
    4 16 -5 3.3398
    4 -16 -5 2.8899
    4 16 -5 -1.31
    3 16 -5 35.708
    -3 -16 5 35.618
    3 -16 -5 38.688
    3 16 -5 35.878
    -3 -16 5 35.568
    3 16 -5 47.318
    3 -16 -5 25.709
    2 16 -5 54.557
    2 16 -5 60.957
    -2 -16 5 65.447
    2 16 -5 63.367
    2 16 -5 54.897
    2 -16 -5 53.987
    2 -16 -5 60.287
    1 16 -5 10.449
    1 16 -5 6.4797
    1 -16 -5 3.2398
    1 -16 -5 14.149
    -1 -16 5 6.8997
    1 16 -5 6.7797
    1 16 -5 7.6496
    0 16 -5 9.4095
    0 -16 -5 8.6896
    0 16 -5 18.049
    0 16 -5 23.219
    0 -16 5 11.469
    0 -16 -5 9.8995
    0 -16 -5 2.0399
    0 16 -5 6.9297
    -1 16 -5 1.5799
    -1 -16 -5 3.0399
    -1 -16 -5 -0.79
    -1 16 -5 0.76
    1 -16 5 0.18
    -1 -16 -5 6.7497
    -1 16 -5 -0.11
    -1 16 -5 1.0899
    -2 16 -5 3.0898
    -2 -16 -5 3.5398
    2 -16 5 2.9099
    -2 16 -5 1.7399
    -2 16 -5 3.1398
    -2 -16 -5 8.5396
    3 -16 5 9.7295
    -3 16 -5 9.2495
    -3 -16 -5 10.439
    -3 16 -5 16.149
    -3 16 -5 9.7395
    -4 16 -5 11.939
    -4 16 -5 12.499
    -4 16 -5 8.9396
    -4 -16 -5 6.2097
    4 -16 5 6.6597
    5 -16 5 1.5799
    -5 -16 -5 3.5298
    -6 -17 5 1.6499
    6 17 -5 2.3099
    -6 -17 5 1.7099
    6 17 -5 4.8398
    6 -17 -5 3.3398
    5 -17 -5 0.82
    5 17 -5 -2.31
    5 17 -5 -1.49
    -5 -17 5 0.99
    5 17 -5 -0.66
    4 17 -5 2.1699
    -4 -17 5 1.9899
    4 17 -5 1.9699
    4 -17 -5 2.9199
    -4 -17 5 -2.11
    4 17 -5 3.7898
    4 -17 -5 2.0999
    3 17 -5 0.97
    -3 -17 5 1.8699
    3 -17 -5 -1.47
    3 17 -5 4.7998
    3 17 -5 -3.07
    3 -17 -5 1.2299
    2 17 -5 12.119
    -2 -17 5 14.479
    2 -17 -5 8.9396
    2 17 -5 7.5296
    2 17 -5 12.339
    2 17 -5 10.719
    2 -17 -5 13.009
    -1 -17 5 3.8298
    1 17 -5 -2.75
    1 17 -5 0.76
    1 17 -5 2.7199
    1 17 -5 -1.72
    1 -17 -5 1.8599
    1 -17 -5 -0.44
    0 -17 -5 91.346
    0 17 -5 91.696
    0 17 -5 78.706
    0 17 -5 97.105
    0 17 -5 89.896
    0 -17 5 85.566
    0 17 -5 97.375
    0 -17 -5 99.145
    0 -17 -5 113.98
    -1 17 -5 9.0096
    -1 -17 -5 17.889
    -1 17 -5 18.589
    -1 -17 -5 12.229
    -1 17 -5 9.7195
    1 -17 5 10.04
    -1 -17 -5 10.909
    2 -17 5 3.8298
    -2 17 -5 6.1297
    -2 17 -5 21.579
    -2 17 -5 7.6096
    -2 -17 -5 7.7496
    -3 17 -5 -0.43
    -3 17 -5 0.97
    -3 -17 -5 0.77
    3 -17 5 1.3599
    -3 17 -5 -2.24
    -4 -17 -5 -1.68
    -4 17 -5 0.19
    -4 17 -5 1.6699
    4 -17 5 -0.91
    5 -17 5 5.4297
    -5 -17 -5 2.4399
    6 -18 -5 0.08
    6 18 -5 2.0099
    6 18 -5 -1.2
    -6 -18 5 -2.73
    -6 -18 5 0.71
    5 18 -5 3.2098
    5 -18 -5 1.1699
    5 18 -5 2.6199
    -5 -18 5 0.37
    5 -18 -5 0.83
    4 -18 -5 4.2098
    -4 -18 5 5.2197
    4 -18 -5 8.2496
    4 18 -5 4.9698
    4 18 -5 5.2097
    4 18 -5 7.2696
    3 18 -5 4.2698
    3 18 -5 6.2397
    3 18 -5 7.9796
    3 18 -5 3.8098
    3 -18 -5 1.1399
    -3 -18 5 1.8699
    3 -18 -5 1.4699
    2 18 -5 23.199
    2 -18 -5 22.119
    2 -18 -5 23.819
    2 18 -5 25.539
    -2 -18 5 23.399
    2 18 -5 27.799
    2 18 -5 31.328
    1 -18 -5 10.319
    1 18 -5 6.4197
    1 18 -5 5.7297
    1 18 -5 4.6798
    1 18 -5 -0.13
    1 -18 -5 9.1096
    -1 -18 5 8.7396
    0 -18 5 188.52
    0 18 -5 159.95
    0 18 -5 196.45
    0 18 -5 176.08
    0 -18 -5 169.22
    0 -18 -5 178.35
    0 -18 -5 180.9
    0 18 -5 170.35
    -1 -18 -5 3.0399
    1 -18 5 3.2598
    -1 18 -5 2.1299
    -1 18 -5 8.0896
    -1 -18 -5 2.1199
    -1 18 -5 2.3599
    -2 -18 -5 0.62
    -2 18 -5 0.58
    2 -18 5 1.8099
    -2 18 -5 4.5598
    -2 18 -5 3.2598
    -3 18 -5 2.5599
    -3 18 -5 4.2398
    -3 -18 -5 -1.25
    3 -18 5 -1.38
    -4 18 -5 1.0999
    -4 18 -5 2.0599
    -4 -18 -5 1.7899
    4 -18 5 1.3399
    5 -18 5 -0.94
    -5 -18 -5 -0.04
    5 19 -5 14.319
    5 -19 -5 8.7696
    -5 -19 5 8.3296
    -5 -19 5 5.4297
    5 19 -5 11.769
    5 -19 -5 14.939
    4 19 -5 5.9597
    4 19 -5 1.9499
    4 19 -5 6.3497
    -4 -19 5 5.9397
    4 -19 -5 8.1096
    4 -19 -5 4.7798
    -3 -19 5 25.589
    3 19 -5 19.379
    3 19 -5 23.849
    3 -19 -5 20.169
    3 -19 -5 25.559
    3 19 -5 17.889
    2 19 -5 4.1898
    2 -19 -5 1.2099
    2 19 -5 2.8999
    2 19 -5 -0.98
    2 -19 -5 -0.83
    -2 -19 5 -1.6
    2 19 -5 1.0299
    1 19 -5 -0.83
    1 -19 -5 1.1399
    1 19 -5 -1.53
    1 -19 -5 1.0299
    1 19 -5 4.6198
    0 -19 5 99.345
    0 19 -5 72.666
    0 -19 -5 80.936
    0 19 -5 74.296
    0 -19 -5 50.128
    0 19 -5 70.477
    0 19 -5 84.356
    0 -19 -5 79.476
    -1 -19 -5 2.1299
    1 -19 5 2.1099
    -1 19 -5 -0.2
    -1 -19 -5 -1.3
    -1 19 -5 4.3298
    -1 19 -5 0.24
    2 -19 5 3.9398
    -2 -19 -5 2.4999
    -2 19 -5 2.5999
    -2 19 -5 2.8799
    -2 19 -5 2.5399
    -3 19 -5 -0.62
    -3 -19 -5 1.2499
    3 -19 5 1.7499
    -3 19 -5 2.2799
    -4 19 -5 -0.65
    4 -19 5 -1.77
    -4 19 -5 -2.32
    -4 -19 -5 1.7199
    5 -20 -5 5.3097
    -5 -20 5 5.9397
    5 -20 -5 10.299
    -5 -20 5 7.0497
    5 20 -5 6.9297
    -4 -20 5 1.0599
    4 20 -5 -0.97
    4 20 -5 0.02
    4 -20 -5 -0.68
    4 -20 -5 7.8396
    3 20 -5 0.81
    3 20 -5 1.5099
    3 -20 -5 1.6399
    3 -20 -5 0.46
    -3 -20 5 1.4399
    2 20 -5 0.26
    2 -20 -5 -1.49
    2 20 -5 -2.18
    -2 -20 5 2.6399
    2 -20 -5 -2.02
    1 -20 -5 7.8096
    1 20 -5 7.4196
    1 20 -5 3.6198
    1 20 -5 2.6999
    1 20 -5 0.2
    1 -20 -5 6.0797
    0 20 -5 26.299
    0 20 -5 25.279
    0 -20 -5 17.859
    0 20 -5 28.769
    0 20 -5 38.978
    0 -20 5 21.889
    -1 -20 -5 7.1796
    1 -20 5 2.7299
    -1 20 -5 2.5799
    -1 20 -5 3.0199
    -2 20 -5 5.7197
    -2 -20 -5 5.6197
    -2 20 -5 1.0399
    3 -20 5 0.79
    -3 20 -5 1.4099
    -3 20 -5 1.4399
    -3 -20 -5 4.0498
    -4 20 -5 1
    -4 20 -5 0.81
    4 -20 5 1.7599
    -4 -20 -5 -1.18
    4 21 -5 5.6397
    4 -21 -5 10.859
    -4 -21 5 5.3697
    -4 -21 5 3.5398
    4 -21 -5 8.5196
    3 21 -5 -0.59
    -3 -21 5 0.19
    3 -21 -5 0.6
    3 -21 -5 1.2299
    2 21 -5 3.6598
    2 21 -5 -1.36
    2 21 -5 1.4199
    2 -21 -5 0.16
    1 -21 -5 19.659
    1 21 -5 15.019
    1 21 -5 26.799
    1 21 -5 20.019
    0 21 -5 61.917
    0 -21 5 79.216
    0 -21 -5 69.407
    -1 -21 -5 -3.2
    1 -21 5 0.6
    -1 21 -5 1.4999
    -1 21 -5 -0.1
    -2 21 -5 40.368
    -2 -21 -5 29.879
    -2 21 -5 31.048
    2 -21 5 33.328
    3 -21 5 1.3999
    -3 -21 -5 -0.18
    -3 21 -5 0.79
    -3 21 -5 3.0898
    3 22 -5 0.88
    3 -22 -5 2.7599
    -3 -22 5 3.6698
    3 22 -5 2.4099
    2 22 -5 8.1596
    2 22 -5 9.5695
    2 -22 -5 8.2796
    1 22 -5 5.9597
    1 -22 -5 5.7097
    1 22 -5 5.2397
    0 -22 -5 2.8399
    0 22 -5 2.3899
    0 -22 5 2.2099
    0 22 -5 -1.4
    -1 22 -5 -0.1
    -1 -22 -5 -3.85
    1 -22 5 0.65
    -1 22 -5 -0.92
    -2 22 -5 18.269
    -2 -22 -5 23.069
    -2 22 -5 21.969
    2 -22 5 23.909
    2 23 -5 0.88
    2 23 -5 2.6299
    2 -23 -5 0.4
    -2 -23 5 0.76
    1 23 -5 2.4499
    1 23 -5 0.92
    -1 -23 5 3.8198
    1 -23 -5 2.0499
    0 23 -5 4.6898
    0 -23 -5 7.8096
    0 23 -5 4.4698
    1 -23 5 -2.2
    -1 23 -5 -1.5
    -1 23 -5 2.6199
    -8 0 6 4.7498
    8 0 -6 5.6797
    -7 0 6 0.34
    7 0 -6 -0.88
    6 0 -6 10.899
    -3 0 6 -1.62
    2 0 -6 8.0896
    -2 0 6 6.0797
    -1 0 6 5.4097
    1 0 -6 8.0396
    0 0 6 24.319
    0 0 -6 25.619
    1 0 6 0.67
    -1 0 -6 -0.48
    -2 0 -6 3.5798
    2 0 6 6.7097
    -2 0 -6 0.51
    -2 0 -6 8.7196
    -2 0 -6 12.409
    -2 0 -6 4.3398
    3 0 6 -9.34
    -3 0 -6 -1.44
    -3 0 -6 -2.08
    -3 0 -6 -8.23
    -3 0 -6 -1.21
    -4 0 -6 2.7099
    4 0 6 1.8499
    -5 0 -6 -1.1
    5 0 6 -0.28
    6 0 6 5.0598
    -6 0 -6 12.169
    7 0 6 -1.44
    -7 0 -6 -0.37
    8 -1 -6 2.8199
    -8 1 6 -1.46
    -8 -1 6 4.6998
    8 1 -6 2.8599
    7 1 -6 22.219
    -7 -1 6 21.459
    -7 1 6 38.058
    7 -1 -6 30.828
    6 1 -6 1.0499
    6 -1 -6 2.2799
    -6 -1 6 9.1696
    5 1 -6 2.3999
    -3 1 6 -7.86
    3 1 -6 -7.62
    2 1 -6 -2.43
    -2 1 6 4.8398
    -2 -1 6 -9.34
    2 -1 -6 -6.49
    -1 1 6 29.459
    1 -1 -6 18.259
    -1 -1 6 33.438
    1 1 -6 25.789
    0 1 -6 32.068
    0 -1 6 34.768
    0 -1 -6 21.389
    0 1 6 50.238
    1 1 6 1.7699
    -1 1 -6 19.469
    -1 -1 -6 17.339
    1 -1 6 13.149
    -2 1 -6 1.5099
    2 1 6 10.219
    -2 -1 -6 -4.9
    -2 1 -6 -0.71
    -2 1 -6 -3.22
    -2 1 -6 -3.34
    -2 -1 -6 0.13
    -2 -1 -6 2.1399
    -2 -1 -6 8.1596
    2 -1 6 -8.87
    -2 1 -6 3.5498
    -2 -1 -6 1.2499
    -3 1 -6 17.479
    -3 -1 -6 26.829
    -3 1 -6 8.6196
    -3 -1 -6 13.409
    -3 -1 -6 15.739
    3 1 6 18.709
    3 -1 6 24.729
    -3 1 -6 27.449
    -3 -1 -6 12.289
    -3 1 -6 10.209
    3 -1 6 7.6196
    -4 1 -6 -1.15
    -4 -1 -6 -0.22
    4 -1 6 -2.55
    4 1 6 1.8999
    5 1 6 1.6399
    -5 1 -6 1.6199
    -5 -1 -6 2.9799
    5 -1 6 3.3298
    6 1 6 7.2996
    -6 -1 -6 7.8996
    -6 1 -6 11.849
    6 -1 6 12.699
    7 1 6 1.2499
    7 -1 6 4.9798
    -7 1 -6 1.4299
    -7 -1 -6 4.1398
    8 2 -6 4.4498
    -8 2 6 2.5099
    -8 -2 6 2.8499
    8 -2 -6 4.6998
    7 2 -6 0.86
    -7 -2 6 -0.69
    7 -2 -6 0.43
    6 2 -6 3.9098
    6 -2 -6 5.1197
    -6 -2 6 8.4296
    5 2 -6 -0.95
    4 2 -6 22.469
    3 2 -6 4.1398
    3 2 -6 -2.75
    -3 2 6 9.0696
    2 -2 -6 -0.35
    -2 2 6 24.229
    2 2 -6 1.4199
    -2 -2 6 5.9997
    1 -2 -6 16.309
    1 2 -6 18.999
    -1 2 6 29.099
    -1 -2 6 30.209
    0 2 6 10.289
    0 -2 6 10.549
    0 2 -6 6.1697
    0 -2 -6 11.939
    1 -2 6 22.259
    -1 -2 -6 14.819
    1 2 6 7.5796
    -1 2 -6 14.839
    2 -2 6 3.0499
    -2 -2 -6 6.5797
    -2 -2 -6 9.5995
    2 2 6 11.399
    -2 -2 -6 5.8297
    -2 2 -6 10.669
    -2 2 -6 16.119
    -2 -2 -6 19.479
    -2 2 -6 6.2497
    -2 2 -6 8.5596
    -2 -2 -6 18.059
    -2 2 -6 13.059
    -3 -2 -6 6.3297
    -3 2 -6 5.6297
    3 -2 6 3.3898
    3 2 6 14.639
    -3 -2 -6 17.999
    -3 2 -6 11.289
    -3 -2 -6 10.17
    -3 2 -6 15.819
    -3 2 -6 1.3599
    3 -2 6 9.1596
    -3 -2 -6 11.919
    -3 -2 -6 10.01
    -4 2 -6 -1.41
    -4 -2 -6 -1.5
    4 2 6 0.61
    4 -2 6 0.4
    -4 2 -6 2.8999
    -4 -2 -6 -0.9
    -5 2 -6 5.7197
    5 -2 6 3.0199
    -5 -2 -6 9.5295
    5 2 6 3.0798
    6 2 6 3.2698
    6 -2 6 5.6597
    -6 2 -6 -0.06
    -6 -2 -6 0.07
    7 2 6 -2.43
    -7 -2 -6 -0.91
    7 -2 6 4.1598
    -7 2 -6 1.1199
    8 -3 -6 9.2095
    -8 -3 6 9.7595
    8 3 -6 8.5796
    7 3 -6 5.3497
    -7 -3 6 2.5599
    7 -3 -6 9.7695
    6 3 -6 2.2599
    -6 -3 6 -0.98
    6 3 -6 4.5198
    5 3 -6 17.279
    5 3 -6 9.7295
    -5 -3 6 3.4198
    -5 -3 6 9.2295
    4 3 -6 56.467
    4 -3 -6 29.309
    -4 -3 6 55.857
    3 -3 -6 56.517
    3 3 -6 59.447
    -3 3 6 26.849
    3 3 -6 49.718
    3 3 -6 50.348
    -3 -3 6 53.257
    3 -3 -6 54.017
    2 3 -6 186.6
    -2 -3 6 219.12
    -1 -3 6 7.4096
    -1 3 6 5.6797
    1 -3 -6 9.1196
    1 3 -6 5.3097
    1 3 -6 1.6799
    0 -3 6 5.9897
    0 3 6 2.0899
    0 -3 -6 3.6998
    0 3 -6 15.329
    0 3 -6 19.419
    1 -3 6 -0.4
    -1 -3 -6 11.559
    -1 3 -6 -1.27
    -1 -3 -6 5.1197
    -1 3 -6 2.5999
    -1 3 -6 8.5696
    -1 3 -6 9.7095
    -1 -3 -6 1
    1 3 6 10.399
    -2 3 -6 -2.44
    2 3 6 10.13
    -2 3 -6 2.8399
    -2 -3 -6 2.9399
    -2 -3 -6 3.3898
    -2 -3 -6 1.2799
    -2 3 -6 1.1399
    2 -3 6 0.96
    -2 -3 -6 5.2697
    -2 3 -6 0.61
    -2 3 -6 29.269
    -3 3 -6 17.119
    -3 -3 -6 8.2296
    3 -3 6 12.659
    -3 -3 -6 4.4798
    -3 3 -6 7.6896
    -3 -3 -6 0.05
    3 -3 6 -0.11
    -3 -3 -6 8.0396
    -3 3 -6 3.8998
    -3 -3 -6 9.2095
    -3 3 -6 -0.25
    -3 3 -6 5.9297
    3 3 6 5.0998
    4 3 6 9.8895
    4 -3 6 6.6197
    -4 -3 -6 17.949
    -4 3 -6 7.3396
    -4 3 -6 6.3797
    -4 -3 -6 10.949
    5 -3 6 5.8297
    -5 3 -6 7.8196
    5 3 6 1.6599
    -5 -3 -6 4.3498
    -6 3 -6 0.47
    6 -3 6 4.1598
    -6 -3 -6 2.5599
    6 3 6 -0.24
    -7 3 -6 2.4499
    7 3 6 0.2
    7 -3 6 2.5599
    -7 -3 -6 2.5099
    8 -4 -6 -0.07
    8 4 -6 -1.04
    -8 -4 6 1.3799
    -7 -4 6 -1.61
    7 4 -6 0.47
    7 -4 -6 1.7499
    7 4 -6 -1.15
    6 4 -6 6.4897
    -6 -4 6 9.1696
    6 4 -6 12.469
    -6 -4 6 11.029
    5 4 -6 -1
    -5 -4 6 -0.01
    5 4 -6 2.5399
    -5 -4 6 -1.07
    4 -4 -6 137.73
    4 4 -6 133.17
    4 4 -6 128.96
    -4 -4 6 138.48
    4 4 -6 139.92
    4 -4 -6 110.17
    -3 -4 6 44.828
    -3 -4 6 53.197
    3 -4 -6 50.558
    3 -4 -6 60.437
    3 4 -6 54.487
    3 4 -6 74.626
    -3 4 6 46.738
    -2 4 6 23.739
    2 4 -6 -0.65
    2 -4 -6 20.609
    -2 -4 6 10.889
    2 4 -6 24.289
    1 4 -6 79.436
    -1 -4 6 77.526
    1 -4 -6 82.786
    -1 4 6 73.676
    0 4 -6 1.6199
    0 -4 6 0.76
    0 -4 -6 12.389
    0 4 6 3.1498
    0 4 -6 4.5298
    -1 -4 -6 4.5698
    -1 4 -6 -2.23
    1 -4 6 3.2898
    -1 -4 -6 7.3996
    -1 -4 -6 2.1499
    -1 -4 -6 3.5398
    1 4 6 1.9399
    -1 4 -6 -0.09
    -1 4 -6 5.8697
    -1 4 -6 3.8898
    -1 4 -6 3.1698
    -2 -4 -6 17.089
    -2 -4 -6 21.739
    -2 4 -6 32.408
    -2 4 -6 23.209
    2 4 6 30.638
    -2 4 -6 23.139
    -2 -4 -6 29.349
    -2 4 -6 9.3495
    2 -4 6 12.119
    -2 4 -6 18.319
    -2 -4 -6 11.529
    3 4 6 42.238
    -3 4 -6 38.528
    -3 -4 -6 38.228
    -3 4 -6 33.358
    -3 4 -6 26.539
    3 -4 6 41.768
    -3 -4 -6 20.739
    -3 -4 -6 35.428
    -3 4 -6 42.128
    -3 -4 -6 29.399
    3 -4 6 29.169
    -3 -4 -6 39.278
    4 -4 6 7.1097
    -4 -4 -6 -0.33
    -4 -4 -6 6.6297
    4 4 6 4.0598
    -4 4 -6 4.3498
    -4 4 -6 8.6296
    -4 4 -6 6.3397
    5 -4 6 8.2896
    -5 4 -6 14.879
    -5 -4 -6 9.7895
    5 4 6 9.8195
    6 4 6 3.7298
    -6 4 -6 -0.43
    6 -4 6 0.93
    -6 -4 -6 -1.15
    7 4 6 3.3098
    -7 -4 -6 4.5498
    -7 4 -6 1.4099
    7 -4 6 -1.87
    -8 -5 6 -0.03
    8 5 -6 3.3498
    -7 -5 6 2.5699
    7 5 -6 -2.2
    7 5 -6 0.17
    6 5 -6 27.759
    -6 -5 6 18.409
    6 5 -6 22.359
    6 -5 -6 24.679
    -6 -5 6 15.399
    -5 -5 6 -0.1
    5 -5 -6 -4.58
    5 5 -6 0.2
    -5 -5 6 -0.58
    5 5 -6 2.3599
    -4 -5 6 82.106
    4 -5 -6 61.277
    4 5 -6 70.927
    4 5 -6 77.966
    4 5 -6 70.537
    4 -5 -6 77.866
    -4 -5 6 38.478
    3 -5 -6 29.649
    3 5 -6 30.019
    -3 -5 6 22.939
    -3 -5 6 22.439
    -3 5 6 19.699
    3 -5 -6 12.559
    3 5 -6 41.708
    2 5 -6 48.198
    -2 5 6 29.019
    2 5 -6 44.688
    2 -5 -6 13.419
    2 -5 -6 33.048
    -2 -5 6 25.509
    1 5 -6 28.279
    1 -5 -6 24.069
    -1 5 6 -0.4
    -1 -5 6 10.799
    1 -5 -6 13.269
    1 5 -6 23.529
    0 5 -6 25.969
    0 5 6 32.508
    0 -5 -6 -1.8
    0 -5 6 38.278
    0 5 -6 24.649
    0 5 -6 16.729
    0 -5 -6 17.579
    0 5 -6 31.298
    -1 5 -6 24.419
    -1 5 -6 12.999
    -1 5 -6 17.119
    -1 -5 -6 15.679
    -1 5 -6 1.8899
    1 5 6 9.7495
    -1 5 -6 9.5095
    -1 -5 -6 14.919
    1 -5 6 7.9796
    -1 -5 -6 6.6597
    2 5 6 -4.03
    -2 5 -6 0.53
    2 -5 6 -1.63
    -2 -5 -6 16.259
    -2 -5 -6 1.6799
    -2 5 -6 -2.91
    -2 -5 -6 -3.45
    -2 5 -6 1.2499
    -2 5 -6 -0.46
    -2 5 -6 1.4599
    -2 -5 -6 -1.04
    -3 -5 -6 7.6296
    -3 5 -6 7.9796
    -3 5 -6 4.63
    -3 5 -6 2.7199
    -3 -5 -6 6.9097
    -3 5 -6 6.0297
    -4 -5 -6 6.6097
    -4 5 -6 1.8399
    4 -5 6 1.1599
    4 5 6 5.0498
    -4 5 -6 4.7698
    -4 5 -6 3.1598
    -4 -5 -6 4.2698
    -5 5 -6 7.7796
    -5 5 -6 10.17
    5 5 6 5.2097
    5 -5 6 1.7299
    -5 -5 -6 9.1296
    -6 -5 -6 0.71
    -6 5 -6 0.44
    6 5 6 -1.33
    6 -5 6 1.6199
    -7 -5 -6 4.1898
    7 -5 6 -2.49
    -7 5 -6 1.4799
    7 5 6 1.9799
    8 6 -6 -1.64
    8 6 -6 3.0798
    -8 -6 6 1.2099
    7 6 -6 2.7499
    -7 -6 6 0.22
    7 6 -6 4.3098
    6 6 -6 8.4996
    -6 -6 6 4.4598
    -6 -6 6 7.1596
    6 -6 -6 8.4796
    6 6 -6 3.2298
    5 6 -6 41.308
    -5 -6 6 21.949
    -5 -6 6 21.879
    5 -6 -6 33.268
    5 6 -6 22.099
    4 6 -6 168.01
    -4 -6 6 172.11
    4 -6 -6 161.82
    -4 -6 6 148.49
    4 6 -6 172.44
    4 6 -6 180.13
    -3 -6 6 15.809
    3 6 -6 17.209
    3 -6 -6 23.069
    3 6 -6 24.969
    3 -6 -6 24.129
    -3 -6 6 11.189
    -2 -6 6 1.7699
    2 6 -6 -2.81
    2 -6 -6 -1.19
    -2 6 6 -1.98
    2 -6 -6 1.3699
    -2 -6 6 1.1599
    2 6 -6 1.1899
    1 6 -6 24.779
    1 -6 -6 10.729
    1 6 -6 11.239
    1 -6 -6 10.639
    1 6 -6 9.9595
    1 6 -6 14.719
    -1 6 6 10.869
    0 6 -6 9.6495
    0 6 -6 6.8297
    0 -6 -6 6.9697
    0 6 -6 8.2296
    0 -6 6 9.4095
    0 -6 -6 8.9096
    0 6 -6 8.7096
    0 -6 -6 5.9197
    0 -6 -6 14.989
    0 6 6 -0.88
    0 6 -6 3.0499
    -1 -6 -6 4.3998
    -1 6 -6 9.6295
    -1 6 -6 16.349
    -1 6 -6 3.4398
    1 -6 6 8.1596
    1 6 6 14.849
    -1 6 -6 4.6298
    -1 -6 -6 6.6097
    -1 -6 -6 3.6298
    -1 6 -6 6.4497
    -1 -6 -6 2.7399
    -2 -6 -6 -1.26
    -2 -6 -6 3.2998
    -2 -6 -6 4.5598
    -2 6 -6 -0.83
    -2 6 -6 6.7497
    -2 6 -6 -9.39
    2 6 6 0.19
    -2 6 -6 3.4298
    2 -6 6 1.7199
    -2 -6 -6 4.2198
    -2 6 -6 4.7598
    -3 -6 -6 0.61
    -3 6 -6 1.7299
    -3 6 -6 2.7799
    -3 6 -6 1.0599
    -3 -6 -6 2.1899
    -4 6 -6 1.8599
    -4 6 -6 3.6598
    -4 -6 -6 4.5698
    -4 6 -6 2.1099
    4 6 6 4.5598
    4 -6 6 1.9899
    -5 6 -6 -1.94
    -5 -6 -6 0.16
    -5 6 -6 0.48
    5 -6 6 0.2
    5 6 6 1.7499
    -5 -6 -6 0.49
    -6 6 -6 3.1898
    6 6 6 4.4298
    6 -6 6 0.57
    -6 -6 -6 1.2199
    -7 6 -6 9.1396
    7 6 6 11.229
    -7 -6 -6 16.719
    7 -6 6 14.239
    8 7 -6 6.3397
    8 7 -6 -1.07
    -8 -7 6 0.6
    7 -7 -6 -1.92
    -7 -7 6 -0.83
    7 7 -6 -2.18
    7 7 -6 -0.71
    -6 -7 6 19.289
    -6 -7 6 11.629
    6 7 -6 18.439
    6 -7 -6 18.869
    6 7 -6 13.439
    -5 -7 6 10.02
    5 7 -6 14.309
    5 7 -6 15.499
    5 -7 -6 9.9095
    -5 -7 6 10.329
    4 -7 -6 52.717
    -4 -7 6 54.237
    4 -7 -6 55.937
    -4 -7 6 56.697
    4 7 -6 59.937
    4 7 -6 57.697
    4 7 -6 59.977
    3 -7 -6 -5.21
    3 7 -6 3.5998
    3 7 -6 3.7698
    3 7 -6 8.2696
    3 -7 -6 1
    -3 -7 6 2.8799
    3 -7 -6 3.1598
    -3 -7 6 -9.81
    2 -7 -6 48.348
    2 7 -6 40.738
    -2 7 6 30.998
    -2 -7 6 47.048
    2 7 -6 44.308
    2 -7 -6 46.108
    -2 -7 6 41.888
    1 7 -6 63.267
    -1 7 6 88.826
    1 -7 -6 79.926
    1 7 -6 64.977
    1 -7 -6 67.137
    1 7 -6 55.147
    1 -7 -6 65.767
    1 7 -6 62.137
    0 -7 -6 6.0097
    0 -7 6 -5.75
    0 7 -6 7.8696
    0 -7 -6 7.61
    0 7 -6 3.1298
    0 -7 -6 5.8797
    0 7 6 5.5497
    0 -7 -6 7.0797
    0 7 -6 1.9399
    0 7 -6 1.9599
    0 7 -6 -1.31
    -1 7 -6 115.73
    -1 7 -6 139.54
    -1 7 -6 133.31
    1 -7 6 104.02
    -1 -7 -6 153.03
    -1 -7 -6 116.46
    -1 -7 -6 108.49
    1 7 6 100.81
    -1 7 -6 113.65
    -1 -7 -6 130.65
    -1 7 -6 121.9
    2 7 6 -3.13
    -2 -7 -6 2.2899
    -2 7 -6 3.4598
    -2 7 -6 5.0498
    2 -7 6 3.7598
    -2 7 -6 2.6799
    -2 -7 -6 9.4
    -2 -7 -6 -2.33
    -2 -7 -6 5.3697
    -2 7 -6 4.7198
    -2 7 -6 4.3998
    -3 -7 -6 14.879
    -3 7 -6 9.0196
    -3 7 -6 5.6497
    -3 7 -6 2.2399
    -3 -7 -6 3.6998
    -4 7 -6 9.3095
    -4 7 -6 6.7497
    -4 -7 -6 5.7597
    -4 7 -6 4.0698
    -5 7 -6 -1.03
    -5 -7 -6 -4.86
    -5 7 -6 -0.3
    5 7 6 -0.59
    5 -7 6 -1.68
    6 7 6 3.6198
    6 -7 6 3.8798
    -6 -7 -6 4.2698
    -6 7 -6 3.1798
    7 7 6 0.63
    7 -7 6 -0.66
    -7 7 -6 -1.11
    8 8 -6 -1.15
    -8 -8 6 -0.36
    8 8 -6 2.2099
    7 8 -6 2.5499
    7 8 -6 -3.65
    -7 -8 6 2.5399
    7 -8 -6 -0.74
    -6 -8 6 45.388
    6 8 -6 46.848
    6 8 -6 49.738
    -6 -8 6 41.928
    6 -8 -6 44.168
    -5 -8 6 72.646
    5 8 -6 77.096
    -5 -8 6 62.497
    5 -8 -6 66.187
    5 8 -6 68.147
    5 8 -6 67.887
    4 8 -6 17.799
    -4 -8 6 22.999
    4 8 -6 15.529
    4 -8 -6 32.318
    -4 -8 6 33.148
    4 8 -6 46.318
    4 -8 -6 28.829
    3 8 -6 5.0198
    3 -8 -6 11.769
    3 -8 -6 14.909
    -3 -8 6 12.599
    -3 -8 6 29.409
    -3 -8 6 8.3696
    3 8 -6 9.6695
    3 8 -6 17.299
    3 -8 -6 17.519
    2 -8 -6 0.13
    2 -8 -6 1.5499
    -2 -8 6 1.0299
    2 8 -6 3.3898
    2 8 -6 -3.02
    -2 -8 6 1.1999
    -2 8 6 11.959
    1 -8 -6 -1.45
    1 8 -6 1.4599
    -1 8 6 1.1199
    1 8 -6 -0.82
    1 8 -6 0.87
    1 -8 -6 -2.96
    1 8 -6 -2.44
    1 -8 -6 0.35
    1 8 -6 4.6398
    0 8 -6 18.489
    0 8 -6 30.539
    0 8 -6 21.969
    0 8 -6 22.319
    0 8 -6 27.339
    0 -8 -6 23.659
    0 -8 -6 27.739
    0 -8 -6 34.478
    0 8 6 29.499
    1 -8 6 13.559
    -1 8 -6 4.2798
    -1 -8 -6 4.3498
    -1 8 -6 0.96
    -1 -8 -6 8.3096
    1 8 6 -0.85
    -1 8 -6 3.8798
    -1 -8 -6 10.799
    -1 -8 -6 0.88
    -1 8 -6 4.7498
    -1 8 -6 4.4298
    -2 8 -6 -0.06
    -2 -8 -6 12.979
    -2 8 -6 1.9099
    -2 -8 -6 1.3499
    -2 8 -6 -6.35
    -2 -8 -6 1.5599
    -2 -8 -6 -1.05
    2 8 6 -6.01
    -2 8 -6 -4.81
    2 -8 6 -8.02
    -2 8 -6 1.4899
    -3 -8 -6 32.928
    -3 8 -6 27.599
    -3 8 -6 22.529
    -3 8 -6 33.188
    -4 8 -6 -0.65
    -4 -8 -6 4.0598
    -4 8 -6 2.0899
    -4 8 -6 1.7399
    -5 -8 -6 0.88
    5 8 6 -1.37
    5 -8 6 -0.79
    -5 8 -6 1.8199
    -5 8 -6 1.5099
    6 8 6 4.3498
    6 -8 6 2.3999
    -6 8 -6 2.5099
    -7 8 -6 -0.27
    7 8 6 -6.27
    7 -9 -6 5.6497
    7 9 -6 6.4197
    -7 -9 6 5.1297
    7 9 -6 5.6897
    6 9 -6 80.566
    -6 -9 6 85.766
    6 -9 -6 92.315
    6 9 -6 93.645
    -6 -9 6 83.176
    -5 -9 6 -0.92
    5 -9 -6 3.2998
    -5 -9 6 2.8499
    5 9 -6 -1.21
    5 9 -6 7.2396
    5 9 -6 1.2999
    4 9 -6 364.59
    4 9 -6 370.41
    4 -9 -6 384.25
    4 -9 -6 369.39
    4 9 -6 378.65
    -4 -9 6 356.79
    -4 -9 6 382.47
    -3 -9 6 8.9696
    3 9 -6 20.559
    -3 -9 6 12.539
    3 -9 -6 9.7595
    3 9 -6 17.029
    3 9 -6 8.4496
    3 -9 -6 14.469
    2 9 -6 43.348
    2 9 -6 51.257
    2 9 -6 51.617
    -2 -9 6 48.558
    2 -9 -6 39.338
    -2 9 6 25.399
    2 -9 -6 44.538
    -2 -9 6 30.608
    1 9 -6 51.507
    1 9 -6 49.978
    1 -9 -6 45.458
    -1 9 6 49.228
    1 9 -6 42.978
    1 -9 -6 47.678
    1 9 -6 14.599
    1 9 -6 44.128
    1 -9 -6 42.098
    0 9 -6 2.6599
    0 -9 -6 -3
    0 9 -6 0.17
    0 9 6 11.219
    0 -9 -6 -0.46
    0 9 -6 3.3798
    0 -9 -6 -0.91
    0 9 -6 -1.28
    0 9 -6 2.4799
    1 9 6 7.5096
    -1 9 -6 -1.14
    -1 -9 -6 2.5499
    -1 -9 -6 -0.63
    -1 9 -6 0.41
    -1 -9 -6 -2.88
    -1 9 -6 -2.68
    -1 -9 -6 9.26
    -1 9 -6 5.9197
    -1 9 -6 -2.93
    -2 9 -6 6.5297
    -2 -9 -6 7.4396
    -2 -9 -6 2.1199
    -2 9 -6 6.2197
    -2 9 -6 1.9299
    -2 9 -6 2.4499
    -2 -9 -6 6.2497
    -3 9 -6 8.1896
    -3 -9 -6 8.5996
    -3 9 -6 14.709
    -3 9 -6 5.3697
    -3 -9 -6 5.5597
    -4 9 -6 10.16
    -4 9 -6 5.6797
    -4 -9 -6 -0.19
    -4 9 -6 1.6899
    -5 9 -6 0.28
    -5 9 -6 2.3699
    -5 -9 -6 0.87
    5 9 6 -0.26
    5 -9 6 1.0899
    -6 9 -6 0.37
    6 9 6 -0.55
    -7 -10 6 -1.32
    7 10 -6 -3.13
    7 10 -6 1.3399
    7 -10 -6 -0.6
    -6 -10 6 45.968
    6 -10 -6 44.288
    -6 -10 6 48.918
    6 10 -6 45.928
    6 10 -6 47.158
    5 10 -6 6.8797
    5 10 -6 11.039
    -5 -10 6 5.3997
    5 10 -6 10.05
    -5 -10 6 10.07
    5 -10 -6 10.13
    4 10 -6 -1.07
    4 -10 -6 -2.89
    4 -10 -6 -0.25
    -4 -10 6 -1.02
    -4 -10 6 0.89
    4 10 -6 1.9499
    4 10 -6 0.66
    3 -10 -6 30.329
    3 10 -6 26.089
    3 10 -6 34.148
    -3 -10 6 32.028
    3 10 -6 18.929
    -3 -10 6 30.549
    3 -10 -6 31.478
    2 10 -6 19.949
    2 -10 -6 27.989
    2 -10 -6 17.389
    2 10 -6 35.108
    -2 -10 6 25.429
    2 10 -6 32.768
    -2 -10 6 24.009
    1 -10 -6 1.2499
    -1 10 6 2.92
    1 10 -6 4.5098
    1 -10 -6 3.8498
    1 -10 -6 4.7798
    1 10 -6 8.9496
    1 10 -6 -2.71
    1 10 -6 2.1199
    0 10 6 -14.87
    0 10 -6 1.8499
    0 10 -6 -1.24
    0 -10 -6 0.67
    0 -10 -6 -0.61
    0 10 -6 3.0698
    0 -10 -6 0.54
    0 10 -6 2.9599
    0 10 -6 -0.06
    -1 10 -6 9.8095
    -1 -10 -6 4.9998
    -1 10 -6 12.579
    -1 10 -6 1.3899
    -1 10 -6 7.3596
    -1 -10 -6 12.299
    -1 -10 -6 5.7297
    -2 -10 -6 7.9896
    -2 -10 -6 13.719
    -2 10 -6 11.089
    -2 10 -6 9.7995
    -2 10 -6 9.2795
    -2 -10 -6 9.5695
    -3 10 -6 -0.61
    -3 10 -6 1.1099
    -3 -10 -6 -2.06
    -3 -10 -6 0.41
    -3 10 -6 2.2799
    -4 10 -6 3.5598
    -4 10 -6 1.4399
    -4 -10 -6 2.5399
    -5 -10 -6 -0.16
    -5 10 -6 -0.09
    -5 10 -6 0.29
    5 -10 6 -0.34
    5 10 6 -0.69
    -6 10 -6 3.3998
    6 10 6 3.4998
    7 11 -6 -0.18
    7 -11 -6 -0.22
    7 11 -6 1.9399
    -7 -11 6 2.0799
    6 -11 -6 5.2797
    6 11 -6 6.7097
    6 11 -6 10.339
    -6 -11 6 5.2597
    5 11 -6 15.289
    5 -11 -6 2.1099
    -5 -11 6 5.3197
    5 11 -6 5.8297
    5 11 -6 16.689
    -5 -11 6 2.4399
    4 11 -6 34.348
    4 11 -6 34.628
    4 -11 -6 40.598
    4 11 -6 57.217
    -4 -11 6 36.198
    -4 -11 6 38.148
    4 -11 -6 38.218
    3 11 -6 44.318
    -3 -11 6 42.538
    3 11 -6 47.008
    3 -11 -6 38.498
    -3 -11 6 44.688
    3 -11 -6 36.678
    3 11 -6 41.788
    2 11 -6 87.636
    2 -11 -6 93.425
    2 -11 -6 97.015
    -2 -11 6 89.956
    2 11 -6 80.576
    2 11 -6 84.766
    -2 -11 6 103.78
    1 11 -6 0.55
    1 11 -6 -0.17
    1 11 -6 1.5899
    1 -11 -6 1.4099
    1 -11 -6 4.7398
    1 -11 -6 0.57
    1 11 -6 0.59
    1 11 -6 -1.55
    0 11 -6 15.499
    0 -11 -6 15.509
    0 11 -6 17.179
    0 -11 -6 12.429
    0 11 -6 22.949
    0 -11 -6 28.209
    0 11 -6 17.149
    -1 11 -6 -3.06
    -1 11 -6 0.84
    -1 11 -6 2.0999
    -1 -11 -6 -2.33
    -1 -11 -6 2.6099
    -1 -11 -6 0.39
    -1 11 -6 -2.16
    -2 -11 -6 -0.56
    -2 -11 -6 2.7699
    -2 -11 -6 -1.77
    -2 11 -6 -1.06
    -2 11 -6 1.1099
    -2 11 -6 2.9199
    -3 11 -6 2.7299
    -3 11 -6 -1.5
    -3 -11 -6 -0.01
    -3 -11 -6 -0.45
    -3 11 -6 0.53
    4 -11 6 3.1498
    4 11 6 -1.24
    -4 11 -6 5.7497
    -4 -11 -6 6.0697
    -4 11 -6 6.8297
    5 11 6 3.4298
    -5 11 -6 8.2496
    5 -11 6 4.9298
    -5 -11 -6 8.8596
    -6 11 -6 5.1197
    6 11 6 1.0899
    7 12 -6 -0.08
    7 12 -6 1.9799
    7 -12 -6 0.11
    -7 -12 6 0.28
    -6 -12 6 24.089
    6 -12 -6 28.949
    6 12 -6 31.138
    6 12 -6 20.899
    5 12 -6 8.3796
    5 -12 -6 2.8699
    -5 -12 6 11.239
    -5 -12 6 2.8499
    5 12 -6 4.7598
    5 -12 -6 6.5497
    5 12 -6 -1.45
    4 12 -6 54.167
    4 -12 -6 44.448
    4 12 -6 34.588
    -4 -12 6 41.498
    4 12 -6 41.188
    -4 -12 6 45.648
    4 -12 -6 42.848
    -3 -12 6 10.409
    -3 -12 6 5.7797
    3 12 -6 8.1496
    3 -12 -6 8.8696
    3 12 -6 4.9598
    3 12 -6 5.9097
    3 -12 -6 9.5795
    2 12 -6 39.548
    2 -12 -6 40.108
    2 12 -6 55.527
    2 -12 -6 37.738
    -2 -12 6 35.528
    -2 -12 6 40.858
    2 12 -6 47.228
    1 12 -6 -0.21
    1 12 -6 2.0599
    1 12 -6 -1.34
    1 12 -6 2.0999
    1 12 -6 -3.96
    1 -12 -6 0.37
    1 -12 -6 2.0099
    -1 -12 6 -4.15
    1 -12 -6 -3.96
    0 -12 -6 6.4297
    0 12 -6 12.589
    0 12 -6 8.0796
    0 12 -6 9.7595
    0 12 -6 2.9199
    0 -12 -6 9.9195
    0 12 -6 6.4597
    0 -12 -6 3.3798
    -1 12 -6 1.6699
    -1 12 -6 -2.14
    -1 12 -6 1.9699
    -1 -12 -6 3.0798
    -1 12 -6 2.4199
    -1 -12 -6 7.5396
    -1 -12 -6 2.1299
    -2 -12 -6 4.8498
    -2 -12 -6 8.8296
    -2 12 -6 10.369
    -2 -12 -6 5.8497
    -2 12 -6 9.4095
    -2 12 -6 8.8996
    -3 12 -6 -0.13
    -3 12 -6 6.1997
    -3 -12 -6 -0.09
    -3 -12 -6 0.86
    -4 12 -6 0.67
    4 -12 6 3.2698
    4 12 6 4.4498
    -4 12 -6 1.4799
    -4 -12 -6 -0.18
    -5 12 -6 8.4996
    5 -12 6 11.209
    5 12 6 4.2198
    -5 -12 -6 9.8195
    -6 12 -6 0.95
    6 12 6 4.6898
    -7 -13 6 22.299
    7 13 -6 20.809
    7 13 -6 16.949
    7 -13 -6 23.879
    6 -13 -6 21.629
    6 13 -6 23.849
    6 13 -6 15.039
    -6 -13 6 18.159
    5 13 -6 34.418
    5 13 -6 10.639
    -5 -13 6 22.689
    5 -13 -6 30.069
    5 -13 -6 19.559
    -5 -13 6 21.229
    5 13 -6 13.469
    -4 -13 6 46.978
    4 13 -6 43.548
    4 -13 -6 48.278
    4 -13 -6 42.038
    4 13 -6 40.018
    4 13 -6 44.738
    -4 -13 6 53.337
    3 13 -6 56.257
    3 -13 -6 50.468
    -3 -13 6 44.638
    3 13 -6 42.368
    3 13 -6 54.187
    3 -13 -6 49.138
    -3 -13 6 48.478
    2 -13 -6 99.555
    -2 -13 6 93.545
    2 13 -6 101.8
    2 13 -6 101.2
    2 -13 -6 98.595
    2 13 -6 99.875
    1 13 -6 7.6296
    -1 -13 6 16.319
    1 13 -6 9.5295
    1 13 -6 14.739
    1 13 -6 13.119
    1 13 -6 12.829
    1 -13 -6 17.899
    1 -13 -6 15.959
    0 -13 -6 15.299
    0 -13 -6 14.739
    0 13 -6 13.949
    0 -13 -6 6.2297
    0 13 -6 14.629
    0 13 -6 13.039
    0 13 -6 13.279
    0 13 -6 14.809
    -1 13 -6 3.6398
    -1 13 -6 13.579
    -1 13 -6 11.459
    -1 -13 -6 9.8695
    -1 -13 -6 12.519
    -1 -13 -6 9.1196
    -1 13 -6 8.3596
    -2 -13 -6 0.4
    -2 13 -6 -0.13
    -2 13 -6 0.87
    -2 -13 -6 3.8298
    -3 -13 -6 2.1699
    -3 -13 -6 6.6297
    -3 13 -6 8.1096
    -3 13 -6 6.9397
    3 -13 6 4.9098
    4 13 6 18.159
    4 -13 6 17.029
    -4 -13 -6 29.909
    -4 13 -6 23.639
    -4 13 -6 29.509
    5 13 6 12.059
    -5 -13 -6 17.599
    5 -13 6 12.139
    -5 13 -6 19.609
    6 -14 -6 25.029
    -6 -14 6 18.609
    6 14 -6 20.719
    6 14 -6 19.019
    5 -14 -6 0.53
    5 -14 -6 0.18
    5 14 -6 -0.58
    -5 -14 6 1.9499
    5 14 -6 2.3599
    5 14 -6 -1.37
    -4 -14 6 0.74
    4 14 -6 3.4998
    4 -14 -6 2.9799
    4 -14 -6 3.0998
    -4 -14 6 1.8299
    4 14 -6 4.9398
    4 14 -6 4.2498
    3 -14 -6 3.8498
    3 14 -6 16.269
    3 14 -6 6.1597
    -3 -14 6 4.1598
    3 -14 -6 3.5898
    -3 -14 6 1.8799
    3 14 -6 5.4597
    2 14 -6 30.718
    2 14 -6 26.519
    -2 -14 6 33.388
    2 -14 -6 33.108
    2 14 -6 19.719
    2 14 -6 22.919
    2 -14 -6 25.249
    1 -14 -6 198.18
    1 -14 -6 218.32
    1 14 -6 206.59
    -1 -14 6 221.15
    1 14 -6 214.78
    1 14 -6 195.05
    1 14 -6 207.61
    0 -14 -6 -1.3
    0 14 -6 -3.72
    0 14 -6 0.69
    0 -14 -6 -2.55
    0 14 -6 1.8799
    0 14 -6 3.7898
    0 14 -6 -4.96
    0 -14 -6 0.65
    -1 14 -6 -1.13
    -1 -14 -6 3.8698
    -1 -14 -6 0.71
    -1 14 -6 0.82
    -1 14 -6 2.7399
    -1 -14 -6 1.5899
    -1 14 -6 6.3697
    -1 14 -6 -2.83
    -2 -14 -6 0.13
    -2 14 -6 4.0498
    -2 -14 -6 4.6498
    2 -14 6 4.0598
    -2 14 -6 5.7597
    -3 14 -6 14.929
    -3 14 -6 7.6896
    3 -14 6 7.8596
    -3 -14 -6 2.2599
    -3 -14 -6 13.309
    -4 14 -6 2.2699
    4 14 6 -3.15
    -4 -14 -6 5.4997
    4 -14 6 1.7399
    -5 -14 -6 12.909
    5 -14 6 3.3798
    6 15 -6 7.3896
    6 15 -6 12.099
    6 -15 -6 10.18
    -6 -15 6 7.9496
    5 15 -6 7.5496
    5 15 -6 5.7897
    -5 -15 6 6.0197
    5 15 -6 3.4098
    5 -15 -6 4.8498
    5 -15 -6 2.7399
    4 15 -6 8.8096
    4 15 -6 7.0097
    4 -15 -6 8.8596
    4 15 -6 13.649
    -4 -15 6 4.9798
    4 -15 -6 7.9196
    -4 -15 6 7.2396
    3 -15 -6 13.769
    3 15 -6 8.1496
    3 15 -6 20.279
    3 -15 -6 9.6795
    3 15 -6 10.779
    -3 -15 6 8.2096
    2 15 -6 3.4798
    -2 -15 6 4.7298
    2 15 -6 2.0399
    2 15 -6 6.4897
    2 15 -6 1.6199
    2 -15 -6 1.3399
    2 -15 -6 3.8898
    1 -15 -6 2.5999
    1 15 -6 2.0799
    1 15 -6 2.1399
    -1 -15 6 2.5699
    1 15 -6 -0.43
    1 -15 -6 0.05
    -1 -15 6 -0.4
    1 15 -6 2.1199
    0 -15 6 92.925
    0 15 -6 88.476
    0 15 -6 105.95
    0 15 -6 107.26
    0 -15 -6 78.936
    0 15 -6 95.705
    0 -15 -6 101.71
    0 -15 -6 107.01
    0 15 -6 85.996
    -1 15 -6 -0.81
    -1 15 -6 -1
    -1 15 -6 0.42
    1 -15 6 -0.99
    -1 -15 -6 1.4199
    -1 15 -6 2.9499
    -1 15 -6 2.0899
    -1 -15 -6 -0.51
    -1 -15 -6 0.87
    -2 -15 -6 21.279
    -2 15 -6 13.999
    2 -15 6 11.019
    -2 15 -6 12.789
    -2 15 -6 5.4997
    -2 -15 -6 15.019
    3 -15 6 5.0798
    -3 15 -6 8.8096
    -3 -15 -6 3.6398
    -3 -15 -6 6.9297
    -3 15 -6 7.1097
    4 -15 6 9.5095
    -4 -15 -6 8.9296
    4 15 6 14.659
    -4 15 -6 11.469
    5 -15 6 6.8197
    -5 -15 -6 7.8696
    6 -16 -6 13.669
    6 16 -6 14.039
    6 16 -6 7.6496
    -6 -16 6 5.8097
    5 -16 -6 1.1999
    5 16 -6 1
    5 -16 -6 -0.69
    -5 -16 6 0.03
    5 16 -6 -0.78
    5 16 -6 -0.05
    4 -16 -6 0.28
    4 16 -6 -2.04
    4 -16 -6 -0.1
    4 16 -6 2.5499
    -4 -16 6 -1.45
    4 16 -6 0.86
    3 16 -6 11.979
    3 16 -6 16.729
    3 -16 -6 8.2596
    -3 -16 6 15.139
    3 16 -6 6.0797
    3 16 -6 14.699
    3 -16 -6 11.349
    2 16 -6 3.4398
    2 -16 -6 0.96
    2 16 -6 -2.38
    2 16 -6 -0.07
    -2 -16 6 4.2398
    2 16 -6 5.4197
    2 -16 -6 3.6598
    1 16 -6 3.4398
    1 -16 -6 2.2399
    -1 -16 6 9.2395
    1 16 -6 6.2297
    1 16 -6 5.6097
    1 -16 -6 1.0299
    -1 -16 6 7.5296
    1 16 -6 9.0996
    0 16 -6 1.4899
    0 16 -6 0.74
    0 16 -6 2.4399
    0 16 -6 6.2497
    0 -16 -6 1.3899
    0 -16 -6 3.1698
    0 -16 -6 -1.38
    0 -16 6 0.65
    0 16 -6 1.4499
    -1 16 -6 3.4898
    -1 -16 -6 9.9595
    -1 16 -6 6.5297
    -1 16 -6 4.5598
    -1 16 -6 6.7997
    -1 -16 -6 3.5098
    1 -16 6 4.1798
    -1 -16 -6 4.5898
    2 -16 6 4.9698
    -2 16 -6 8.3296
    -2 -16 -6 5.8297
    -2 16 -6 0.4
    -2 16 -6 7.2496
    -2 -16 -6 3.6498
    -2 16 -6 2.8399
    3 -16 6 5.1497
    -3 -16 -6 4.1598
    -3 16 -6 8.3696
    -4 -16 -6 -0.3
    4 -16 6 -0.29
    -5 -16 -6 3.1098
    5 -16 6 3.9398
    5 17 -6 0.01
    5 17 -6 -4.02
    5 -17 -6 0.54
    5 -17 -6 0.16
    5 17 -6 1.2499
    -5 -17 6 0.07
    4 -17 -6 0.71
    4 17 -6 0.09
    -4 -17 6 1.1999
    4 -17 -6 0.81
    4 17 -6 -1.47
    4 17 -6 -1.78
    3 17 -6 12.379
    3 17 -6 15.379
    -3 -17 6 13.029
    3 -17 -6 8.7696
    3 17 -6 14.729
    3 -17 -6 14.759
    3 17 -6 14.599
    -2 -17 6 30.229
    2 17 -6 23.329
    2 -17 -6 12.639
    2 17 -6 13.999
    2 17 -6 24.249
    2 -17 -6 17.969
    2 17 -6 21.629
    1 -17 -6 18.319
    1 17 -6 17.229
    1 17 -6 25.509
    1 17 -6 20.189
    1 -17 -6 23.099
    1 17 -6 26.029
    0 -17 -6 6.2497
    0 17 -6 7.4796
    0 17 -6 4.8798
    0 -17 6 2.0299
    0 -17 -6 0.38
    0 -17 -6 0.16
    0 17 -6 4.3998
    0 17 -6 0.18
    0 17 -6 2.4799
    1 -17 6 0.59
    -1 -17 -6 -2.09
    -1 17 -6 -2.7
    -1 -17 -6 4.2798
    -1 17 -6 -0.6
    -1 17 -6 -0.35
    -1 -17 -6 -0.29
    -1 17 -6 -2.94
    -2 17 -6 10.809
    -2 17 -6 20.319
    -2 -17 -6 10.409
    2 -17 6 7.1596
    -2 17 -6 17.569
    -2 -17 -6 17.219
    -2 17 -6 14.199
    -3 -17 -6 2.3999
    3 -17 6 -0.52
    -4 -17 -6 7.4396
    4 -17 6 3.0299
    -5 -18 6 0.22
    5 -18 -6 0.44
    5 18 -6 1.7799
    5 18 -6 2.5099
    -5 -18 6 -0.39
    5 -18 -6 -0.81
    4 18 -6 3.5698
    4 18 -6 9.0996
    4 18 -6 5.0698
    4 -18 -6 5.2497
    -4 -18 6 3.1998
    4 -18 -6 5.9997
    3 18 -6 21.119
    -3 -18 6 12.949
    3 -18 -6 16.469
    3 18 -6 13.959
    3 18 -6 18.149
    3 -18 -6 16.989
    2 18 -6 1.0399
    2 -18 -6 3.6298
    2 18 -6 2.6199
    2 18 -6 3.3898
    -2 -18 6 1.6599
    2 -18 -6 0.13
    1 18 -6 10.409
    1 18 -6 2.5699
    1 -18 -6 5.9297
    1 18 -6 6.1697
    1 -18 -6 4.2298
    1 18 -6 9.0896
    1 18 -6 4.3998
    0 18 -6 -3.37
    0 -18 -6 -1.55
    0 -18 -6 2.4099
    0 -18 6 0.19
    0 -18 -6 0.78
    0 18 -6 -0.12
    0 18 -6 -0.64
    0 18 -6 1.7399
    0 18 -6 1.4599
    -1 18 -6 10.399
    1 -18 6 9.1895
    -1 -18 -6 4.1198
    -1 18 -6 9.6495
    -1 -18 -6 8.6296
    -1 -18 -6 6.1997
    2 -18 6 10.839
    -2 18 -6 11.589
    -2 18 -6 13.029
    -2 -18 -6 19.209
    -3 -18 -6 1.5099
    3 -18 6 -0.06
    -4 -18 -6 3.7198
    4 -18 6 6.2197
    4 19 -6 5.5997
    -4 -19 6 -2.3
    4 19 -6 0.65
    4 19 -6 -1.29
    4 -19 -6 0.29
    4 -19 -6 0.5
    -3 -19 6 29.189
    3 19 -6 28.579
    3 -19 -6 24.449
    3 19 -6 28.159
    3 19 -6 18.209
    3 -19 -6 27.359
    2 -19 -6 5.4397
    2 -19 -6 2.8799
    2 19 -6 5.1497
    2 19 -6 1
    2 19 -6 4.3698
    1 -19 -6 -0.25
    1 -19 -6 -2.3
    1 19 -6 3.1098
    1 19 -6 0.85
    1 19 -6 0.95
    1 19 -6 -0.72
    0 -19 -6 16.819
    0 19 -6 13.419
    0 19 -6 14.899
    0 19 -6 11.789
    0 -19 6 8.4396
    0 -19 -6 12.709
    -1 -19 -6 30.299
    -1 -19 -6 18.509
    -1 19 -6 17.219
    1 -19 6 15.369
    -1 19 -6 23.609
    -1 -19 -6 22.619
    2 -19 6 12.269
    -2 19 -6 13.739
    -2 -19 -6 12.299
    -2 19 -6 13.519
    3 -19 6 1.8599
    -3 -19 -6 -2.29
    4 -20 -6 0.88
    -4 -20 6 -1.24
    4 20 -6 -0.56
    4 -20 -6 -1.44
    3 -20 -6 7.9096
    3 -20 -6 9.7695
    3 20 -6 12.839
    3 20 -6 12.369
    3 20 -6 11.319
    2 20 -6 0.59
    2 -20 -6 0.39
    2 20 -6 2.6499
    2 -20 -6 2.0399
    2 20 -6 1.5299
    1 -20 -6 6.3397
    1 20 -6 7.5296
    1 20 -6 6.7397
    1 20 -6 2.3299
    1 -20 -6 4.0698
    0 -20 -6 0.95
    0 -20 6 3.2298
    0 20 -6 2.5899
    0 20 -6 2.0199
    -1 20 -6 3.9298
    1 -20 6 0.29
    -1 -20 -6 6.4397
    -1 20 -6 3.1498
    2 -20 6 48.718
    -2 -20 -6 54.347
    -2 20 -6 55.857
    -2 20 -6 33.638
    3 -21 -6 2.7399
    3 21 -6 -0.79
    3 21 -6 0.19
    3 -21 -6 0.72
    2 21 -6 3.9298
    2 21 -6 3.7398
    2 21 -6 4.3198
    2 -21 -6 3.7998
    2 -21 -6 0.87
    1 21 -6 -1.36
    1 21 -6 0.69
    1 21 -6 1.5199
    1 -21 -6 4.7498
    0 21 -6 0.06
    0 -21 -6 0.61
    0 21 -6 -2.24
    1 -21 6 5.1497
    -1 -21 -6 8.1996
    -1 21 -6 3.6698
    -1 21 -6 6.1197
    -2 -21 -6 10.689
    -2 21 -6 4.9198
    2 -21 6 4.3898
    1 22 -6 3.8798
    1 -22 -6 0.39
    1 22 -6 1.0599
    0 22 -6 2.1999
    0 -22 -6 5.1997
    0 22 -6 2.2699
    3 0 -7 2.2899
    3 0 -7 2.3499
    2 0 -7 -0.77
    2 0 -7 0.72
    -2 0 7 1.4
    2 0 -7 -0.05
    -1 0 7 44.628
    1 0 -7 33.538
    1 0 -7 32.838
    1 0 -7 35.158
    0 0 -7 3.5198
    0 0 -7 -6.96
    0 0 -7 0.27
    0 0 -7 0.65
    0 0 7 -6.01
    -1 0 -7 -2.36
    -1 0 -7 -0.73
    -1 0 -7 2.2399
    -1 0 -7 1.2099
    -1 0 -7 -2.23
    1 0 7 -3.13
    -2 0 -7 -1.15
    -2 0 -7 -0.02
    -2 0 -7 9.7095
    -2 0 -7 -2.02
    3 0 7 61.307
    -3 0 -7 53.857
    -3 0 -7 56.277
    -3 0 -7 60.967
    4 0 7 0.18
    -4 0 -7 2.1399
    -4 0 -7 1.2699
    5 0 7 12.929
    -5 0 -7 24.309
    6 0 7 3.5998
    -6 0 -7 0.05
    3 -1 -7 -1.18
    3 -1 -7 1.3999
    3 1 -7 0.56
    -2 1 7 161.26
    2 -1 -7 170.04
    -2 -1 7 209.61
    2 1 -7 151.86
    2 1 -7 164.08
    2 1 -7 159.92
    2 -1 -7 147.27
    1 -1 -7 40.338
    1 -1 -7 59.857
    -1 1 7 29.879
    -1 -1 7 11.349
    1 1 -7 32.678
    1 1 -7 19.919
    1 1 -7 35.098
    1 1 -7 56.137
    1 -1 -7 40.318
    0 1 -7 218.67
    0 -1 -7 223.11
    0 -1 -7 228.58
    0 -1 -7 173.54
    0 1 -7 227.21
    0 1 7 233.72
    0 1 -7 222.86
    0 -1 7 212.03
    0 1 -7 248.85
    0 -1 -7 205.24
    -1 1 -7 11.169
    -1 -1 -7 8.3796
    1 -1 7 11.019
    -1 1 -7 9.6695
    1 1 7 6.2497
    -1 1 -7 3.6
    -1 -1 -7 12.879
    -1 -1 -7 11.299
    -1 -1 -7 8.1296
    -1 -1 -7 10.04
    -1 1 -7 14.579
    -2 1 -7 30.319
    -2 1 -7 14.409
    -2 -1 -7 22.529
    -2 -1 -7 30.519
    -2 1 -7 30.059
    -2 -1 -7 23.899
    -2 -1 -7 30.858
    -3 1 -7 2.9099
    -3 1 -7 0.24
    3 1 7 0.03
    -3 -1 -7 3.4198
    -3 -1 -7 -1.11
    -3 1 -7 -1.37
    -3 -1 -7 -1.1
    3 -1 7 -1.67
    4 -1 7 3.0099
    -4 1 -7 1.2799
    -4 -1 -7 8.5396
    -4 1 -7 6.1397
    4 1 7 3.4798
    -4 -1 -7 5.6797
    5 1 7 -2.4
    -5 1 -7 2.6799
    5 -1 7 2.5299
    -5 -1 -7 4.3598
    -6 1 -7 -2.1
    6 1 7 0.59
    6 -1 7 -1.28
    -6 -1 -7 -1.47
    7 2 -7 -1.25
    3 -2 -7 -0.66
    3 2 -7 -3.88
    3 2 -7 -7.64
    2 2 -7 179.88
    2 -2 -7 183.27
    2 2 -7 172.36
    2 2 -7 113.34
    2 -2 -7 182.77
    2 2 -7 171.89
    1 -2 -7 21.879
    1 -2 -7 22.039
    1 -2 -7 8.4996
    1 -2 -7 13.149
    1 2 -7 15.819
    -1 -2 7 3.3198
    -1 2 7 18.379
    1 2 -7 12.879
    1 2 -7 -2.74
    1 2 -7 19.229
    0 2 -7 -2.18
    0 2 -7 2.6999
    0 -2 -7 4.8998
    0 2 -7 -0.95
    0 2 -7 2.0399
    0 -2 -7 1.7099
    0 -2 -7 1.7499
    0 2 7 -9.17
    0 -2 7 -2.96
    0 -2 -7 -5.51
    -1 -2 -7 21.279
    -1 -2 -7 9.2095
    -1 2 -7 9.5195
    1 2 7 15.599
    1 -2 7 8.4896
    -1 2 -7 8.19
    -1 2 -7 19.239
    -1 -2 -7 5.4397
    -1 -2 -7 13.599
    -1 2 -7 5.9797
    -2 2 -7 -1.55
    -2 -2 -7 1.6599
    -2 2 -7 1.4599
    -2 -2 -7 1.5699
    -2 2 -7 0.8
    -2 -2 -7 3.0299
    -2 -2 -7 -0.51
    2 -2 7 2.7899
    -3 2 -7 7.2496
    -3 -2 -7 15.029
    -3 2 -7 10.14
    3 -2 7 10.849
    -3 2 -7 10.499
    -3 -2 -7 13.649
    -3 -2 -7 2.8299
    -4 -2 -7 6.1597
    4 2 7 -0.31
    4 -2 7 6.5497
    -4 2 -7 1.2599
    -4 2 -7 8.9596
    -4 -2 -7 4.2598
    -5 -2 -7 1.4599
    -5 2 -7 -0.54
    5 2 7 -1.09
    5 -2 7 -3.66
    6 2 7 -0.63
    -6 -2 -7 0.76
    6 -2 7 -2.04
    -6 2 -7 0.14
    7 3 -7 2.8399
    4 3 -7 11.229
    3 3 -7 6.7197
    3 3 -7 9.6195
    3 -3 -7 7.1596
    -2 3 7 121.83
    2 3 -7 169.32
    2 -3 -7 161.64
    2 3 -7 139.01
    2 -3 -7 171.22
    2 -3 -7 139.2
    2 3 -7 172.07
    2 3 -7 166.69
    1 3 -7 11.239
    -1 -3 7 -4.97
    1 -3 -7 -3.64
    1 3 -7 4.1898
    1 3 -7 5.8997
    1 -3 -7 3.0299
    1 -3 -7 9.8295
    1 3 -7 5.2997
    1 -3 -7 0.17
    -1 3 7 2.1299
    0 -3 -7 130.26
    0 -3 -7 139.55
    0 3 -7 124.94
    0 3 7 91.456
    0 3 -7 116.15
    0 -3 -7 137.93
    0 -3 7 181.44
    0 3 -7 137.48
    0 -3 -7 122.27
    0 3 -7 130.06
    1 -3 7 25.869
    -1 -3 -7 17.369
    -1 -3 -7 17.459
    -1 3 -7 18.919
    -1 3 -7 18.829
    -1 -3 -7 16.069
    -1 3 -7 12.089
    -2 -3 -7 30.798
    -2 3 -7 32.718
    -2 3 -7 18.849
    -2 -3 -7 28.709
    -2 -3 -7 29.409
    -2 3 -7 15.579
    -3 -3 -7 11.109
    -3 3 -7 9.9395
    -3 -3 -7 8.3896
    -3 -3 -7 16.029
    -3 3 -7 15.749
    -3 3 -7 10.819
    3 -3 7 6.6597
    -4 -3 -7 -0.43
    -4 3 -7 0.84
    4 -3 7 1.6899
    -4 3 -7 2.9699
    4 3 7 1.3199
    -4 -3 -7 1.0299
    5 3 7 -1.84
    -5 -3 -7 -2.26
    5 -3 7 0.41
    -5 3 -7 -0.58
    6 -3 7 5.3097
    -6 3 -7 3.9598
    -6 -3 -7 1.6099
    6 3 7 3.7798
    7 4 -7 7.6396
    6 4 -7 0.76
    6 4 -7 -1.15
    5 4 -7 12.669
    4 4 -7 73.826
    4 4 -7 79.526
    3 -4 -7 2.3699
    3 -4 -7 2.9799
    3 4 -7 11.719
    3 4 -7 8.1496
    2 4 -7 140.48
    2 4 -7 150.57
    2 -4 -7 142.68
    2 -4 -7 149.9
    2 -4 -7 140.46
    2 4 -7 148.8
    1 -4 -7 12.059
    1 4 -7 11.739
    1 -4 -7 8.3296
    1 4 -7 15.149
    1 4 -7 17.959
    -1 4 7 15.199
    1 4 -7 17.869
    1 -4 -7 20.179
    0 4 -7 27.899
    0 4 -7 37.138
    0 -4 7 14.889
    0 4 7 19.499
    0 4 -7 27.059
    0 4 -7 38.508
    0 -4 -7 19.919
    0 -4 -7 20.949
    0 -4 -7 22.559
    0 -4 -7 31.198
    -1 4 -7 72.316
    -1 4 -7 77.906
    -1 -4 -7 79.256
    -1 -4 -7 66.017
    -1 -4 -7 69.397
    -1 4 -7 80.646
    -2 -4 -7 7.3496
    -2 -4 -7 7.3896
    -2 4 -7 8.7696
    -2 4 -7 18.059
    -2 -4 -7 11.549
    -2 4 -7 7.7196
    -3 4 -7 2.0699
    -3 4 -7 5.8397
    -3 4 -7 -0.47
    -3 -4 -7 1.7999
    -3 -4 -7 1.1999
    -3 -4 -7 1.6399
    -4 4 -7 4.6798
    -4 4 -7 4.2198
    4 4 7 4.7598
    4 -4 7 5.3997
    -4 -4 -7 4.4098
    -4 -4 -7 7.5196
    -5 4 -7 1.01
    5 -4 7 0.37
    5 4 7 3.1998
    -5 -4 -7 0.18
    -6 4 -7 -1.59
    6 4 7 -3.77
    6 -4 7 5.9597
    -6 -4 -7 3.5798
    7 5 -7 2.8999
    6 5 -7 1.9899
    6 5 -7 -2.34
    5 5 -7 28.169
    4 -5 -7 21.339
    4 5 -7 16.719
    3 -5 -7 -0.13
    3 5 -7 -2.19
    3 -5 -7 -0.69
    3 5 -7 0.57
    2 5 -7 17.029
    2 5 -7 7.8996
    2 5 -7 12.339
    2 -5 -7 22.649
    2 -5 -7 13.079
    2 -5 -7 8.6796
    1 -5 -7 14.129
    -1 5 7 3.27
    1 5 -7 21.059
    1 5 -7 16.069
    1 -5 -7 18.079
    1 5 -7 14.319
    1 -5 -7 22.529
    0 5 -7 75.066
    0 -5 -7 86.136
    0 5 -7 79.876
    0 -5 -7 53.757
    0 -5 -7 78.256
    0 5 -7 95.695
    0 -5 -7 76.206
    0 -5 7 67.207
    -1 -5 -7 1.6299
    -1 -5 -7 -3.42
    -1 -5 -7 1.4999
    -1 5 -7 2.0199
    -1 5 -7 -0.05
    -1 5 -7 2.8799
    -2 -5 -7 3.3298
    -2 -5 -7 7.4996
    -2 5 -7 5.3697
    -2 -5 -7 3.9198
    -2 5 -7 2.8099
    -2 5 -7 6.4197
    -3 -5 -7 -0.22
    -3 5 -7 0.7
    -3 -5 -7 2.2099
    -3 -5 -7 5.5997
    -3 5 -7 3.9998
    4 -5 7 2.4199
    4 5 7 1.9599
    -4 5 -7 2.9599
    -4 5 -7 7.1396
    -4 -5 -7 14.049
    5 5 7 -1.28
    5 -5 7 -2.15
    -5 5 -7 1.4699
    -5 -5 -7 -0.83
    6 5 7 4.2398
    -6 5 -7 0.26
    6 -5 7 -1.88
    -6 -5 -7 2.9499
    -7 -6 7 -0.07
    7 6 -7 3.3598
    7 6 -7 -1.62
    6 6 -7 4.3598
    -6 -6 7 0.39
    6 6 -7 -4.35
    5 6 -7 0.25
    5 -6 -7 1.7499
    5 6 -7 0.11
    4 -6 -7 92.045
    4 6 -7 90.816
    4 6 -7 107.03
    4 -6 -7 103.14
    -4 -6 7 93.625
    3 6 -7 24.199
    -3 -6 7 29.809
    3 6 -7 22.109
    3 -6 -7 39.368
    3 -6 -7 17.829
    2 6 -7 48.578
    2 -6 -7 55.007
    2 6 -7 52.717
    2 6 -7 44.588
    2 -6 -7 44.208
    2 6 -7 51.797
    2 -6 -7 47.168
    1 -6 -7 50.738
    1 6 -7 56.647
    1 6 -7 86.396
    1 6 -7 50.328
    1 6 -7 55.847
    1 -6 -7 55.567
    1 -6 -7 59.127
    0 6 -7 18.279
    0 -6 -7 7.6796
    0 6 -7 9.7695
    0 -6 -7 8.0896
    0 -6 -7 18.819
    0 6 -7 11.469
    0 6 -7 19.039
    -1 -6 -7 4.6298
    -1 6 -7 10.899
    -1 -6 -7 12.939
    -1 6 -7 5.6197
    -1 6 -7 10.289
    -1 -6 -7 10.269
    -1 6 -7 8.2696
    -2 6 -7 9.5195
    -2 -6 -7 10.369
    -2 -6 -7 8.2796
    -2 6 -7 7.8396
    -2 -6 -7 7.8696
    -2 6 -7 6.8897
    -2 6 -7 18.029
    -3 6 -7 9.8395
    -3 6 -7 4.9198
    -3 -6 -7 8.1596
    -3 -6 -7 8.3196
    -3 -6 -7 7.3396
    -4 6 -7 -0.6
    4 6 7 -1.23
    -4 -6 -7 1.5599
    -4 6 -7 0.81
    5 6 7 6.1697
    5 -6 7 -5.07
    -5 6 -7 1.3199
    -5 -6 -7 1.1399
    6 -6 7 5.7697
    -6 6 -7 1.2199
    6 6 7 -0.2
    7 7 -7 -4.15
    -7 -7 7 1.9599
    7 7 -7 0.86
    -6 -7 7 6.1397
    6 -7 -7 4.0398
    6 7 -7 6.4597
    6 7 -7 3.2598
    5 -7 -7 17.799
    5 7 -7 11.799
    5 7 -7 10.979
    -5 -7 7 10.15
    -4 -7 7 23.979
    4 7 -7 37.528
    4 7 -7 37.138
    4 -7 -7 23.259
    4 -7 -7 34.788
    3 -7 -7 28.329
    3 7 -7 26.019
    3 7 -7 21.309
    -3 -7 7 30.069
    3 -7 -7 26.869
    2 -7 -7 102.16
    2 7 -7 105.3
    2 7 -7 106.13
    2 -7 -7 101.71
    2 7 -7 110.19
    2 7 -7 93.605
    2 -7 -7 95.285
    1 7 -7 1.6399
    1 -7 -7 1.4999
    1 7 -7 5.6297
    1 -7 -7 2.8699
    1 7 -7 -1.03
    1 7 -7 2.4099
    1 -7 -7 8.2296
    0 7 -7 11.179
    0 7 -7 23.059
    0 7 -7 13.509
    0 -7 -7 32.838
    0 -7 -7 18.329
    0 -7 -7 22.239
    0 7 -7 22.279
    -1 -7 -7 8.7596
    -1 -7 -7 14.799
    -1 7 -7 10.14
    -1 7 -7 20.479
    -1 7 -7 13.939
    -1 -7 -7 13.949
    -1 7 -7 16.339
    -2 -7 -7 5.8297
    -2 7 -7 2.6699
    -2 7 -7 1.1399
    -2 -7 -7 9.0296
    -2 7 -7 9.4495
    -2 -7 -7 3.6698
    -2 7 -7 4.3598
    -3 -7 -7 29.189
    -3 7 -7 15.369
    -3 7 -7 19.639
    -3 -7 -7 26.369
    -3 7 -7 16.369
    -4 7 -7 1.9199
    -4 7 -7 -1.07
    4 7 7 -2.19
    -4 -7 -7 3.2098
    -5 -7 -7 0.45
    -5 7 -7 0.71
    5 7 7 3.6498
    6 7 7 2.2399
    -6 7 -7 1.4699
    -7 -8 7 -0.58
    7 8 -7 2.5899
    7 8 -7 3.3598
    6 8 -7 2.5599
    6 8 -7 -1.53
    6 -8 -7 0.71
    -6 -8 7 0.93
    5 8 -7 14.019
    5 -8 -7 3.8698
    5 8 -7 7.5396
    -5 -8 7 2.7399
    5 8 -7 5.2597
    -5 -8 7 7.3296
    4 -8 -7 14.279
    4 8 -7 9.5795
    4 -8 -7 16.959
    -4 -8 7 13.339
    4 8 -7 6.0797
    4 8 -7 13.439
    3 -8 -7 103.44
    3 -8 -7 100.46
    3 8 -7 88.896
    -3 -8 7 99.265
    3 8 -7 104.46
    2 8 -7 -0.18
    2 -8 -7 -3.86
    2 8 -7 4.2098
    2 8 -7 2.6399
    2 8 -7 -0.89
    2 -8 -7 2.6099
    1 -8 -7 5.7797
    1 8 -7 2.3599
    1 8 -7 3.5298
    1 8 -7 7.4396
    1 -8 -7 -0.07
    1 -8 -7 4.6998
    1 8 -7 6.1997
    0 8 -7 4.4998
    0 8 -7 5.5097
    0 8 -7 4.3798
    0 8 -7 6.8297
    0 -8 -7 3.1198
    0 -8 -7 2.8999
    0 -8 -7 3.8198
    -1 -8 -7 0.24
    -1 -8 -7 3.0898
    -1 8 -7 3.3498
    -1 8 -7 -0.08
    -1 -8 -7 2.8799
    -1 8 -7 3.5498
    -1 8 -7 6.9097
    -2 -8 -7 -2.07
    -2 8 -7 0.1
    -2 -8 -7 2.5099
    -2 -8 -7 -2.25
    -2 8 -7 -3.48
    -2 8 -7 0.43
    -2 8 -7 -3.38
    -3 -8 -7 2.5399
    -3 8 -7 -0.05
    -3 8 -7 -0.98
    -3 8 -7 2.2699
    -3 -8 -7 5.4897
    4 8 7 4.1498
    -4 8 -7 2.4599
    -4 -8 -7 2.7699
    -4 8 -7 1.8199
    -4 8 -7 3.2398
    -5 8 -7 0.07
    5 8 7 4.0298
    -5 -8 -7 2.1799
    -6 8 -7 0
    6 8 7 1.2699
    -7 -9 7 1.6399
    7 9 -7 2.6699
    7 9 -7 -2.45
    6 9 -7 -0.5
    6 9 -7 -2.59
    6 -9 -7 1.9799
    -6 -9 7 -0.87
    -5 -9 7 5.1997
    -5 -9 7 0.7
    5 9 -7 1.7799
    5 -9 -7 0.65
    5 9 -7 -0.54
    5 9 -7 5.3997
    -4 -9 7 5.0898
    4 -9 -7 2.1599
    4 9 -7 0.38
    4 -9 -7 1.4199
    4 9 -7 -3.2
    4 9 -7 -0.35
    3 -9 -7 11.569
    3 9 -7 10.209
    3 -9 -7 6.4497
    3 9 -7 6.9397
    -3 -9 7 7.2796
    2 9 -7 46.298
    2 9 -7 46.878
    2 9 -7 57.877
    2 -9 -7 52.337
    2 -9 -7 53.657
    1 -9 -7 -0.43
    1 9 -7 -3.76
    1 9 -7 1.6699
    1 9 -7 3.3098
    1 -9 -7 -0.24
    1 -9 -7 -2.32
    1 9 -7 3.0199
    0 -9 -7 23.339
    0 9 -7 24.039
    0 -9 -7 33.378
    0 -9 -7 29.979
    0 9 -7 37.508
    0 9 -7 33.518
    0 9 -7 23.649
    -1 -9 -7 31.268
    -1 -9 -7 41.178
    -1 9 -7 27.769
    -1 9 -7 44.148
    -1 -9 -7 38.818
    -1 9 -7 38.908
    -1 9 -7 36.758
    -2 9 -7 12.239
    -2 9 -7 6.8697
    -2 -9 -7 16.309
    -2 9 -7 11.349
    -2 -9 -7 15.969
    -2 9 -7 10.04
    -2 -9 -7 7.8596
    -3 9 -7 29.569
    -3 -9 -7 24.599
    -3 9 -7 28.419
    -3 -9 -7 32.788
    -3 9 -7 18.279
    -4 9 -7 -1.14
    4 9 7 3.7498
    -4 -9 -7 0.06
    -5 -9 -7 -1.41
    -5 9 -7 1.8199
    5 9 7 2.6399
    5 -9 7 1.3499
    -7 -10 7 2.7699
    7 10 -7 -0.14
    7 10 -7 -0.95
    6 10 -7 6.6197
    6 -10 -7 7.3196
    6 10 -7 12.469
    -6 -10 7 4.2998
    5 10 -7 1.3699
    5 10 -7 -0.43
    5 10 -7 -4
    5 -10 -7 4.6798
    -5 -10 7 1.3999
    -4 -10 7 1.7899
    4 10 -7 1.5499
    -4 -10 7 0.35
    4 10 -7 4.5298
    4 -10 -7 2.7999
    4 10 -7 6.7097
    4 -10 -7 -0.76
    3 10 -7 32.588
    3 -10 -7 38.788
    -3 -10 7 29.139
    3 10 -7 34.798
    3 10 -7 25.929
    3 -10 -7 33.018
    2 10 -7 1.3699
    2 -10 -7 -3.36
    2 10 -7 -2.43
    2 10 -7 3.0299
    2 -10 -7 -2.05
    1 10 -7 22.239
    1 -10 -7 27.399
    1 -10 -7 20.469
    1 10 -7 22.559
    1 -10 -7 27.789
    1 10 -7 22.559
    1 10 -7 24.479
    0 -10 -7 7.9296
    0 10 -7 0.58
    0 -10 -7 0.49
    0 10 -7 1.2699
    0 -10 -7 0.98
    0 10 -7 -4.36
    0 10 -7 5.0798
    -1 -10 -7 30.389
    -1 10 -7 38.358
    -1 10 -7 34.608
    -1 -10 -7 36.398
    -1 10 -7 36.408
    -1 10 -7 28.209
    -1 -10 -7 35.338
    -2 10 -7 4.1998
    -2 -10 -7 2.7299
    -2 -10 -7 -0.94
    -2 10 -7 0.11
    -2 10 -7 1.4599
    -2 -10 -7 1.6399
    -2 10 -7 1
    -3 10 -7 3.4898
    -3 -10 -7 -0.54
    -3 10 -7 -0.52
    -3 -10 -7 -1.98
    -3 10 -7 -1.64
    -4 -10 -7 -1.3
    -4 10 -7 1.1199
    4 -10 7 1.1899
    4 10 7 -0.5
    5 10 7 3.0499
    5 -10 7 3.1698
    -5 -10 -7 -1.93
    -5 10 -7 3.6598
    -6 -11 7 -0.48
    6 11 -7 2.1199
    6 -11 -7 -1.62
    6 11 -7 -1.01
    5 11 -7 23.019
    -5 -11 7 32.598
    5 11 -7 18.949
    5 -11 -7 26.979
    5 11 -7 21.509
    -4 -11 7 14.879
    4 -11 -7 13.499
    -4 -11 7 25.449
    4 -11 -7 15.259
    4 11 -7 12.939
    4 11 -7 20.829
    4 11 -7 15.509
    3 11 -7 -3.67
    3 -11 -7 -2.04
    3 11 -7 0.23
    3 -11 -7 2.1099
    3 11 -7 -2.81
    2 11 -7 3.2498
    2 11 -7 1.1299
    2 11 -7 -1.3
    2 -11 -7 3.0898
    2 -11 -7 4.6698
    1 11 -7 0.28
    1 11 -7 2.3599
    1 -11 -7 2.1299
    1 11 -7 0.49
    1 11 -7 0.05
    1 -11 -7 -2.63
    1 -11 -7 0.25
    0 -11 -7 5.2597
    0 11 -7 9.5995
    0 11 -7 5.4797
    0 11 -7 9.3395
    0 -11 -7 2.7699
    0 11 -7 1.1299
    0 -11 -7 5.0698
    -1 11 -7 11.999
    -1 -11 -7 7.3896
    -1 11 -7 3.6098
    -1 11 -7 3.8698
    -1 11 -7 7.2896
    -1 -11 -7 5.7797
    -1 -11 -7 8.5696
    -2 11 -7 1.6599
    -2 -11 -7 0.47
    -2 -11 -7 0.69
    -2 11 -7 2.2499
    -2 -11 -7 -0.3
    -2 11 -7 -2.99
    -3 -11 -7 -0.62
    -3 -11 -7 1.7099
    -3 11 -7 -0.01
    -3 11 -7 -0.03
    -4 11 -7 -0.68
    4 -11 7 -1.24
    4 11 7 0.8
    -4 -11 -7 1.3599
    5 -11 7 3.3698
    5 11 7 1.7299
    -5 -11 -7 1.7799
    -5 11 -7 2.8299
    -6 -12 7 3.9398
    6 12 -7 1.1799
    6 -12 -7 0.64
    6 12 -7 1.7799
    5 12 -7 14.379
    5 12 -7 7.6596
    5 12 -7 5.8897
    -5 -12 7 18.979
    5 -12 -7 16.749
    4 -12 -7 0.68
    -4 -12 7 -1.4
    -4 -12 7 3.4198
    4 12 -7 0.97
    4 -12 -7 1.2199
    4 12 -7 -2.16
    4 12 -7 4.5398
    3 12 -7 14.369
    3 12 -7 16.729
    3 -12 -7 15.269
    3 -12 -7 12.149
    -3 -12 7 13.579
    3 12 -7 16.449
    3 12 -7 16.149
    2 12 -7 8.3896
    2 12 -7 14.829
    2 12 -7 11.639
    2 -12 -7 12.509
    2 12 -7 10.709
    2 -12 -7 16.469
    1 12 -7 -1.99
    1 12 -7 6.7297
    1 12 -7 0.42
    1 -12 -7 0.46
    1 12 -7 1.1599
    1 -12 -7 2.9299
    1 -12 -7 -0.02
    0 -12 -7 4.2698
    0 -12 -7 1.1899
    0 12 -7 0.13
    0 12 -7 0.51
    0 12 -7 6.7597
    0 12 -7 3.4198
    0 -12 -7 0.2
    -1 -12 -7 52.497
    -1 12 -7 48.428
    -1 -12 -7 45.118
    -1 12 -7 69.047
    -1 12 -7 49.128
    -1 -12 -7 48.368
    -1 12 -7 34.148
    -2 12 -7 0.02
    -2 12 -7 2.6699
    -2 -12 -7 5.1497
    -2 12 -7 0.56
    -2 -12 -7 5.3197
    -2 -12 -7 2.2599
    -3 -12 -7 2.6599
    -3 -12 -7 4.5698
    -3 12 -7 0.05
    3 -12 7 6.4197
    -3 12 -7 9.0496
    4 12 7 -2.28
    4 -12 7 1.8899
    -4 12 -7 0.78
    -4 -12 -7 -3.3
    -5 -12 -7 3.0998
    5 -12 7 -0.68
    -5 12 -7 5.9797
    5 12 7 -0.24
    6 -13 -7 6.3897
    6 13 -7 3.1198
    6 13 -7 7.0997
    -6 -13 7 4.3298
    5 13 -7 6.8497
    5 -13 -7 6.3397
    5 13 -7 8.1296
    5 13 -7 0.89
    -5 -13 7 5.7597
    4 13 -7 2.3499
    4 -13 -7 3.6898
    4 13 -7 2.4799
    -4 -13 7 3.2498
    4 -13 -7 3.1098
    4 13 -7 7.1097
    3 13 -7 -4.95
    3 -13 -7 -1.62
    3 13 -7 -1.13
    3 -13 -7 -1.41
    3 13 -7 -0.5
    3 13 -7 2.2999
    -3 -13 7 3.1898
    2 13 -7 0.92
    2 13 -7 0.69
    2 13 -7 -1.61
    2 -13 -7 2.5699
    2 -13 -7 -0.26
    2 13 -7 1.6399
    1 -13 -7 71.147
    1 13 -7 69.107
    1 -13 -7 72.396
    1 13 -7 73.466
    1 -13 -7 74.016
    1 13 -7 65.707
    0 -13 -7 11.519
    0 13 -7 16.309
    0 13 -7 7.9996
    0 -13 -7 11.349
    0 13 -7 12.449
    0 13 -7 8.6496
    0 -13 -7 10.449
    -1 13 -7 12.319
    -1 13 -7 11.179
    -1 -13 -7 14.199
    -1 -13 -7 19.629
    -1 -13 -7 14.779
    -1 13 -7 15.399
    -2 -13 -7 1.1599
    -2 13 -7 4.3098
    2 -13 7 2.9599
    -2 -13 -7 4.0598
    -2 13 -7 2.8399
    -2 -13 -7 6.1797
    -3 -13 -7 0.13
    -3 13 -7 0.01
    3 -13 7 1.4299
    -3 -13 -7 -0.38
    -4 -13 -7 2.9599
    -4 13 -7 2.4799
    4 13 7 2.0899
    4 -13 7 3.3398
    5 14 -7 -7.16
    5 -14 -7 -1.06
    5 14 -7 -1.77
    5 14 -7 -0.16
    -5 -14 7 3.2898
    5 -14 -7 1.8599
    4 -14 -7 3.2398
    4 14 -7 1.2399
    4 14 -7 2.8099
    -4 -14 7 2.9999
    4 -14 -7 0.67
    4 14 -7 1.9499
    3 -14 -7 1.6399
    3 14 -7 5.3997
    -3 -14 7 2.6499
    3 14 -7 0.59
    3 14 -7 2.9099
    3 -14 -7 1.4199
    2 -14 -7 0.21
    2 14 -7 1.8999
    2 14 -7 4.5398
    -2 -14 7 1.2399
    2 -14 -7 -1.23
    2 14 -7 0.58
    2 14 -7 0.44
    1 -14 -7 26.099
    1 14 -7 21.489
    1 -14 -7 21.869
    1 14 -7 23.239
    -1 -14 7 22.939
    1 14 -7 22.069
    1 14 -7 17.779
    0 14 -7 6.7297
    0 -14 -7 2.1999
    0 14 -7 5.0098
    0 -14 7 2.8299
    0 -14 -7 5.4997
    0 -14 -7 2.1099
    0 14 -7 7.6896
    -1 14 -7 8.7696
    -1 14 -7 4.9998
    -1 -14 -7 16.139
    -1 -14 -7 15.959
    -1 -14 -7 11.109
    1 -14 7 3.7798
    -1 14 -7 9.1096
    -2 14 -7 0.89
    -2 -14 -7 1.2199
    -2 14 -7 3.8398
    -2 -14 -7 1.0299
    2 -14 7 -0.49
    -3 14 -7 2.4499
    3 -14 7 0.4
    -3 -14 -7 -0.88
    4 14 7 1.0499
    4 -14 7 5.6197
    -4 -14 -7 1.7499
    -4 14 -7 -1.73
    -5 -15 7 3.1898
    5 15 -7 6.1697
    5 -15 -7 7.1297
    5 15 -7 6.5497
    5 -15 -7 7.7296
    5 15 -7 3.3598
    4 -15 -7 -0.74
    4 15 -7 1.7199
    4 -15 -7 0.27
    4 15 -7 2.2599
    4 15 -7 -0.18
    -4 -15 7 3.7898
    3 15 -7 7.9396
    3 -15 -7 6.3897
    3 -15 -7 6.0597
    3 15 -7 10.919
    3 15 -7 4.3198
    -3 -15 7 3.9298
    2 15 -7 2.4599
    2 -15 -7 0.77
    2 15 -7 0.96
    2 15 -7 0.56
    2 15 -7 -1.1
    -2 -15 7 -3.25
    2 -15 -7 -0.91
    1 15 -7 -2.79
    1 15 -7 2.9299
    -1 -15 7 4.1698
    1 -15 -7 3.1298
    1 -15 -7 2.5799
    1 15 -7 1.1299
    1 15 -7 3.6798
    0 15 -7 14.859
    0 -15 7 16.759
    0 15 -7 14.409
    0 -15 -7 19.379
    0 15 -7 7.8396
    0 -15 -7 11.579
    0 -15 -7 20.069
    -1 -15 -7 1.3799
    -1 -15 -7 4.4298
    -1 15 -7 5.4497
    1 -15 7 0.09
    -1 -15 -7 7.5996
    -1 15 -7 0.66
    -1 15 -7 4.3298
    2 -15 7 -1.02
    -2 -15 -7 -2.99
    -2 15 -7 -0.66
    -2 -15 -7 -3.23
    -3 15 -7 4.9298
    3 -15 7 0.31
    -3 -15 -7 1.0799
    -4 -15 -7 -0.7
    4 15 7 -0.17
    4 -15 7 0.39
    -4 15 -7 1.5999
    5 16 -7 6.8897
    -5 -16 7 4.2398
    5 16 -7 5.8897
    5 16 -7 2.8899
    5 -16 -7 10.03
    4 16 -7 -0.92
    -4 -16 7 -0.78
    4 16 -7 -1.47
    4 -16 -7 2.6799
    4 -16 -7 0.1
    4 16 -7 2.8299
    -3 -16 7 2.1199
    3 -16 -7 -0.68
    3 -16 -7 0.15
    3 16 -7 -0.06
    3 16 -7 0.61
    3 16 -7 0.08
    2 16 -7 7.1696
    2 -16 -7 6.8197
    2 -16 -7 6.4897
    2 16 -7 7.8296
    2 16 -7 3.3998
    1 -16 -7 4.6098
    1 -16 -7 11.089
    1 16 -7 4.6098
    1 16 -7 3.2798
    1 16 -7 11.079
    1 16 -7 5.0698
    0 -16 -7 30.269
    0 -16 7 26.369
    0 -16 -7 26.419
    0 16 -7 34.458
    0 16 -7 31.568
    0 -16 -7 24.139
    1 -16 7 29.749
    -1 -16 -7 26.539
    -1 -16 -7 27.869
    -1 -16 -7 38.648
    -1 16 -7 21.779
    2 -16 7 0.11
    -2 -16 -7 2.4699
    -2 -16 -7 -3.01
    -2 16 -7 0.53
    3 -16 7 1.1999
    3 16 7 -0.6
    -3 16 -7 11.779
    -3 -16 -7 -0.04
    -4 -17 7 -1.16
    4 -17 -7 -0.58
    4 17 -7 2.3899
    4 17 -7 -0.74
    4 -17 -7 -0.47
    4 17 -7 1.8199
    3 17 -7 4.5798
    3 17 -7 0.81
    3 -17 -7 1.02
    3 -17 -7 4.2498
    3 17 -7 0.11
    2 17 -7 2.1099
    2 -17 -7 3.8498
    2 17 -7 2.7499
    2 17 -7 12.429
    2 17 -7 3.4698
    2 -17 -7 4.2998
    1 17 -7 24.019
    1 -17 -7 15.439
    1 17 -7 17.059
    1 17 -7 15.419
    1 17 -7 16.399
    0 17 -7 -3.61
    0 -17 -7 -0.39
    0 -17 -7 4.9998
    0 -17 -7 -1.75
    0 17 -7 7.3596
    0 -17 7 -0.82
    -1 17 -7 13.739
    1 -17 7 8.6396
    -1 -17 -7 7.6096
    -1 -17 -7 8.0396
    -1 -17 -7 9.5995
    -2 -17 -7 16.069
    2 -17 7 13.159
    -2 -17 -7 17.239
    -2 17 -7 16.359
    -3 -17 -7 -0.58
    3 -17 7 1.0399
    3 18 -7 -0.37
    3 18 -7 -2.92
    3 -18 -7 1.0599
    3 -18 -7 0.56
    3 18 -7 -1.05
    2 18 -7 2.1799
    2 -18 -7 6.1197
    2 18 -7 -0.81
    2 18 -7 -2.35
    2 -18 -7 0.48
    2 18 -7 8.0896
    1 -18 -7 3.7498
    1 18 -7 3.0299
    1 18 -7 1.6699
    1 -18 -7 0.57
    1 18 -7 -3.41
    1 18 -7 1.4999
    0 -18 -7 0.84
    0 -18 -7 0.38
    0 18 -7 0.41
    0 18 -7 5.9597
    0 18 -7 1.0999
    0 -18 7 -1.91
    1 -18 7 0.35
    -1 -18 -7 3.3898
    -1 18 -7 1.4099
    -1 -18 -7 1.8399
    -1 -18 -7 4.1298
    -2 -18 -7 2.9699
    2 -18 7 1.5199
    3 -19 -7 -0.6
    3 -19 -7 -0.11
    3 19 -7 -2.01
    3 19 -7 0.4
    3 19 -7 -0.71
    3 19 -7 -0.21
    2 19 -7 3.9098
    2 -19 -7 1.7099
    2 -19 -7 0.65
    2 19 -7 -0.11
    2 19 -7 -2.12
    2 19 -7 5.8497
    1 19 -7 -1.26
    1 19 -7 3.0998
    1 19 -7 2.6899
    1 -19 -7 5.8097
    1 19 -7 4.2198
    1 -19 -7 2.8199
    0 -19 -7 5.5097
    0 19 -7 6.4297
    0 19 -7 5.1597
    0 -19 7 6.3197
    0 19 -7 4.6398
    0 -19 -7 9.0796
    -1 -19 -7 4.8598
    1 -19 7 9.1196
    -1 -19 -7 11.609
    1 -20 -7 0.15
    1 -20 -7 -0.83
    1 20 -7 -5.49
    1 20 -7 -2.62
    0 -20 -7 11.009
    3 0 -8 -4.07
    3 0 -8 -1.64
    2 0 -8 23.299
    2 0 -8 32.488
    1 0 -8 -2.15
    1 0 -8 0.12
    0 0 -8 424.51
    0 0 -8 397.59
    -1 0 -8 0.87
    -1 0 -8 -1.08
    -1 0 -8 0.79
    -1 0 -8 -3.04
    -2 0 -8 111.03
    2 0 8 114.59
    -2 0 -8 127.79
    -2 0 -8 118.71
    3 0 8 0.65
    -3 0 -8 -2.46
    -3 0 -8 -1.7
    -3 0 -8 -0.21
    4 0 8 18.689
    -4 0 -8 18.129
    -5 0 -8 -3.06
    5 0 8 -3.15
    3 1 -8 -0.92
    3 -1 -8 -2.55
    3 1 -8 -0.64
    3 -1 -8 -3.19
    2 -1 -8 0.09
    2 1 -8 2.9199
    2 1 -8 -0.72
    2 -1 -8 4.0098
    1 -1 -8 4.0298
    1 1 -8 8.9896
    1 1 -8 1.6499
    1 -1 -8 5.8097
    0 -1 -8 6.0497
    0 -1 -8 8.1296
    0 1 -8 6.0097
    0 1 -8 4.2598
    0 1 -8 6.5697
    -1 -1 -8 58.737
    -1 1 -8 59.217
    -1 1 -8 44.938
    -1 -1 -8 52.717
    -1 1 -8 55.807
    -1 -1 -8 63.077
    -2 -1 -8 2.8899
    -2 1 -8 5.1397
    -2 -1 -8 10.269
    -2 1 -8 5.4297
    -2 -1 -8 6.7397
    2 -1 8 3.9098
    -2 1 -8 5.9297
    -3 -1 -8 4.5298
    -3 -1 -8 1.7799
    3 -1 8 5.9397
    -3 1 -8 1.5099
    -3 -1 -8 -0.58
    -3 1 -8 4.5698
    3 1 8 2.4799
    -3 1 -8 0.28
    4 -1 8 8.8396
    -4 -1 -8 4.3598
    -4 -1 -8 22.369
    4 1 8 5.8397
    -4 1 -8 8.4496
    -4 1 -8 10.459
    5 -1 8 -0.24
    5 1 8 2.9899
    -5 1 -8 0.1
    -5 -1 -8 0.1
    3 -2 -8 14.869
    3 -2 -8 13.089
    3 2 -8 15.539
    2 -2 -8 19.999
    2 -2 -8 16.569
    2 2 -8 12.049
    2 2 -8 13.939
    1 2 -8 2.5699
    1 -2 -8 2.1199
    1 2 -8 2.1699
    1 2 -8 -4.4
    1 -2 -8 0.93
    0 2 -8 113.77
    0 2 -8 107.06
    0 2 -8 109.99
    0 -2 -8 107.29
    0 -2 -8 107.36
    0 -2 -8 108.85
    -1 -2 -8 10.2
    -1 -2 -8 8.8996
    -1 2 -8 -0.21
    -1 2 -8 1.8199
    -1 -2 -8 5.5997
    -1 2 -8 1.1599
    -2 -2 -8 -4.21
    -2 2 -8 -1.49
    -2 2 -8 1.4999
    -2 2 -8 3.0099
    -2 -2 -8 0.25
    -3 2 -8 2.8499
    -3 2 -8 4.8398
    -3 -2 -8 4.9098
    -3 -2 -8 1.6499
    3 -2 8 -1.09
    -3 -2 -8 5.6597
    -3 2 -8 7.1996
    3 2 8 3.8498
    -4 -2 -8 2.2199
    4 -2 8 14.849
    4 2 8 11.369
    -4 2 -8 19.059
    -4 -2 -8 25.629
    -4 2 -8 16.109
    -5 2 -8 9.4495
    -5 -2 -8 5.5497
    5 2 8 13.769
    5 -2 8 9.3895
    4 3 -8 0.8
    3 -3 -8 3.4698
    3 3 -8 1.6599
    3 3 -8 0.8
    2 3 -8 0.5
    2 -3 -8 4.2698
    2 -3 -8 2.5099
    2 3 -8 6.0197
    2 3 -8 7.5696
    1 -3 -8 3.7398
    1 -3 -8 2.2999
    1 3 -8 2.9899
    1 -3 -8 1.6599
    1 3 -8 3.2998
    1 3 -8 3.3498
    0 3 -8 7.1696
    0 -3 -8 17.419
    0 -3 -8 12.239
    0 -3 -8 11.399
    0 3 -8 10.419
    0 3 -8 11.469
    -1 -3 -8 13.899
    -1 3 -8 11.019
    -1 -3 -8 15.309
    -1 -3 -8 12.549
    -1 3 -8 7.6696
    -1 3 -8 6.1697
    -2 3 -8 83.626
    -2 -3 -8 89.396
    -2 -3 -8 90.606
    -2 3 -8 73.746
    -2 -3 -8 82.046
    -2 3 -8 98.215
    -3 3 -8 -0.43
    -3 3 -8 -3.27
    -3 -3 -8 1.1099
    -3 -3 -8 -2.23
    -3 3 -8 1.2399
    3 3 8 -1.56
    -4 3 -8 1.6099
    4 3 8 0.51
    -4 3 -8 1.7099
    -4 -3 -8 -1.08
    4 -3 8 -2.26
    5 -3 8 7.7396
    -5 3 -8 0.99
    5 3 8 -3.15
    4 4 -8 0.05
    4 4 -8 -3.43
    3 4 -8 2.1199
    3 4 -8 12.579
    3 -4 -8 8.1596
    2 -4 -8 38.288
    2 4 -8 32.608
    2 -4 -8 43.168
    2 4 -8 31.368
    2 -4 -8 32.408
    2 4 -8 52.707
    1 -4 -8 14.279
    1 4 -8 9.2295
    1 4 -8 10.13
    1 -4 -8 11.519
    1 -4 -8 9.5695
    1 4 -8 10.859
    0 -4 -8 77.656
    0 4 -8 69.447
    0 4 -8 68.287
    0 -4 -8 71.766
    0 -4 -8 70.787
    0 4 -8 75.536
    -1 -4 -8 7.9896
    -1 4 -8 3.6798
    -1 -4 -8 17.629
    -1 4 -8 5.6697
    -1 4 -8 7.1596
    -1 -4 -8 5.0198
    -2 -4 -8 73.156
    -2 4 -8 95.185
    -2 4 -8 82.376
    -2 -4 -8 83.326
    -2 -4 -8 83.836
    -2 4 -8 95.235
    -3 4 -8 11.159
    -3 4 -8 24.829
    -3 4 -8 25.809
    -3 -4 -8 11.349
    3 4 8 24.659
    -3 -4 -8 20.649
    -4 -4 -8 -0.03
    -4 4 -8 0.88
    4 4 8 1.2599
    -4 4 -8 4.6598
    -5 4 -8 7.4896
    5 4 8 1.5799
    5 5 -8 1.2499
    4 5 -8 -0.43
    4 5 -8 -1.08
    3 5 -8 5.4297
    3 -5 -8 1.3899
    3 -5 -8 -1.12
    3 5 -8 2.7399
    2 5 -8 -0.09
    2 -5 -8 1.2599
    2 -5 -8 -3.15
    2 5 -8 -1.29
    2 5 -8 -0.09
    2 -5 -8 0.43
    1 -5 -8 64.007
    1 5 -8 77.216
    1 -5 -8 65.237
    1 -5 -8 75.046
    1 5 -8 66.947
    1 5 -8 62.317
    0 -5 -8 3.4998
    0 5 -8 -0.8
    0 5 -8 2.1299
    0 5 -8 0.85
    0 -5 -8 4.2498
    0 -5 -8 1.02
    -1 5 -8 4.2298
    -1 5 -8 4.0898
    -1 -5 -8 0.33
    -1 -5 -8 7.5396
    -1 -5 -8 1.8699
    -1 5 -8 4.6398
    -2 -5 -8 34.458
    -2 5 -8 11.519
    -2 5 -8 26.779
    -2 5 -8 23.849
    -2 -5 -8 22.199
    -2 -5 -8 26.449
    -3 -5 -8 0.11
    -3 -5 -8 -2.66
    3 5 8 0.55
    -3 5 -8 -2.72
    -3 5 -8 0.53
    -3 5 -8 1.6499
    -4 -5 -8 -0.76
    -4 5 -8 3.3098
    4 5 8 2.6399
    -4 5 -8 0.95
    -5 5 -8 13.579
    5 5 8 21.639
    5 6 -8 5.5297
    4 6 -8 3.3198
    4 6 -8 4.3098
    4 -6 -8 5.0998
    4 -6 -8 5.6697
    3 -6 -8 0.31
    3 6 -8 1.5699
    3 6 -8 0.27
    3 -6 -8 1.7099
    2 6 -8 26.779
    2 -6 -8 29.949
    2 -6 -8 29.019
    2 6 -8 38.928
    2 6 -8 25.379
    2 -6 -8 18.739
    1 6 -8 -0.24
    1 6 -8 1.9099
    1 -6 -8 2.6499
    1 -6 -8 2.3199
    1 6 -8 0
    1 -6 -8 2.9999
    0 -6 -8 9.6395
    0 6 -8 11.349
    0 6 -8 4.1698
    0 -6 -8 5.2697
    0 -6 -8 10.579
    0 6 -8 5.3097
    -1 -6 -8 0.92
    -1 6 -8 1.2499
    -1 6 -8 -2.93
    -1 6 -8 1.8499
    -1 -6 -8 1.6699
    -1 -6 -8 0.81
    -2 6 -8 21.849
    -2 -6 -8 18.319
    -2 6 -8 21.729
    -2 -6 -8 17.339
    -2 -6 -8 20.259
    -2 6 -8 11.269
    -3 -6 -8 41.758
    -3 6 -8 40.048
    -3 6 -8 42.818
    -3 -6 -8 36.888
    3 6 8 43.758
    -4 6 -8 2.5299
    4 6 8 1.0399
    -4 6 -8 1.7199
    -4 -6 -8 2.2999
    -5 6 -8 2.5199
    5 6 8 3.9198
    6 7 -8 4.0898
    5 7 -8 2.0299
    4 -7 -8 3.2498
    4 7 -8 -1.35
    4 7 -8 9.1796
    4 -7 -8 3.7598
    3 7 -8 12.599
    3 7 -8 12.139
    3 -7 -8 18.139
    3 -7 -8 10.329
    2 -7 -8 0.93
    2 7 -8 2.8399
    2 7 -8 2.4399
    2 -7 -8 2.4799
    2 7 -8 4.2498
    2 -7 -8 5.0198
    1 -7 -8 6.6897
    1 7 -8 6.4297
    1 -7 -8 3.6498
    1 7 -8 6.6497
    1 7 -8 3.3198
    1 -7 -8 6.9997
    0 -7 -8 3.6698
    0 7 -8 5.1297
    0 -7 -8 6.9197
    0 -7 -8 4.8098
    0 7 -8 0.69
    0 7 -8 5.5697
    -1 -7 -8 1.0299
    -1 7 -8 1.2899
    -1 -7 -8 -1.61
    -1 7 -8 1.0899
    -1 -7 -8 2.7099
    -1 7 -8 2.9799
    -2 7 -8 10.329
    -2 -7 -8 11.659
    -2 -7 -8 5.2397
    -2 7 -8 11.949
    -2 -7 -8 10.729
    -3 7 -8 8.0896
    -3 -7 -8 9.0696
    -3 7 -8 9.4395
    3 7 8 3.8398
    -4 -7 -8 2.3999
    -4 7 -8 2.9799
    4 7 8 2.4699
    -5 7 -8 5.0698
    5 7 8 3.9398
    6 8 -8 9.3595
    5 -8 -8 4.0298
    5 8 -8 5.8697
    4 -8 -8 0.5
    4 8 -8 0.97
    4 8 -8 5.3997
    4 -8 -8 3.5298
    3 -8 -8 -0.21
    3 8 -8 0.47
    3 8 -8 -1.2
    3 -8 -8 3.2598
    2 8 -8 -1.39
    2 -8 -8 0.83
    2 8 -8 3.2898
    2 8 -8 1
    2 -8 -8 1.9899
    1 -8 -8 24.709
    1 8 -8 17.669
    1 -8 -8 33.808
    1 -8 -8 25.779
    1 8 -8 13.079
    1 8 -8 14.999
    0 8 -8 -2.2
    0 -8 -8 0.8
    0 -8 -8 0.85
    0 -8 -8 3.8998
    0 8 -8 -1.4
    0 8 -8 2.1099
    -1 -8 -8 0.81
    -1 -8 -8 1.5899
    -1 8 -8 2.6299
    -1 8 -8 3.5398
    -1 -8 -8 1.1499
    -1 8 -8 3.2198
    -2 8 -8 -2.58
    -2 8 -8 5.5397
    -2 8 -8 1.4999
    -2 -8 -8 -0.94
    -2 -8 -8 1.0699
    -2 -8 -8 -1.33
    -3 8 -8 8.3096
    -3 8 -8 8.1196
    -3 -8 -8 7.5196
    -4 -8 -8 3.4898
    4 -8 8 6.2497
    4 8 8 6.8597
    -4 8 -8 10.829
    6 9 -8 1.6499
    5 9 -8 0
    5 -9 -8 0.4
    4 -9 -8 16.729
    4 9 -8 22.479
    4 9 -8 9.7595
    4 -9 -8 19.739
    3 9 -8 36.828
    3 -9 -8 44.408
    3 9 -8 50.618
    3 -9 -8 42.718
    2 9 -8 8.3296
    2 9 -8 10.889
    2 -9 -8 9.5995
    2 -9 -8 18.579
    1 9 -8 7.0797
    1 9 -8 6.3297
    1 9 -8 7.9696
    1 -9 -8 5.5497
    1 -9 -8 1.4499
    1 -9 -8 -4.79
    0 -9 -8 -0.71
    0 9 -8 -4.48
    0 9 -8 -1.96
    0 9 -8 0.46
    0 -9 -8 0.97
    0 -9 -8 -2.04
    -1 -9 -8 0.94
    -1 9 -8 1.6599
    -1 9 -8 -0.2
    -1 -9 -8 0.45
    -1 -9 -8 4.8298
    -1 9 -8 -1.16
    -2 9 -8 -2.2
    -2 -9 -8 -1.62
    -2 9 -8 1.1499
    -2 -9 -8 1.7699
    -2 -9 -8 -0.72
    -2 9 -8 -5.99
    -3 -9 -8 3.1798
    -3 9 -8 4.6298
    -3 9 -8 3.2798
    4 9 8 12.399
    4 -9 8 8.0096
    -4 -9 -8 14.119
    -4 9 -8 13.299
    5 10 -8 3.5598
    5 -10 -8 4.5198
    5 10 -8 4.6698
    4 -10 -8 1.1699
    4 10 -8 -2.06
    4 -10 -8 0.33
    4 10 -8 8.3996
    3 -10 -8 0.77
    3 -10 -8 -0.98
    3 10 -8 0.39
    3 10 -8 3.8098
    2 10 -8 0.11
    2 10 -8 -4.19
    2 10 -8 -2.6
    2 -10 -8 1.3999
    2 -10 -8 0.34
    1 -10 -8 7.4596
    1 10 -8 1.4999
    1 10 -8 1.1299
    1 -10 -8 0.58
    1 -10 -8 0.94
    1 10 -8 4.5798
    1 10 -8 0.49
    0 -10 -8 1.5699
    0 10 -8 -0.86
    0 10 -8 0.55
    0 -10 -8 2.3199
    0 -10 -8 -2.74
    0 10 -8 -0.13
    0 10 -8 -0.4
    -1 -10 -8 4.0298
    -1 10 -8 2.6199
    -1 -10 -8 10.309
    -1 10 -8 9.5895
    -1 10 -8 6.5697
    -1 -10 -8 9.8795
    -1 10 -8 9.0696
    -2 10 -8 -0.73
    -2 -10 -8 -0.06
    -2 -10 -8 1.0599
    -2 10 -8 0.94
    -2 10 -8 3.7898
    -2 -10 -8 -1.12
    -3 -10 -8 12.389
    -3 10 -8 10.919
    4 -10 8 3.5698
    -4 10 -8 1.5999
    4 10 8 3.4798
    -4 -10 -8 -0.42
    5 11 -8 4.5498
    5 -11 -8 -1.14
    5 11 -8 1.0499
    4 11 -8 6.8597
    4 11 -8 7.0697
    4 -11 -8 5.7097
    4 -11 -8 7.8396
    3 -11 -8 2.9599
    3 11 -8 4.1598
    3 -11 -8 3.7298
    3 11 -8 5.3597
    2 11 -8 -1.93
    2 -11 -8 -4.25
    2 -11 -8 -0.17
    2 11 -8 1.2899
    1 11 -8 5.4597
    1 -11 -8 13.779
    1 -11 -8 9.3995
    1 -11 -8 7.0597
    1 11 -8 7.7196
    1 11 -8 6.2397
    1 11 -8 5.9397
    0 11 -8 9.3795
    0 11 -8 12.039
    0 -11 -8 9.3895
    0 11 -8 9.8795
    0 -11 -8 15.359
    0 11 -8 9.8095
    0 -11 -8 13.369
    -1 11 -8 2.2599
    -1 11 -8 -1.33
    -1 11 -8 2.8199
    -1 -11 -8 2.8499
    -1 -11 -8 5.2197
    -1 -11 -8 4.5298
    -2 -11 -8 11.709
    -2 11 -8 16.429
    -2 -11 -8 9.8595
    -2 -11 -8 12.809
    -2 11 -8 12.739
    -3 11 -8 0.22
    -3 -11 -8 0.07
    3 11 8 4.0398
    3 -11 8 3.2898
    -4 11 -8 2.4399
    4 -11 8 1.6299
    4 11 8 2.0599
    -4 -11 -8 -1.17
    5 12 -8 1.5899
    5 12 -8 -4.06
    5 -12 -8 0.09
    4 12 -8 14.449
    4 12 -8 14.459
    4 -12 -8 11.619
    4 -12 -8 18.649
    3 12 -8 -0.33
    3 -12 -8 1.1899
    3 12 -8 0.93
    3 -12 -8 4.3798
    2 12 -8 1.2499
    2 12 -8 -0.08
    2 -12 -8 2.2799
    2 -12 -8 1.5499
    1 12 -8 -0.31
    1 -12 -8 -0.48
    1 -12 -8 0.63
    1 -12 -8 -1.25
    1 12 -8 1.9299
    1 12 -8 -1.6
    0 -12 -8 6.1797
    0 12 -8 1.5599
    0 12 -8 1.1599
    0 12 -8 1.5099
    0 -12 -8 1.6699
    0 -12 -8 2.5999
    -1 12 -8 -3.32
    -1 12 -8 -3.21
    -1 -12 -8 1.5399
    -1 -12 -8 5.5597
    -1 -12 -8 2.7999
    -1 12 -8 1.2599
    -2 -12 -8 0.67
    -2 -12 -8 1.0599
    -2 -12 -8 2.9799
    2 -12 8 1.8099
    -2 12 -8 -2
    3 -12 8 -0.06
    -3 12 -8 1.3399
    -3 -12 -8 -1.46
    3 12 8 0.31
    4 13 -8 10.03
    4 13 -8 1.9899
    4 -13 -8 8.3196
    4 -13 -8 4.5398
    3 -13 -8 0.27
    3 13 -8 -2.23
    3 -13 -8 -0.05
    3 13 -8 -2.28
    2 -13 -8 2.6799
    2 -13 -8 3.1198
    2 13 -8 0.17
    2 13 -8 2.2099
    1 -13 -8 7.0097
    -1 -13 8 3.4298
    1 -13 -8 1.8599
    1 13 -8 2.0799
    1 13 -8 2.3499
    0 13 -8 4.6998
    0 -13 -8 1.8199
    0 -13 -8 4.0498
    0 -13 -8 5.4297
    0 13 -8 4.8598
    -1 -13 -8 -1.58
    -1 13 -8 -1.35
    1 -13 8 -1.84
    -1 -13 -8 1.5199
    -1 -13 -8 -0.01
    -1 13 -8 -0.99
    -2 -13 -8 -0.6
    -2 -13 -8 -0.58
    2 -13 8 -1.42
    -2 13 -8 -1.69
    3 13 8 -1.91
    -3 -13 -8 -4.48
    -3 13 -8 1.02
    3 -13 8 -1.48
    4 14 -8 -0.58
    4 -14 -8 1.8899
    4 14 -8 2.3699
    4 -14 -8 1.0499
    3 -14 -8 2.2199
    3 14 -8 2.5499
    3 -14 -8 -0.59
    3 14 -8 -2.89
    2 14 -8 1.1999
    2 -14 -8 -0.31
    2 -14 -8 -0.5
    2 14 -8 3.1498
    1 14 -8 3.4198
    -1 -14 8 6.9797
    1 14 -8 0.14
    1 -14 -8 3.1198
    1 -14 -8 0.59
    0 -14 -8 7.2896
    0 -14 -8 0.93
    0 -14 8 3.8198
    0 14 -8 -0.17
    0 14 -8 3.6698
    0 -14 -8 2.8499
    -1 14 -8 6.6397
    -1 14 -8 8.8196
    -1 -14 -8 4.0698
    1 -14 8 4.4198
    -1 -14 -8 5.7497
    -1 -14 -8 7.5196
    -2 14 -8 2.5299
    -2 -14 -8 2.8999
    -2 -14 -8 3.2698
    2 -14 8 1.1499
    -3 -14 -8 3.3998
    3 -14 8 4.3298
    -3 14 -8 0.37
    3 14 8 2.0399
    3 -15 -8 3.6798
    3 -15 -8 4.4398
    3 15 -8 3.5398
    3 15 -8 0.39
    2 15 -8 1.5899
    2 -15 -8 0.45
    2 -15 -8 0.13
    2 15 -8 3.0499
    1 -15 -8 0.79
    1 15 -8 -3.3
    1 -15 -8 1.6099
    1 15 -8 2.5599
    0 -15 -8 3.8398
    0 -15 -8 6.0797
    0 -15 -8 3.6798
    0 -15 8 3.0399
    0 15 -8 0.18
    0 15 -8 -0.22
    -1 -15 -8 4.9498
    -1 -15 -8 6.2097
    1 -15 8 4.5398
    -1 -15 -8 6.4797
    -1 15 -8 1.3299
    2 -15 8 1.2499
    -2 -15 -8 -1.23
    -2 15 -8 2.3999
    3 -16 -8 0.71
    3 16 -8 -0.23
    3 16 -8 0.06
    3 -16 -8 0.44
    2 -16 -8 1.0299
    2 16 -8 -1.94
    2 -16 -8 -1.42
    2 16 -8 -0.52
    1 -16 -8 0.34
    1 16 -8 2.2299
    1 -16 -8 -0.62
    1 16 -8 1.4299
    0 -16 8 1.9399
    0 -16 -8 -0.93
    0 -16 -8 3.2698
    0 16 -8 0.53
    0 16 -8 3.1498
    0 -16 -8 -0.64
    1 -16 8 1.1199
    -1 16 -8 7.0797
    -1 -16 -8 0.44
    -1 -16 -8 0.29
    -1 -16 -8 -0.27
    2 17 -8 -1.3
    2 -17 -8 -0.43
    2 17 -8 2.2899
    2 -17 -8 -0.7
    1 -17 -8 1.1999
    1 -17 -8 -1.76
    1 17 -8 -2.4
    1 17 -8 -0.16
    0 -17 -8 -0.46
    0 -17 8 0.5
    0 17 -8 0.55
    0 -17 -8 1.9099
    0 17 -8 0.44
    3 0 -9 -0.23
    3 0 -9 -2.05
    2 0 -9 -0.82
    2 0 -9 -1.61
    1 0 -9 15.849
    1 0 -9 10.799
    0 0 -9 -0.68
    0 0 -9 -1.71
    -1 0 -9 -0.5
    -1 0 -9 2.8299
    -2 0 -9 -0.04
    -2 0 -9 -2.18
    -3 0 -9 4.9698
    -3 0 -9 3.2998
    -3 0 -9 1.9899
    3 0 9 2.4199
    -4 0 -9 -0.4
    4 0 9 1.2399
    3 -1 -9 3.5798
    3 1 -9 6.7097
    3 -1 -9 2.4999
    3 1 -9 5.1697
    2 -1 -9 -1.09
    2 1 -9 -0.11
    2 1 -9 -5.58
    2 -1 -9 1.0299
    1 1 -9 2.6899
    1 -1 -9 -1.37
    1 1 -9 0.53
    1 -1 -9 -1.62
    0 1 -9 1.0999
    0 1 -9 -3.86
    0 -1 -9 1.4999
    0 -1 -9 -0.62
    -1 -1 -9 4.1998
    -1 -1 -9 6.0497
    -1 1 -9 2.9799
    -1 1 -9 8.5096
    -1 1 -9 2.7399
    -2 -1 -9 1.8699
    -2 1 -9 3.9198
    -2 1 -9 9.9395
    -2 1 -9 4.7298
    -2 -1 -9 3.8298
    2 1 9 3.0798
    -3 -1 -9 19.799
    3 1 9 20.829
    -3 1 -9 19.799
    -3 -1 -9 4.2898
    -3 1 -9 16.759
    -3 1 -9 6.4197
    4 1 9 3.3998
    -4 1 -9 3.5798
    3 -2 -9 0.05
    3 -2 -9 -0.04
    3 2 -9 5.7297
    2 2 -9 19.849
    2 -2 -9 10.999
    2 -2 -9 10.759
    2 2 -9 11.349
    1 2 -9 6.4497
    1 -2 -9 2.2399
    1 2 -9 1.4399
    1 -2 -9 1.7999
    0 -2 -9 5.3197
    0 2 -9 2.6099
    0 2 -9 8.6596
    0 -2 -9 3.5798
    0 2 -9 7.1896
    -1 2 -9 3.9398
    -1 2 -9 9.9095
    -1 -2 -9 4.8698
    -1 -2 -9 8.9296
    -1 2 -9 9.1196
    -2 2 -9 1.5999
    -2 2 -9 5.3397
    -2 -2 -9 -0.64
    -2 2 -9 3.3598
    2 2 9 -3.91
    -2 -2 -9 0.88
    3 2 9 9.7595
    -3 -2 -9 8.4896
    -3 -2 -9 -1.58
    -3 2 -9 6.9297
    -3 2 -9 4.4698
    -3 2 -9 5.3897
    4 2 9 3.2598
    -4 2 -9 4.7298
    3 -3 -9 5.6097
    3 3 -9 3.1598
    2 3 -9 -1.11
    2 -3 -9 1.3099
    2 3 -9 -0.46
    2 -3 -9 0.67
    1 -3 -9 -1.08
    1 3 -9 -0.18
    1 -3 -9 0.3
    1 3 -9 0.62
    1 3 -9 0.14
    0 -3 -9 0.87
    0 3 -9 8.2296
    0 3 -9 0.31
    0 -3 -9 3.4598
    0 3 -9 5.6797
    0 -3 -9 6.7897
    -1 3 -9 13.029
    -1 3 -9 38.848
    -1 -3 -9 34.728
    -1 3 -9 23.349
    -1 -3 -9 16.499
    -2 3 -9 29.859
    -2 -3 -9 20.239
    -2 3 -9 18.469
    2 3 9 25.779
    -2 3 -9 8.4196
    -2 -3 -9 8.8996
    3 3 9 3.8498
    -3 3 -9 3.6498
    -3 -3 -9 1.3599
    -3 3 -9 -1.32
    -3 -3 -9 -0.07
    -3 3 -9 -0.69
    -4 -3 -9 2.9099
    4 3 9 7.4296
    -4 3 -9 6.3797
    3 -4 -9 19.479
    3 4 -9 5.3597
    2 4 -9 -1.59
    2 4 -9 0.49
    2 4 -9 0.32
    2 -4 -9 1.1799
    2 -4 -9 2.6699
    1 4 -9 4.7098
    1 -4 -9 -0.25
    1 4 -9 -2.2
    1 -4 -9 0.95
    1 4 -9 -1.84
    1 -4 -9 2.1899
    0 -4 -9 8.6496
    0 4 -9 3.1698
    0 4 -9 9.6295
    0 -4 -9 7.1996
    0 4 -9 10.519
    0 -4 -9 10.859
    -1 -4 -9 -1.28
    -1 -4 -9 3.2498
    -1 4 -9 2.5199
    -1 -4 -9 2.5799
    -1 4 -9 -0.31
    -1 4 -9 2.3199
    -2 4 -9 6.2597
    2 4 9 25.529
    -2 -4 -9 15.829
    -2 4 -9 22.269
    -2 -4 -9 24.529
    -2 4 -9 18.259
    -3 4 -9 2.2099
    -3 -4 -9 1.3899
    -3 4 -9 1.9599
    -3 4 -9 3.9398
    3 4 9 1.0499
    -3 -4 -9 2.3999
    -4 -4 -9 1.8899
    4 4 9 6.4697
    -4 4 -9 1.0799
    4 5 -9 -1.24
    3 -5 -9 -0.11
    3 5 -9 2.9299
    3 5 -9 1.8999
    2 5 -9 25.669
    2 5 -9 9.5695
    2 -5 -9 30.139
    2 -5 -9 29.299
    2 5 -9 32.258
    2 -5 -9 16.739
    1 -5 -9 -0.51
    1 5 -9 0.24
    1 -5 -9 -0.03
    1 -5 -9 -5.39
    1 5 -9 2.4299
    1 5 -9 -0.81
    0 5 -9 0.06
    0 -5 -9 -2.31
    0 -5 -9 -2.77
    0 -5 -9 -0.23
    0 5 -9 0.8
    0 5 -9 -3.32
    -1 -5 -9 1.4899
    -1 5 -9 -2.49
    -1 -5 -9 1.8299
    -1 -5 -9 2.4099
    -1 5 -9 1.6599
    -1 5 -9 0.44
    -2 5 -9 17.009
    -2 -5 -9 7.3296
    -2 5 -9 6.8497
    -2 5 -9 15.099
    2 5 9 17.439
    -2 -5 -9 17.169
    -3 5 -9 -1.97
    3 5 9 0.08
    -3 -5 -9 -1.72
    -3 5 -9 -1.06
    -3 -5 -9 1.2499
    4 6 -9 1.4899
    4 6 -9 2.5199
    3 -6 -9 4.8298
    3 6 -9 5.7097
    3 6 -9 3.0798
    2 -6 -9 7.3996
    2 6 -9 8.3296
    2 -6 -9 20.959
    2 6 -9 17.379
    2 -6 -9 3.8398
    2 6 -9 7.0497
    1 -6 -9 7.6096
    1 6 -9 6.1397
    1 -6 -9 11.039
    1 -6 -9 4.4398
    1 6 -9 10.02
    1 6 -9 5.5097
    0 6 -9 -0.5
    0 -6 -9 5.6597
    0 -6 -9 1.9399
    0 6 -9 1.5399
    0 6 -9 0.19
    0 -6 -9 4.7498
    -1 6 -9 1.7899
    -1 -6 -9 -0.57
    -1 -6 -9 0.22
    -1 -6 -9 -1.76
    -1 6 -9 -2.44
    -1 6 -9 1.3599
    -2 6 -9 13.409
    -2 6 -9 2.7199
    -2 -6 -9 13.009
    -2 6 -9 15.419
    2 6 9 16.289
    -2 -6 -9 7.5596
    -3 6 -9 -0.47
    -3 6 -9 -1.19
    -3 -6 -9 -3.6
    3 6 9 -3.83
    4 7 -9 3.4798
    4 7 -9 5.0798
    3 7 -9 4.0698
    3 7 -9 -1.16
    3 -7 -9 2.5999
    3 -7 -9 2.1899
    2 -7 -9 6.9697
    2 -7 -9 14.239
    2 7 -9 11.079
    2 7 -9 7.4096
    2 -7 -9 7.4196
    2 7 -9 2.4599
    1 -7 -9 -0.78
    1 7 -9 4.4998
    1 7 -9 6.0497
    1 -7 -9 6.4097
    1 -7 -9 5.6497
    1 7 -9 2.9399
    0 7 -9 15.449
    0 -7 -9 7.3296
    0 7 -9 11.289
    0 -7 -9 9.6795
    0 -7 -9 16.979
    0 7 -9 9.6995
    -1 -7 -9 1.4799
    -1 7 -9 -0.16
    -1 -7 -9 -0.7
    -1 7 -9 -4.11
    -1 -7 -9 0.37
    -1 7 -9 0.97
    -2 7 -9 1.01
    -2 -7 -9 2.7599
    -2 -7 -9 2.5999
    -2 7 -9 10.06
    -2 7 -9 1.1799
    -3 -7 -9 -0.88
    -3 7 -9 -0.04
    3 7 9 -2.66
    -3 7 -9 0.36
    4 8 -9 -1.37
    4 8 -9 0.86
    4 -8 -9 2.4099
    3 8 -9 -0.45
    3 -8 -9 2.9999
    3 8 -9 -0.82
    3 -8 -9 0.64
    2 -8 -9 -1.66
    2 -8 -9 3.9098
    2 8 -9 1.6399
    2 8 -9 -0.02
    1 -8 -9 1.2999
    1 8 -9 -0.8
    1 -8 -9 2.1399
    1 8 -9 -3.44
    1 8 -9 -0.84
    1 -8 -9 -1.49
    0 -8 -9 5.9597
    0 -8 -9 9.7695
    0 8 -9 3.9798
    0 -8 -9 14.349
    0 8 -9 7.3696
    0 8 -9 6.6197
    -1 8 -9 -3.07
    -1 8 -9 0.97
    -1 -8 -9 0.93
    -1 -8 -9 -0.84
    -1 8 -9 0.62
    -1 -8 -9 1.7499
    -2 -8 -9 1.0699
    -2 8 -9 2.1999
    -2 8 -9 -0.29
    -2 8 -9 -0.1
    -2 -8 -9 -1.76
    -3 -8 -9 -0.33
    3 8 9 1.8199
    -3 8 -9 -0.74
    4 9 -9 -2.37
    4 -9 -9 -0.35
    4 9 -9 3.1998
    4 -9 -9 -0.33
    3 -9 -9 -0.44
    3 9 -9 -2.29
    3 9 -9 0.22
    3 -9 -9 -1.91
    2 -9 -9 2.2099
    2 -9 -9 3.6098
    2 9 -9 -1.18
    2 9 -9 1.2899
    1 9 -9 -0.38
    1 9 -9 0.74
    1 -9 -9 -0.15
    1 9 -9 -0.01
    1 -9 -9 -0.49
    1 -9 -9 2.0399
    0 -9 -9 7.2496
    0 9 -9 2.2499
    0 9 -9 4.0298
    0 9 -9 1.4799
    0 -9 -9 0.59
    0 -9 -9 0.78
    -1 9 -9 7.2496
    -1 -9 -9 7.0097
    -1 -9 -9 3.9098
    -1 9 -9 11.139
    -1 9 -9 -1.92
    -1 -9 -9 9.8695
    -2 9 -9 2.1199
    -2 -9 -9 -0.28
    -2 9 -9 1.1099
    -2 -9 -9 -0.33
    -2 9 -9 0.86
    -3 -9 -9 0.2
    -3 9 -9 2.1499
    3 9 9 -0.6
    3 -9 9 0.62
    4 10 -9 6.1497
    4 -10 -9 4.0998
    4 -10 -9 5.7597
    4 10 -9 2.6499
    3 10 -9 0.77
    3 -10 -9 -0.54
    3 -10 -9 0.32
    3 10 -9 3.6598
    2 10 -9 1.5699
    2 -10 -9 0.41
    2 -10 -9 -1.54
    2 10 -9 4.8298
    1 10 -9 0.09
    1 10 -9 -1.63
    1 -10 -9 -1.77
    1 -10 -9 1.1499
    1 10 -9 1.1899
    1 -10 -9 -3.15
    0 -10 -9 2.6999
    0 10 -9 0.54
    0 10 -9 5.6397
    0 -10 -9 3.6898
    0 10 -9 -0.71
    0 -10 -9 7.1097
    -1 10 -9 15.699
    -1 -10 -9 8.2396
    -1 10 -9 11.359
    -1 -10 -9 8.1996
    -1 10 -9 7.1796
    -1 -10 -9 12.879
    -2 -10 -9 4.6398
    -2 10 -9 1.1899
    -2 -10 -9 2.6899
    3 -11 -9 4.9098
    3 11 -9 8.1896
    3 -11 -9 11.549
    3 11 -9 0.22
    2 -11 -9 4.9498
    2 11 -9 2.1999
    2 -11 -9 2.1699
    2 11 -9 8.5696
    1 -11 -9 6.1697
    1 11 -9 6.7297
    1 11 -9 3.0798
    1 -11 -9 4.6398
    1 -11 -9 5.7397
    0 11 -9 3.5798
    0 -11 -9 2.4199
    0 11 -9 5.8497
    0 -11 -9 10.18
    0 -11 -9 2.4199
    -1 -11 -9 -1.33
    -1 11 -9 0.28
    -1 -11 -9 -1.13
    -1 11 -9 -2.71
    -1 -11 -9 -1.33
    -2 -11 -9 3.2598
    -2 11 -9 1.1599
    2 -11 9 -0.06
    3 12 -9 0.65
    3 -12 -9 0.81
    3 -12 -9 1.0399
    3 12 -9 -1.54
    2 -12 -9 -0.02
    2 -12 -9 0.62
    2 12 -9 -0.31
    2 12 -9 -0.56
    1 12 -9 -0.94
    1 12 -9 -1.74
    -1 -12 9 0.77
    1 -12 -9 -1.8
    1 -12 -9 0.1
    0 12 -9 0.92
    0 -12 -9 1.5099
    0 -12 9 1.7899
    0 -12 -9 1.1699
    0 12 -9 4.1698
    0 -12 -9 -4.45
    -1 -12 -9 2.3799
    -1 -12 -9 1.4899
    -1 -12 -9 2.3699
    1 -12 9 1.6699
    -1 12 -9 2.1599
    -1 12 -9 1.7299
    2 13 -9 1.7399
    2 -13 -9 3.6698
    2 -13 -9 5.1697
    2 13 -9 1.9399
    1 13 -9 5.3197
    1 -13 -9 5.6297
    1 13 -9 6.6397
    1 -13 -9 5.1297
    0 -13 9 4.9998
    0 -13 -9 6.3997
    0 -13 -9 6.0497
    0 13 -9 7.3096
    0 13 -9 2.9399
    0 -13 -9 3.0299
    2 0 -10 10.529
    2 0 -10 -0.12
    1 0 -10 -1.1
    1 0 -10 -1.42
    0 0 -10 10.799
    0 0 -10 3.8898
    -1 0 -10 1.5699
    -1 0 -10 -2.38
    -2 0 -10 7.2096
    -2 0 -10 16.859
    3 1 -10 -2.76
    2 1 -10 -1.41
    2 -1 -10 0.47
    2 1 -10 -1.74
    2 -1 -10 -0.87
    1 -1 -10 -0.26
    1 1 -10 -1.48
    1 1 -10 -0.67
    1 -1 -10 0.04
    0 1 -10 -1.71
    0 -1 -10 0.42
    0 1 -10 0.35
    0 -1 -10 1.0799
    -1 1 -10 2.9199
    -1 -1 -10 2.4699
    -1 -1 -10 3.3398
    -1 1 -10 3.3998
    -2 1 -10 -3.52
    -2 -1 -10 1.2999
    -2 1 -10 1.9299
    -2 -1 -10 -0.2
    3 2 -10 -3.46
    2 -2 -10 -0.2
    2 -2 -10 -3.42
    2 2 -10 -0.74
    2 2 -10 1.1999
    1 2 -10 -0.49
    1 -2 -10 -1.47
    1 -2 -10 -1.49
    1 2 -10 -1.18
    0 2 -10 9.0196
    0 2 -10 3.3698
    0 -2 -10 8.5496
    0 -2 -10 2.3399
    -1 -2 -10 2.0999
    -1 2 -10 0.24
    -1 2 -10 -0.14
    -1 -2 -10 -0.5
    3 -3 -10 4.1998
    3 3 -10 1.4799
    2 -3 -10 -1.68
    2 3 -10 -0.6
    2 -3 -10 2.9199
    2 3 -10 2.2499
    1 -3 -10 1.1599
    1 3 -10 1.0899
    1 -3 -10 2.8499
    1 3 -10 3.0199
    0 -3 -10 7.3896
    0 -3 -10 6.4797
    0 3 -10 7.1596
    0 3 -10 1.9999
    -1 -3 -10 0.9
    -1 3 -10 0.87
    -1 3 -10 0.09
    -1 -3 -10 -2.51
    3 4 -10 0.04
    3 -4 -10 13.009
    2 -4 -10 0.26
    2 -4 -10 -0.82
    2 4 -10 -0.18
    2 4 -10 -2.35
    1 4 -10 0.48
    1 -4 -10 -0.1
    1 -4 -10 2.3999
    1 4 -10 4.0798
    0 -4 -10 3.9798
    0 4 -10 -0.43
    0 4 -10 3.1598
    0 -4 -10 0.38
    -1 4 -10 1.1099
    -1 4 -10 1
    -1 4 -10 0.81
    -1 -4 -10 -1.81
    -1 -4 -10 -0.87
    3 -5 -10 2.5899
    3 5 -10 0.56
    2 5 -10 0.94
    2 -5 -10 0.79
    2 -5 -10 2.6899
    2 5 -10 -0.68
    1 -5 -10 -1.99
    1 -5 -10 4.4898
    1 5 -10 1.9099
    1 5 -10 7.9796
    1 5 -10 6.6797
    0 -5 -10 2.1099
    0 5 -10 7.0397
    0 -5 -10 6.1297
    0 5 -10 6.8697
    0 5 -10 1.9699
    1 5 10 -0.27
    -1 5 -10 1.6199
    -1 5 -10 2.0499
    -1 5 -10 0.73
    -1 -5 -10 -1.18
    -1 -5 -10 0.26
    2 6 -10 -5.24
    2 -6 -10 0.11
    1 6 -10 7.2896
    1 6 -10 5.1597
    1 -6 -10 2.3299
    1 6 -10 1.6799
    1 -6 -10 2.2499
    0 -6 -10 0.66
    0 -6 -10 -2.66
    0 6 -10 4.0598
    0 6 -10 0.8
    0 6 -10 -0.19
    -1 6 -10 1.0899
    -1 -6 -10 0.14
    -1 -6 -10 -0.78
    -1 6 -10 1.4499
    1 6 10 -0.55
    -1 6 -10 -1.65
    2 -7 -10 3.8298
    2 7 -10 0.33
    2 7 -10 -0.95
    1 7 -10 1.01
    1 7 -10 -0.02
    1 -7 -10 -3.58
    1 -7 -10 4.1698
    1 -7 -10 -0.3
    1 7 -10 1.8099
    0 -7 -10 -1.9
    0 7 -10 -0.2
    0 -7 -10 0.5
    0 7 -10 0.22
    0 7 -10 0.02
    1 -8 -10 -1.08
    1 8 -10 -2.42
    1 -8 -10 -1.03
    1 -8 -10 0.5
    1 8 -10 -3.3
_refine_special_details
;
Refinement of <i>F</i>^2^ against ALL reflections. The weighted <i>R</i>-factor
<i>wR</i> and goodness of fit <i>S</i> are based on <i>F</i>^2^, conventional
<i>R</i>-factors <i>R</i> are based on <i>F</i>, with <i>F</i> set to zero for
negative <i>F</i>^2^. The threshold expression of <i>F</i>^2^ >
\s(<i>F</i>^2^) is used only for calculating <i>R</i>-factors(gt) <i>etc</i>.
and is not relevant to the choice of reflections for refinement.
<i>R</i>-factors based on <i>F</i>^2^ are statistically about twice as large
as those based on <i>F</i>, and <i>R</i>- factors based on ALL data will be
even larger.
;
_reflns_number_total     2881
_reflns_number_gt     1889
_reflns_threshold_expression     I>2sigma(I)
_refine_ls_structure_factor_coef     Fsqd
_refine_ls_matrix_type     full
_refine_ls_R_factor_all     0.0885
_refine_ls_R_factor_gt     0.0555
_refine_ls_wR_factor_gt     0.1346
_refine_ls_wR_factor_ref     0.1556
_refine_ls_goodness_of_fit_ref     1.015
_refine_ls_restrained_S_all     1.015
_refine_ls_number_reflns     2881
_refine_ls_number_parameters     239
_refine_ls_number_restraints     0
_refine_ls_hydrogen_treatment     constr
_refine_ls_weighting_scheme     calc
_refine_ls_weighting_details
         'calc w=1/[\s^2^(Fo^2^)+(0.0641P)^2^+0.0033P] where P=(Fo^2^+2Fc^2^)/3'
_atom_sites_solution_hydrogens     geom
_atom_sites_solution_primary     direct
_atom_sites_solution_secondary     difmap
_refine_ls_shift/su_max     0.000
_refine_ls_shift/su_mean     0.000
_refine_diff_density_max     0.227
_refine_diff_density_min     -0.187
_refine_ls_extinction_method     none
_refine_ls_extinction_coef     ?
loop_
    _atom_type_symbol
    _atom_type_description
    _atom_type_scat_dispersion_real
    _atom_type_scat_dispersion_imag
    _atom_type_scat_source
    'C' 'C' 0.0181 0.0091
                         'International Tables Vol C Tables 4.2.6.8 and 6.1.1.4'
    'H' 'H' 0.0000 0.0000
                         'International Tables Vol C Tables 4.2.6.8 and 6.1.1.4'
    'N' 'N' 0.0311 0.0180
                         'International Tables Vol C Tables 4.2.6.8 and 6.1.1.4'
    'O' 'O' 0.0492 0.0322
                         'International Tables Vol C Tables 4.2.6.8 and 6.1.1.4'
_computing_data_collection
;
SMART (Bruker, 2003)
;
_computing_cell_refinement
;
SAINT (Bruker, 2003)
;
_computing_data_reduction
;
SAINT (Bruker, 2003)
;
_computing_structure_solution
;
SHELXS97 (Sheldrick, 2008)
;
_computing_structure_refinement
;
SHELXL97 (Sheldrick, 2008)
;
_computing_molecular_graphics
;
OLEX2 (Dolomanov <i>et al.</i>,  2009)
;
_computing_publication_material
;
OLEX2 (Dolomanov <i>et al.</i>,  2009)
;
loop_
    _atom_site_type_symbol
    _atom_site_label
    _atom_site_fract_x
    _atom_site_fract_y
    _atom_site_fract_z
    _atom_site_U_iso_or_equiv
    _atom_site_adp_type
    _atom_site_calc_flag
    _atom_site_occupancy
    _atom_site_disorder_assembly
    _atom_site_disorder_group
    C C1 0.7024(3) -0.04442(11) 0.9256(3) 0.0415(6) Uani d 1 . .
    N N1 0.7229(2) 0.02301(9) 1.1896(2) 0.0420(5) Uani d 1 . .
    O O1 0.8821(2) 0.08925(8) 1.0865(2) 0.0512(5) Uani d 1 . .
    C C2 0.6258(3) -0.06452(11) 1.0557(3) 0.0413(6) Uani d 1 . .
    O O2 0.6850(2) -0.07762(9) 0.8038(2) 0.0583(6) Uani d 1 . .
    H H2 0.7380 -0.0633 0.7362 0.088 Uiso calc 1 . .
    C C3 0.5393(3) -0.11726(12) 1.0516(4) 0.0523(7) Uani d 1 . .
    H H3 0.5284 -0.1402 0.9609 0.063 Uiso calc 1 . .
    O O3 0.8460(2) -0.00808(8) 0.6787(2) 0.0546(5) Uani d 1 . .
    C C4 0.4692(3) -0.13626(13) 1.1794(4) 0.0587(8) Uani d 1 . .
    H H4 0.4108 -0.1723 1.1772 0.070 Uiso calc 1 . .
    O O4 1.2629(3) 0.28691(9) 0.7891(2) 0.0675(6) Uani d 1 . .
    C C5 0.4853(3) -0.10230(14) 1.3095(4) 0.0620(8) Uani d 1 . .
    H H5 0.4376 -0.1152 1.3973 0.074 Uiso calc 1 . .
    O O5 1.3629(3) 0.29415(9) 0.5092(3) 0.0723(7) Uani d 1 . .
    H H5A 1.3606 0.3205 0.5759 0.109 Uiso calc 1 . .
    C C6 0.5689(3) -0.05015(13) 1.3150(3) 0.0540(7) Uani d 1 . .
    H H6 0.5789 -0.0277 1.4064 0.065 Uiso calc 1 . .
    C C7 0.6394(3) -0.02989(11) 1.1873(3) 0.0421(6) Uani d 1 . .
    C C8 0.8029(3) 0.04333(11) 1.0694(3) 0.0394(6) Uani d 1 . .
    C C9 0.7893(3) 0.00803(10) 0.9302(3) 0.0370(5) Uani d 1 . .
    C C10 0.7290(4) 0.06001(14) 1.3261(3) 0.0635(8) Uani d 1 . .
    H H10A 0.6203 0.0733 1.3420 0.095 Uiso calc 1 . .
    H H10B 0.7974 0.0944 1.3128 0.095 Uiso calc 1 . .
    H H10C 0.7732 0.0372 1.4148 0.095 Uiso calc 1 . .
    C C11 0.8604(3) 0.02611(11) 0.7932(3) 0.0418(6) Uani d 1 . .
    C C12 0.9447(3) 0.08179(11) 0.7778(3) 0.0447(6) Uani d 1 . .
    H H12 0.9507 0.1094 0.8594 0.054 Uiso calc 1 . .
    C C13 1.0134(3) 0.09468(11) 0.6516(3) 0.0429(6) Uani d 1 . .
    H H13 1.0054 0.0654 0.5741 0.051 Uiso calc 1 . .
    C C14 1.0990(3) 0.14816(11) 0.6180(3) 0.0420(6) Uani d 1 . .
    C C15 1.1320(3) 0.19255(11) 0.7263(3) 0.0447(6) Uani d 1 . .
    H H15 1.0944 0.1890 0.8244 0.054 Uiso calc 1 . .
    C C16 1.2192(3) 0.24159(12) 0.6913(3) 0.0480(7) Uani d 1 . .
    C C17 1.2722(3) 0.24754(12) 0.5466(4) 0.0536(7) Uani d 1 . .
    C C18 1.2366(4) 0.20473(12) 0.4387(4) 0.0584(8) Uani d 1 . .
    H H18 1.2714 0.2090 0.3396 0.070 Uiso calc 1 . .
    C C19 1.1502(3) 0.15542(12) 0.4737(3) 0.0524(7) Uani d 1 . .
    H H19 1.1256 0.1261 0.3981 0.063 Uiso calc 1 . .
    C C20 1.2328(4) 0.28030(14) 0.9429(4) 0.0699(9) Uani d 1 . .
    H H20A 1.1166 0.2782 0.9499 0.105 Uiso calc 1 . .
    H H20B 1.2773 0.3141 1.0019 0.105 Uiso calc 1 . .
    H H20C 1.2834 0.2439 0.9839 0.105 Uiso calc 1 . .
loop_
    _atom_site_aniso_label
    _atom_site_aniso_U_11
    _atom_site_aniso_U_22
    _atom_site_aniso_U_33
    _atom_site_aniso_U_12
    _atom_site_aniso_U_13
    _atom_site_aniso_U_23
    C1 0.0403(13) 0.0349(13) 0.0493(15) 0.0023(10) 0.0045(11) -0.0069(11)
    N1 0.0485(11) 0.0400(12) 0.0372(12) 0.0021(9) 0.0034(10) 0.0010(8)
    O1 0.0626(11) 0.0393(11) 0.0518(11) -0.0104(9) 0.0065(9) -0.0053(8)
    C2 0.0355(12) 0.0364(14) 0.0522(16) 0.0059(10) 0.0046(11) 0.0078(11)
    O2 0.0723(13) 0.0472(12) 0.0584(13) -0.0144(10) 0.0210(10) -0.0155(9)
    C3 0.0465(15) 0.0426(16) 0.0679(19) -0.0003(12) 0.0057(14) 0.0037(13)
    O3 0.0706(12) 0.0439(11) 0.0515(11) -0.0091(9) 0.0171(10) -0.0107(8)
    C4 0.0519(16) 0.0476(17) 0.077(2) -0.0073(13) 0.0092(15) 0.0175(15)
    O4 0.0914(15) 0.0506(13) 0.0635(14) -0.0232(11) 0.0223(12) -0.0085(10)
    C5 0.0574(18) 0.066(2) 0.064(2) -0.0045(15) 0.0134(16) 0.0199(15)
    O5 0.0931(16) 0.0444(13) 0.0869(18) -0.0117(11) 0.0471(14) 0.0035(10)
    C6 0.0532(15) 0.0613(19) 0.0482(16) 0.0000(13) 0.0084(13) 0.0105(13)
    C7 0.0345(12) 0.0436(15) 0.0476(15) 0.0056(10) 0.0016(11) 0.0069(11)
    C8 0.0368(12) 0.0336(13) 0.0475(15) 0.0028(10) 0.0024(11) 0.0029(10)
    C9 0.0355(12) 0.0315(13) 0.0443(14) 0.0040(10) 0.0051(11) 0.0013(10)
    C10 0.086(2) 0.064(2) 0.0411(16) -0.0142(17) 0.0089(16) -0.0072(13)
    C11 0.0407(13) 0.0374(14) 0.0479(15) 0.0050(11) 0.0068(12) -0.0028(11)
    C12 0.0455(14) 0.0382(14) 0.0519(16) -0.0020(11) 0.0126(12) -0.0035(11)
    C13 0.0425(13) 0.0378(14) 0.0486(15) 0.0030(11) 0.0056(12) -0.0025(11)
    C14 0.0386(12) 0.0382(14) 0.0506(16) 0.0026(10) 0.0108(12) 0.0028(11)
    C15 0.0451(14) 0.0435(15) 0.0470(15) -0.0019(11) 0.0120(12) -0.0001(11)
    C16 0.0495(15) 0.0400(15) 0.0564(17) 0.0009(11) 0.0141(13) -0.0009(12)
    C17 0.0584(17) 0.0380(15) 0.068(2) 0.0030(12) 0.0270(15) 0.0101(13)
    C18 0.077(2) 0.0479(17) 0.0552(18) 0.0014(14) 0.0308(16) 0.0037(13)
    C19 0.0632(17) 0.0456(17) 0.0508(17) 0.0012(13) 0.0185(14) -0.0033(12)
    C20 0.089(2) 0.063(2) 0.059(2) -0.0198(18) 0.0139(18) -0.0138(15)
_geom_special_details
;
All e.s.d.'s (except the e.s.d. in the dihedral angle between two l.s. planes)
are estimated using the full covariance matrix. The cell e.s.d.'s are taken
into account individually in the estimation of e.s.d.'s in distances, angles
and torsion angles; correlations between e.s.d.'s in cell parameters are only
used when they are defined by crystal symmetry. An approximate (isotropic)
treatment of cell e.s.d.'s is used for estimating e.s.d.'s involving l.s.
planes.
;
loop_
    _geom_bond_atom_site_label_1
    _geom_bond_atom_site_label_2
    _geom_bond_site_symmetry_2
    _geom_bond_distance
    _geom_bond_publ_flag
    C1 C2 . 1.439(4) ?
    C1 O2 . 1.307(3) ?
    C1 C9 . 1.392(3) ?
    N1 C7 . 1.387(3) ?
    N1 C8 . 1.384(3) ?
    N1 C10 . 1.462(3) ?
    O1 C8 . 1.235(3) ?
    C2 C3 . 1.396(4) ?
    C2 C7 . 1.395(4) ?
    O2 H2 . 0.8400 ?
    C3 H3 . 0.9500 ?
    C3 C4 . 1.386(4) ?
    O3 C11 . 1.269(3) ?
    C4 H4 . 0.9500 ?
    C4 C5 . 1.377(4) ?
    O4 C16 . 1.367(3) ?
    O4 C20 . 1.409(4) ?
    C5 H5 . 0.9500 ?
    C5 C6 . 1.372(4) ?
    O5 H5A . 0.8400 ?
    O5 C17 . 1.359(3) ?
    C6 H6 . 0.9500 ?
    C6 C7 . 1.396(4) ?
    C8 C9 . 1.459(3) ?
    C9 C11 . 1.454(3) ?
    C10 H10A . 0.9800 ?
    C10 H10B . 0.9800 ?
    C10 H10C . 0.9800 ?
    C11 C12 . 1.458(3) ?
    C12 H12 . 0.9500 ?
    C12 C13 . 1.331(4) ?
    C13 H13 . 0.9500 ?
    C13 C14 . 1.452(3) ?
    C14 C15 . 1.396(4) ?
    C14 C19 . 1.389(4) ?
    C15 H15 . 0.9500 ?
    C15 C16 . 1.380(4) ?
    C16 C17 . 1.395(4) ?
    C17 C18 . 1.371(4) ?
    C18 H18 . 0.9500 ?
    C18 C19 . 1.381(4) ?
    C19 H19 . 0.9500 ?
    C20 H20A . 0.9800 ?
    C20 H20B . 0.9800 ?
    C20 H20C . 0.9800 ?
loop_
    _geom_angle_atom_site_label_1
    _geom_angle_atom_site_label_2
    _geom_angle_atom_site_label_3
    _geom_angle_site_symmetry_1
    _geom_angle_site_symmetry_3
    _geom_angle
    _geom_angle_publ_flag
    O2 C1 C2 . . 116.6(2) ?
    O2 C1 C9 . . 122.2(2) ?
    C9 C1 C2 . . 121.2(2) ?
    C7 N1 C10 . . 119.1(2) ?
    C8 N1 C7 . . 123.7(2) ?
    C8 N1 C10 . . 117.2(2) ?
    C3 C2 C1 . . 121.3(3) ?
    C7 C2 C1 . . 118.4(2) ?
    C7 C2 C3 . . 120.3(2) ?
    C1 O2 H2 . . 109.5 ?
    C2 C3 H3 . . 119.9 ?
    C4 C3 C2 . . 120.2(3) ?
    C4 C3 H3 . . 119.9 ?
    C3 C4 H4 . . 120.4 ?
    C5 C4 C3 . . 119.1(3) ?
    C5 C4 H4 . . 120.4 ?
    C16 O4 C20 . . 117.7(2) ?
    C4 C5 H5 . . 119.3 ?
    C6 C5 C4 . . 121.4(3) ?
    C6 C5 H5 . . 119.3 ?
    C17 O5 H5A . . 109.5 ?
    C5 C6 H6 . . 119.7 ?
    C5 C6 C7 . . 120.5(3) ?
    C7 C6 H6 . . 119.7 ?
    N1 C7 C2 . . 120.0(2) ?
    N1 C7 C6 . . 121.5(3) ?
    C2 C7 C6 . . 118.5(3) ?
    N1 C8 C9 . . 117.1(2) ?
    O1 C8 N1 . . 118.6(2) ?
    O1 C8 C9 . . 124.3(2) ?
    C1 C9 C8 . . 119.5(2) ?
    C1 C9 C11 . . 118.0(2) ?
    C11 C9 C8 . . 122.5(2) ?
    N1 C10 H10A . . 109.5 ?
    N1 C10 H10B . . 109.5 ?
    N1 C10 H10C . . 109.5 ?
    H10A C10 H10B . . 109.5 ?
    H10A C10 H10C . . 109.5 ?
    H10B C10 H10C . . 109.5 ?
    O3 C11 C9 . . 118.2(2) ?
    O3 C11 C12 . . 117.7(2) ?
    C9 C11 C12 . . 124.1(2) ?
    C11 C12 H12 . . 119.4 ?
    C13 C12 C11 . . 121.2(2) ?
    C13 C12 H12 . . 119.4 ?
    C12 C13 H13 . . 116.1 ?
    C12 C13 C14 . . 127.8(2) ?
    C14 C13 H13 . . 116.1 ?
    C15 C14 C13 . . 122.1(2) ?
    C19 C14 C13 . . 119.1(2) ?
    C19 C14 C15 . . 118.8(2) ?
    C14 C15 H15 . . 119.9 ?
    C16 C15 C14 . . 120.2(3) ?
    C16 C15 H15 . . 119.9 ?
    O4 C16 C15 . . 125.4(3) ?
    O4 C16 C17 . . 114.5(2) ?
    C15 C16 C17 . . 120.1(3) ?
    O5 C17 C16 . . 122.0(3) ?
    O5 C17 C18 . . 118.1(3) ?
    C18 C17 C16 . . 119.9(3) ?
    C17 C18 H18 . . 120.0 ?
    C17 C18 C19 . . 120.1(3) ?
    C19 C18 H18 . . 120.0 ?
    C14 C19 H19 . . 119.6 ?
    C18 C19 C14 . . 120.9(3) ?
    C18 C19 H19 . . 119.6 ?
    O4 C20 H20A . . 109.5 ?
    O4 C20 H20B . . 109.5 ?
    O4 C20 H20C . . 109.5 ?
    H20A C20 H20B . . 109.5 ?
    H20A C20 H20C . . 109.5 ?
    H20B C20 H20C . . 109.5 ?
loop_
    _geom_torsion_atom_site_label_1
    _geom_torsion_atom_site_label_2
    _geom_torsion_atom_site_label_3
    _geom_torsion_atom_site_label_4
    _geom_torsion_site_symmetry_1
    _geom_torsion_site_symmetry_2
    _geom_torsion_site_symmetry_3
    _geom_torsion_site_symmetry_4
    _geom_torsion
    _geom_torsion_publ_flag
    C1 C2 C3 C4 . . . . 178.7(2) ?
    C1 C2 C7 N1 . . . . 1.1(3) ?
    C1 C2 C7 C6 . . . . -178.3(2) ?
    C1 C9 C11 O3 . . . . -3.2(3) ?
    C1 C9 C11 C12 . . . . 175.5(2) ?
    N1 C8 C9 C1 . . . . -1.9(3) ?
    N1 C8 C9 C11 . . . . 176.7(2) ?
    O1 C8 C9 C1 . . . . 177.2(2) ?
    O1 C8 C9 C11 . . . . -4.2(4) ?
    C2 C1 C9 C8 . . . . -0.1(3) ?
    C2 C1 C9 C11 . . . . -178.7(2) ?
    C2 C3 C4 C5 . . . . 0.4(4) ?
    O2 C1 C2 C3 . . . . 0.8(4) ?
    O2 C1 C2 C7 . . . . -179.0(2) ?
    O2 C1 C9 C8 . . . . 179.5(2) ?
    O2 C1 C9 C11 . . . . 0.8(4) ?
    C3 C2 C7 N1 . . . . -178.8(2) ?
    C3 C2 C7 C6 . . . . 1.9(4) ?
    C3 C4 C5 C6 . . . . 0.1(5) ?
    O3 C11 C12 C13 . . . . -4.3(4) ?
    C4 C5 C6 C7 . . . . 0.4(4) ?
    O4 C16 C17 O5 . . . . 1.5(4) ?
    O4 C16 C17 C18 . . . . 179.7(3) ?
    C5 C6 C7 N1 . . . . 179.3(2) ?
    C5 C6 C7 C2 . . . . -1.4(4) ?
    O5 C17 C18 C19 . . . . 177.4(3) ?
    C7 N1 C8 O1 . . . . -175.6(2) ?
    C7 N1 C8 C9 . . . . 3.6(3) ?
    C7 C2 C3 C4 . . . . -1.4(4) ?
    C8 N1 C7 C2 . . . . -3.3(4) ?
    C8 N1 C7 C6 . . . . 176.0(2) ?
    C8 C9 C11 O3 . . . . 178.2(2) ?
    C8 C9 C11 C12 . . . . -3.1(4) ?
    C9 C1 C2 C3 . . . . -179.7(2) ?
    C9 C1 C2 C7 . . . . 0.5(3) ?
    C9 C11 C12 C13 . . . . 177.0(2) ?
    C10 N1 C7 C2 . . . . 177.0(2) ?
    C10 N1 C7 C6 . . . . -3.7(4) ?
    C10 N1 C8 O1 . . . . 4.2(3) ?
    C10 N1 C8 C9 . . . . -176.6(2) ?
    C11 C12 C13 C14 . . . . 179.0(2) ?
    C12 C13 C14 C15 . . . . 5.8(4) ?
    C12 C13 C14 C19 . . . . -174.4(3) ?
    C13 C14 C15 C16 . . . . 177.5(2) ?
    C13 C14 C19 C18 . . . . -177.9(3) ?
    C14 C15 C16 O4 . . . . -178.0(2) ?
    C14 C15 C16 C17 . . . . 1.2(4) ?
    C15 C14 C19 C18 . . . . 2.0(4) ?
    C15 C16 C17 O5 . . . . -177.8(3) ?
    C15 C16 C17 C18 . . . . 0.4(4) ?
    C16 C17 C18 C19 . . . . -0.9(5) ?
    C17 C18 C19 C14 . . . . -0.4(5) ?
    C19 C14 C15 C16 . . . . -2.4(4) ?
    C20 O4 C16 C15 . . . . 7.6(4) ?
    C20 O4 C16 C17 . . . . -171.6(3) ?
loop_
    _geom_hbond_atom_site_label_d
    _geom_hbond_atom_site_label_h
    _geom_hbond_atom_site_label_a
    _geom_hbond_site_symmetry_d
    _geom_hbond_site_symmetry_h
    _geom_hbond_site_symmetry_a
    _geom_hbond_distance_dh
    _geom_hbond_distance_ha
    _geom_hbond_distance_da
    _geom_hbond_angle_dha
    _geom_hbond_publ_flag
    O2 H2 O3 1_555 1_555 1_555 0.84 1.65 2.407(3) 148 y
    O5 H5A O1 1_555 1_555 4_665 0.84 2.05 2.730(3) 137 y
    C12 H12 O1 1_555 1_555 1_555 0.98 2.18 2.822(3) 124 y
    C10 H10C O3 1_555 1_555 1_556 0.98 2.56 3.523(3) 167 y
_iucr_refine_instructions_details
;
TITL PM38 (X3) in P21/n
CELL 1.54178 8.3634 22.664 8.8079 90 95.413 90
ZERR 4 0.0008 0.002 0.0009 0 0.003 0
LATT 1
SYMM 0.5-X,0.5+Y,0.5-Z
SFAC C H N O
UNIT 80 68 4 20
L.S. 5
PLAN  5
SIZE 0.58 0.22 0.04
TEMP -173(2)
CONF
HTAB
BOND $H
MORE -1
fmap 2
acta 50
SHEL 999 0.8
REM <HKL>C:/XRD/Hanoi/PM38/pm38.hkl</HKL>
WGHT    0.064100    0.003300
FVAR       0.43480
C1    1    0.702396   -0.044417    0.925587    11.00000    0.04029    0.03485 =
         0.04929   -0.00694    0.00450    0.00231
N1    3    0.722930    0.023007    1.189648    11.00000    0.04851    0.04003 =
         0.03723    0.00097    0.00344    0.00214
O1    4    0.882096    0.089249    1.086524    11.00000    0.06256    0.03930 =
         0.05184   -0.00530    0.00645   -0.01040
C2    1    0.625826   -0.064520    1.055693    11.00000    0.03554    0.03637 =
         0.05215    0.00781    0.00462    0.00593
O2    4    0.684985   -0.077617    0.803800    11.00000    0.07231    0.04718 =
         0.05837   -0.01552    0.02098   -0.01439
AFIX 147
H2    2    0.737963   -0.063285    0.736246    11.00000   -1.50000
AFIX   0
C3    1    0.539256   -0.117262    1.051582    11.00000    0.04653    0.04260 =
         0.06789    0.00373    0.00570   -0.00028
AFIX  43
H3    2    0.528363   -0.140190    0.960904    11.00000   -1.20000
AFIX   0
O3    4    0.846000   -0.008080    0.678715    11.00000    0.07057    0.04392 =
         0.05147   -0.01070    0.01711   -0.00906
C4    1    0.469180   -0.136263    1.179360    11.00000    0.05188    0.04756 =
         0.07736    0.01749    0.00922   -0.00731
AFIX  43
H4    2    0.410778   -0.172252    1.177199    11.00000   -1.20000
AFIX   0
O4    4    1.262854    0.286905    0.789104    11.00000    0.09142    0.05055 =
         0.06352   -0.00847    0.02227   -0.02319
C5    1    0.485312   -0.102295    1.309489    11.00000    0.05736    0.06586 =
         0.06414    0.01985    0.01337   -0.00450
AFIX  43
H5    2    0.437551   -0.115244    1.397324    11.00000   -1.20000
AFIX   0
O5    4    1.362855    0.294148    0.509160    11.00000    0.09307    0.04438 =
         0.08689    0.00350    0.04708   -0.01172
AFIX 147
H5A   2    1.360598    0.320524    0.575924    11.00000   -1.50000
AFIX   0
C6    1    0.568892   -0.050152    1.314976    11.00000    0.05318    0.06126 =
         0.04816    0.01054    0.00835    0.00001
AFIX  43
H6    2    0.578870   -0.027651    1.406379    11.00000   -1.20000
AFIX   0
C7    1    0.639416   -0.029888    1.187279    11.00000    0.03453    0.04364 =
         0.04761    0.00693    0.00158    0.00558
C8    1    0.802949    0.043326    1.069416    11.00000    0.03676    0.03359 =
         0.04748    0.00290    0.00237    0.00283
C9    1    0.789298    0.008026    0.930205    11.00000    0.03548    0.03150 =
         0.04426    0.00129    0.00508    0.00405
C10   1    0.728951    0.060006    1.326061    11.00000    0.08587    0.06406 =
         0.04106   -0.00721    0.00894   -0.01420
AFIX 137
H10A  2    0.620276    0.073279    1.342012    11.00000   -1.50000
H10B  2    0.797420    0.094365    1.312849    11.00000   -1.50000
H10C  2    0.773192    0.037173    1.414752    11.00000   -1.50000
AFIX   0
C11   1    0.860395    0.026113    0.793208    11.00000    0.04069    0.03742 =
         0.04793   -0.00281    0.00683    0.00496
C12   1    0.944686    0.081785    0.777802    11.00000    0.04547    0.03816 =
         0.05189   -0.00349    0.01260   -0.00195
AFIX  43
H12   2    0.950695    0.109370    0.859351    11.00000   -1.20000
AFIX   0
C13   1    1.013397    0.094684    0.651560    11.00000    0.04249    0.03775 =
         0.04864   -0.00250    0.00557    0.00304
AFIX  43
H13   2    1.005449    0.065377    0.574102    11.00000   -1.20000
AFIX   0
C14   1    1.099034    0.148160    0.618006    11.00000    0.03862    0.03820 =
         0.05057    0.00283    0.01083    0.00260
C15   1    1.132030    0.192546    0.726327    11.00000    0.04512    0.04351 =
         0.04699   -0.00008    0.01199   -0.00195
AFIX  43
H15   2    1.094369    0.188984    0.824353    11.00000   -1.20000
AFIX   0
C16   1    1.219237    0.241593    0.691349    11.00000    0.04945    0.04003 =
         0.05639   -0.00094    0.01408    0.00091
C17   1    1.272222    0.247535    0.546628    11.00000    0.05836    0.03804 =
         0.06829    0.01013    0.02704    0.00300
C18   1    1.236609    0.204734    0.438673    11.00000    0.07663    0.04793 =
         0.05523    0.00366    0.03082    0.00137
AFIX  43
H18   2    1.271380    0.209002    0.339649    11.00000   -1.20000
AFIX   0
C19   1    1.150247    0.155423    0.473716    11.00000    0.06320    0.04559 =
         0.05076   -0.00328    0.01847    0.00116
AFIX  43
H19   2    1.125555    0.126084    0.398093    11.00000   -1.20000
AFIX   0
C20   1    1.232769    0.280302    0.942897    11.00000    0.08869    0.06281 =
         0.05948   -0.01384    0.01390   -0.01977
AFIX 137
H20A  2    1.116648    0.278243    0.949881    11.00000   -1.50000
H20B  2    1.277310    0.314138    1.001902    11.00000   -1.50000
H20C  2    1.283422    0.243932    0.983885    11.00000   -1.50000
HKLF 4
REM  PM38 (X3) in P21/n
REM R1 =  0.0555 for   1889 Fo > 4sig(Fo)  and  0.0885 for all   2881 data
REM    239 parameters refined using      0 restraints
END
WGHT      0.0641      0.0033
REM Highest difference peak  0.227,  deepest hole -0.187,  1-sigma level  0.052
Q1    1   0.7654  0.0244  1.1474  11.00000  0.05    0.23
Q2    1   0.8361  0.0103  0.8979  11.00000  0.05    0.21
Q3    1   0.8147  0.0136  0.9785  11.00000  0.05    0.21
Q4    1   0.7379  0.0036  0.9195  11.00000  0.05    0.20
Q5    1   0.6946 -0.0072  1.1932  11.00000  0.05    0.20
REM The information below was added by Olex2.
REM
REM R1 = 0.0555 for 1889 Fo > 4sig(Fo) and 0.0885 for all 15957 data
REM n/a parameters refined using n/a restraints
REM Highest difference peak 0.23, deepest hole -0.19
REM Mean Shift 0, Max Shift 0.000.
REM +++ Tabular Listing of Refinement Information +++
REM R1_all = 0.0885
REM R1_gt = 0.0555
REM wR_ref = 0.1556
REM GOOF = 1.015
REM Shift_max = 0.000
REM Shift_mean = 0
REM Reflections_all = 15957
REM Reflections_gt = 1889
REM Parameters = n/a
REM Hole = -0.19
REM Peak = 0.23
REM Flack = n/a
;
