# Supplementary material for: Crystal structure of (2E)-1-(4-hy­droxy-1-methyl-2-oxo-1,2-di­hydro­quinolin-3-yl)-3-(4-hy­droxy-3-meth­oxy­phen­yl)prop-2-en-1-one
Source: Acta Crystallogr E Crystallogr Commun. 2015 Mar 28;71(Pt 4):424–6. doi: 10.1107/S2056989015005630 (PMC4438805; doi:10.1107/S2056989015005630)
Supplement: Supplementary file 2 [file e-71-00424-Isup2.hkl]

# 
# h,k,l, Fc-squared, Fo-squared, sigma(Fo-squared) and status flag 
# 
data_I
_shelx_title ' PM38 (X3) in P21/n' 
_shelx_refln_list_code          4 
_shelx_F_calc_maximum      217.83 
_exptl_crystal_F_000       736.00 
_reflns_d_resolution_high  0.8402 
 
loop_ 
 _symmetry_equiv_pos_as_xyz 
 'x, y, z' 
 '-x+1/2, y+1/2, -z+1/2' 
 '-x, -y, -z' 
 'x-1/2, -y-1/2, z-1/2' 
 
_cell_length_a     8.3634 
_cell_length_b    22.6640 
_cell_length_c     8.8079 
_cell_angle_alpha  90.000 
_cell_angle_beta   95.413 
_cell_angle_gamma  90.000 
 
_shelx_F_squared_multiplier     1.000 
 
loop_ 
 _refln_index_h 
 _refln_index_k 
 _refln_index_l 
 _refln_F_squared_calc 
 _refln_F_squared_meas 
 _refln_F_squared_sigma 
 _refln_observed_status 
   2   0   0    14701.09    16129.08   1252.65 o 
   4   0   0      104.07       71.32      8.50 o 
   6   0   0        1.76      -18.27     45.04 o 
   8   0   0      164.93      119.79     10.33 o 
   1   1   0       64.18       71.88      5.01 o 
   2   1   0      266.45      233.20     15.01 o 
   3   1   0     1076.76     1100.33     63.28 o 
   4   1   0       71.84       56.26      5.35 o 
   5   1   0      249.11      253.21     21.88 o 
   6   1   0        0.89        2.47      3.70 o 
   7   1   0       84.65       77.98      6.16 o 
   8   1   0        0.41       -1.19      3.36 o 
   9   1   0        0.10       -3.56      3.56 o 
   0   2   0     8721.46     8501.63    825.86 o 
   1   2   0       84.03       40.68      6.43 o 
   2   2   0      567.70      586.57     34.14 o 
   3   2   0      323.86      347.02     22.53 o 
   4   2   0      694.70      727.81     36.30 o 
   5   2   0      293.36      276.27     25.37 o 
   6   2   0      442.44      400.84     21.40 o 
   7   2   0        0.27       -0.35      3.39 o 
   8   2   0       65.31       78.35      5.64 o 
   9   2   0        0.00        1.84      3.68 o 
   1   3   0      683.87      706.78     40.70 o 
   2   3   0     7334.09     8624.06    524.30 o 
   3   3   0     2051.03     2186.56    100.15 o 
   4   3   0       81.78       71.27      6.34 o 
   5   3   0      485.04      502.04     30.82 o 
   6   3   0        0.00        1.18      4.44 o 
   7   3   0        0.37       -1.15      3.46 o 
   8   3   0        6.80        4.95      3.73 o 
   9   3   0       28.27       28.45      6.38 o 
   0   4   0     5511.22     5856.42    456.12 o 
   1   4   0       10.46       12.09      2.45 o 
   2   4   0    31181.60    34551.50   1894.29 o 
   3   4   0        1.34        2.34      2.29 o 
   4   4   0      115.23      103.38     16.88 o 
   5   4   0       41.45       41.61      5.85 o 
   6   4   0      106.30      103.12      6.98 o 
   7   4   0       48.57       45.63      6.40 o 
   8   4   0        2.01        1.06      3.85 o 
   9   4   0        0.40        2.08      4.25 o 
   1   5   0     2445.77     2582.50    141.67 o 
   2   5   0    13623.88    15132.97    829.69 o 
   3   5   0     2607.02     2860.95    149.23 o 
   4   5   0       45.31       36.62      6.28 o 
   5   5   0      260.76      296.46     29.58 o 
   6   5   0       51.33       48.91      6.77 o 
   7   5   0       34.48       40.24      4.91 o 
   8   5   0        1.16        3.71      4.18 o 
   9   5   0        0.05       -1.91      4.77 o 
   0   6   0     3493.31     3696.63    289.51 o 
   1   6   0     1512.12     1479.14     82.75 o 
   2   6   0      158.23      180.49     17.84 o 
   3   6   0     1178.97     1218.57     70.89 o 
   4   6   0     1417.48     1461.78     79.15 o 
   5   6   0       99.61       96.31      9.14 o 
   6   6   0       61.92       54.76      6.38 o 
   7   6   0        5.71        7.69      3.93 o 
   8   6   0        0.34        7.74      4.25 o 
   9   6   0        7.37        8.23      4.68 o 
   1   7   0      131.68      131.85      9.97 o 
   2   7   0       47.29       17.27      7.12 o 
   3   7   0     2500.15     2878.68    152.73 o 
   4   7   0       66.95       78.89     10.20 o 
   5   7   0        0.71        0.76      5.37 o 
   6   7   0       22.24       13.99      7.62 o 
   7   7   0        1.85       -3.79      3.79 o 
   8   7   0        7.32        7.80      4.43 o 
   9   7   0        0.89       -1.50      4.37 o 
   0   8   0      445.40      367.20     32.55 o 
   1   8   0      975.20      980.69     55.46 o 
   2   8   0      297.08      286.91     24.95 o 
   3   8   0     2286.90     2689.14    141.88 o 
   4   8   0      685.59      787.41     45.09 o 
   5   8   0      147.31      135.51     14.16 o 
   6   8   0       11.60        7.15      9.76 o 
   7   8   0       87.12       94.44      7.50 o 
   8   8   0        0.19        2.08      7.97 o 
   9   8   0        1.44       -1.38      4.25 o 
   1   9   0      404.44      428.78     26.41 o 
   2   9   0      843.23      827.78     45.38 o 
   3   9   0     1745.16     1979.91    103.97 o 
   4   9   0       46.81       39.08      8.45 o 
   5   9   0        2.90        6.42      4.53 o 
   6   9   0        7.56       13.17      7.79 o 
   7   9   0        2.90        3.40      4.25 o 
   8   9   0        9.55       13.51      4.82 o 
   9   9   0       16.49       26.46      6.75 o 
   0  10   0      807.43      766.59     63.79 o 
   1  10   0     1352.85     1393.30     86.54 o 
   2  10   0      124.54      134.23      9.92 o 
   3  10   0      721.04      807.12     45.32 o 
   4  10   0        0.13        5.48      7.42 o 
   5  10   0       17.08       21.86      5.82 o 
   6  10   0       89.14       82.62      7.43 o 
   7  10   0        0.98        4.90      4.60 o 
   8  10   0       59.05       90.57     11.65 o 
   9  10   0        0.50       -0.29      3.71 o 
   1  11   0     2376.82     2604.43    135.90 o 
   2  11   0       92.52       85.20      8.50 o 
   3  11   0        3.09        3.37      7.11 o 
   4  11   0        0.12       -5.54      5.54 o 
   5  11   0        5.93       -4.71      4.71 o 
   6  11   0       49.58       48.97      6.48 o 
   7  11   0       15.72       23.06      5.08 o 
   8  11   0       11.26       16.30      5.78 o 
   9  11   0        0.02        3.49      3.78 o 
   0  12   0       86.87       85.46     23.62 o 
   1  12   0      513.22      643.06     49.80 o 
   2  12   0       62.86       51.21      8.02 o 
   3  12   0       24.56       18.32      7.58 o 
   4  12   0       85.00       83.44      7.97 o 
   5  12   0       52.92       51.51      5.37 o 
   6  12   0       23.84       21.79      9.80 o 
   7  12   0       31.46       28.97      6.33 o 
   8  12   0        0.02        0.34      5.21 o 
   1  13   0      719.79      792.63     60.29 o 
   2  13   0        8.21        1.23     13.10 o 
   3  13   0       60.24       28.43     13.91 o 
   4  13   0       13.81       12.60      5.24 o 
   5  13   0        0.21        2.17      5.25 o 
   6  13   0       10.63       -0.59      5.59 o 
   7  13   0       50.05       42.57      9.86 o 
   8  13   0        1.30        1.93      4.15 o 
   0  14   0      614.58      545.08     89.97 o 
   1  14   0       64.35       54.28     15.29 o 
   2  14   0      144.69      128.45     21.51 o 
   3  14   0      120.05       71.09     22.10 o 
   4  14   0       70.67       66.67      9.84 o 
   5  14   0       76.21       77.30     13.39 o 
   6  14   0       28.05       31.87      8.94 o 
   7  14   0       22.19       21.77      7.87 o 
   8  14   0        0.01       -4.04      4.04 o 
   1  15   0       11.49       36.22     19.40 o 
   2  15   0        1.15       16.05     18.16 o 
   3  15   0       37.93       42.21      7.24 o 
   4  15   0        0.23       -0.25      9.16 o 
   5  15   0        1.61       -3.38      5.26 o 
   6  15   0       79.31       84.98     12.61 o 
   7  15   0        4.82        2.35      7.45 o 
   8  15   0        2.71        4.56      5.02 o 
   0  16   0      334.33      290.48     67.44 o 
   1  16   0       84.03       74.32     31.84 o 
   2  16   0        3.46       -1.09      6.48 o 
   3  16   0        8.24       17.12     10.07 o 
   4  16   0       12.65        4.66      5.20 o 
   5  16   0      206.87      184.46     15.02 o 
   6  16   0        3.36        7.64     11.32 o 
   7  16   0        7.92        6.84      5.35 o 
   1  17   0      752.73      768.45     43.19 o 
   2  17   0       30.97       25.64      9.61 o 
   3  17   0        0.70       10.38     12.22 o 
   4  17   0       18.16       14.04      5.76 o 
   5  17   0      258.70      222.97     16.92 o 
   6  17   0        7.99        9.30      4.93 o 
   7  17   0       33.38       36.22      6.99 o 
   0  18   0      479.99      460.20     33.91 o 
   1  18   0      121.30      110.40     10.67 o 
   2  18   0        0.03        2.07      5.43 o 
   3  18   0        6.82        3.31      8.94 o 
   4  18   0       77.98       75.76      9.64 o 
   5  18   0       72.72       77.08      9.57 o 
   6  18   0        0.12        4.76      4.46 o 
   7  18   0        0.37        1.91      5.80 o 
   1  19   0        6.07       17.62      6.54 o 
   2  19   0       11.17        2.67      5.88 o 
   3  19   0      187.30      166.90     17.41 o 
   4  19   0      104.63      101.73     20.19 o 
   5  19   0       50.58       49.07      9.52 o 
   6  19   0        0.24        0.83      4.38 o 
   7  19   0        1.64        0.39      4.84 o 
   0  20   0      316.83      295.08     26.60 o 
   1  20   0       90.15       83.55     10.61 o 
   2  20   0       20.34       21.11      7.34 o 
   3  20   0      403.62      348.56     28.21 o 
   4  20   0       13.10        8.07      6.43 o 
   5  20   0       24.04       21.22      5.59 o 
   6  20   0        0.01       -4.32      4.32 o 
   1  21   0      132.16      123.14     12.93 o 
   2  21   0      189.22      197.80     17.57 o 
   3  21   0      130.09      129.14     26.68 o 
   4  21   0       18.18       33.46      6.55 o 
   5  21   0       12.14       14.85      4.95 o 
   6  21   0        0.59        1.54      4.21 o 
   0  22   0       51.65       79.56     21.16 o 
   1  22   0      155.41      160.65     26.91 o 
   2  22   0      112.24      157.76     20.72 o 
   3  22   0       71.04       63.85      9.51 o 
   4  22   0       17.50       14.70      5.27 o 
   5  22   0        0.30        1.09      4.34 o 
   1  23   0        9.74        7.64      6.38 o 
   2  23   0      176.00      178.02     15.76 o 
   3  23   0        0.91       -4.11      6.57 o 
   4  23   0       13.89       11.11      5.01 o 
   5  23   0        7.09        7.59      4.16 o 
   0  24   0      108.98       99.86     19.20 o 
   1  24   0      239.08      225.87     26.74 o 
   2  24   0       84.75       84.28      9.96 o 
   3  24   0       13.27       12.30      5.03 o 
   4  24   0       52.11       76.44     10.22 o 
   1  25   0       24.78       42.10     11.64 o 
   2  25   0       30.48       46.97     14.23 o 
   3  25   0       20.99        8.99      4.84 o 
   1  26   0        8.99        4.34      7.72 o 
   2  26   0        2.57        4.69      6.28 o 
  -9   0   1        0.08        1.64      5.35 o 
  -7   0   1      267.42      257.60     18.24 o 
  -5   0   1      580.21      516.64     44.75 o 
  -3   0   1      130.95      103.34     13.79 o 
  -1   0   1    10688.72    11540.63    893.17 o 
   1   0   1     1938.12     2046.49    159.90 o 
   3   0   1      915.41      857.08     58.73 o 
   5   0   1       73.00       65.04      9.82 o 
   7   0   1     1034.47      963.58     60.58 o 
   9   0   1        6.34       14.76      7.75 o 
  -9   1   1        1.08       -1.00      3.62 o 
  -8   1   1        4.47        2.79      3.71 o 
  -7   1   1       11.24       15.03      4.35 o 
  -6   1   1        6.78       11.90      7.47 o 
  -5   1   1      136.96      122.52     17.68 o 
  -4   1   1      155.14      141.65      9.66 o 
  -3   1   1     1598.97     1683.43     94.61 o 
  -2   1   1      105.57       86.37      9.67 o 
  -1   1   1     2924.96     3206.69    175.97 o 
   0   1   1     4958.83     5491.45    301.76 o 
   1   1   1     3257.77     3686.90    202.84 o 
   2   1   1     4617.56     5398.56    297.34 o 
   3   1   1       30.69       39.91      7.14 o 
   4   1   1       70.51       53.59      5.48 o 
   5   1   1       86.52       74.55      7.83 o 
   6   1   1       79.11       88.53      6.66 o 
   7   1   1       75.77       67.45      6.52 o 
   8   1   1       19.89       12.66      3.90 o 
   9   1   1        8.71        2.36      6.55 o 
  -9   2   1        0.30        1.82      3.84 o 
  -8   2   1        8.95        5.20      3.67 o 
  -7   2   1       41.35       41.76      4.76 o 
  -6   2   1       78.20       81.79      6.82 o 
  -5   2   1       93.66       89.29      8.65 o 
  -4   2   1       41.97       41.50      4.77 o 
  -3   2   1       13.11       14.61      3.09 o 
  -2   2   1      268.02      182.80     12.44 o 
  -1   2   1     2369.45     2696.49    148.98 o 
   0   2   1     1997.71     2110.53    116.15 o 
   1   2   1     4498.34     4997.97    275.09 o 
   2   2   1    47449.56    52297.96   3166.78 o 
   3   2   1      721.11      733.78     35.75 o 
   4   2   1      121.36      120.12      9.16 o 
   5   2   1      100.08       90.49      8.79 o 
   6   2   1        0.11        9.69      5.63 o 
   7   2   1      118.52      126.32      8.59 o 
   8   2   1       22.91       32.03      5.64 o 
   9   2   1        0.47       -1.88      4.64 o 
  -9   3   1        6.21        6.69      4.00 o 
  -8   3   1       16.70       17.24      4.06 o 
  -7   3   1       67.28       71.03      7.39 o 
  -6   3   1      152.00      160.14      9.33 o 
  -5   3   1      347.77      332.11     30.40 o 
  -4   3   1       51.97       54.87      6.16 o 
  -3   3   1      706.57      743.62     38.20 o 
  -2   3   1      496.10      525.08     29.89 o 
  -1   3   1      160.60      119.40      8.25 o 
   0   3   1     5411.79     5700.96    313.06 o 
   1   3   1     1890.64     2009.05    121.10 o 
   2   3   1    24710.09    27664.24   1517.69 o 
   3   3   1       96.70      104.83      7.63 o 
   4   3   1      214.24      200.41     14.66 o 
   5   3   1      285.87      277.67     21.20 o 
   6   3   1       10.61        9.18      3.73 o 
   7   3   1       66.05       77.56      6.89 o 
   8   3   1        0.84        7.21      3.86 o 
   9   3   1       20.59       30.28      8.79 o 
  -9   4   1        0.08        5.64      4.02 o 
  -8   4   1       10.24       22.19      4.14 o 
  -7   4   1       39.99       50.49      5.98 o 
  -6   4   1      118.27      126.42     11.30 o 
  -5   4   1      457.91      476.86     29.35 o 
  -4   4   1      509.39      478.76     31.27 o 
  -3   4   1      952.54     1008.95     68.07 o 
  -2   4   1     1253.06     1248.53     86.28 o 
  -1   4   1       37.07       33.27      3.65 o 
   0   4   1        3.72        3.85      2.27 o 
   1   4   1     6274.20     6655.12    365.43 o 
   2   4   1     4944.85     6007.89    360.00 o 
   3   4   1      662.45      703.57     34.30 o 
   4   4   1       11.38        2.96      3.34 o 
   5   4   1     1214.47     1212.42     68.32 o 
   6   4   1        7.40       10.26      5.23 o 
   7   4   1        6.43        6.13      5.61 o 
   8   4   1        5.08       -0.30      3.89 o 
   9   4   1        6.06        5.46      4.33 o 
  -9   5   1       10.42        8.68      4.01 o 
  -8   5   1        6.58        7.93      4.35 o 
  -7   5   1       82.32       78.19      6.34 o 
  -6   5   1      138.58      148.58      8.56 o 
  -5   5   1      168.71      180.71     13.95 o 
  -4   5   1      635.88      572.28     33.60 o 
  -3   5   1      159.96      185.20     12.41 o 
  -2   5   1     2275.92     2536.65    171.17 o 
  -1   5   1      521.12      471.58     27.13 o 
   0   5   1      869.40     1027.10     57.33 o 
   1   5   1       48.28       51.07      5.48 o 
   2   5   1      574.73      601.09     35.49 o 
   3   5   1       81.35       66.26      8.28 o 
   4   5   1      583.95      657.13     38.00 o 
   5   5   1     1812.16     1925.52    103.24 o 
   6   5   1       50.23       63.37      5.85 o 
   7   5   1        1.39        0.26      4.09 o 
   8   5   1       33.22       36.44      5.33 o 
   9   5   1        3.60        3.18      4.68 o 
  -9   6   1       15.33       16.69      4.09 o 
  -8   6   1       35.80       38.05      6.31 o 
  -7   6   1       29.12       21.61      4.31 o 
  -6   6   1       30.64       38.37      6.97 o 
  -5   6   1       94.08      104.90     10.81 o 
  -4   6   1      371.10      458.86     35.46 o 
  -3   6   1       18.36        8.83      2.81 o 
  -2   6   1        1.40        1.34      5.29 o 
  -1   6   1        8.02        0.35      2.98 o 
   0   6   1     3786.15     4120.93    227.35 o 
   1   6   1     2322.81     2571.09    142.92 o 
   2   6   1     4008.98     4248.48    211.93 o 
   3   6   1      501.51      491.11     26.54 o 
   4   6   1     7991.65     9049.97    470.13 o 
   5   6   1      254.27      227.25     17.18 o 
   6   6   1       18.46       20.84      8.76 o 
   7   6   1        0.46       -5.10      5.10 o 
   8   6   1        0.36        0.74      4.79 o 
   9   6   1        3.77        5.90     11.20 o 
  -9   7   1       32.23       32.55      5.11 o 
  -8   7   1        0.11       -0.81      3.61 o 
  -7   7   1       16.52       13.24      4.18 o 
  -6   7   1      160.29      147.14      9.33 o 
  -5   7   1        0.64       -5.80      8.80 o 
  -4   7   1      364.69      385.23     26.61 o 
  -3   7   1      155.53      135.31     10.33 o 
  -2   7   1      413.61      344.74     35.45 o 
  -1   7   1       30.30       30.11      4.46 o 
   0   7   1      115.66      111.06      9.33 o 
   1   7   1      127.55       95.65      8.54 o 
   2   7   1     2217.32     2451.59    122.33 o 
   3   7   1        6.44        4.16      4.18 o 
   4   7   1    10351.10    11349.06    641.49 o 
   5   7   1        5.71       -3.36      8.24 o 
   6   7   1       33.12       38.50      5.39 o 
   7   7   1       76.60       70.22      9.93 o 
   8   7   1        9.41        9.62      4.46 o 
   9   7   1        6.45       13.57      6.05 o 
  -9   8   1      123.25      107.62     10.03 o 
  -8   8   1       40.89       37.06      4.68 o 
  -7   8   1       17.12       15.01      5.35 o 
  -6   8   1       37.41       34.90      6.14 o 
  -5   8   1       18.81       21.90     11.60 o 
  -4   8   1       62.03       59.71      6.32 o 
  -3   8   1      293.50      273.86     17.63 o 
  -2   8   1      293.49      291.01     21.57 o 
  -1   8   1       46.61       34.08      6.13 o 
   0   8   1      641.29      650.13     37.90 o 
   1   8   1     1441.25     1590.23     89.55 o 
   2   8   1     1080.15      986.91     51.09 o 
   3   8   1      922.76     1048.40     57.98 o 
   4   8   1     1819.13     2068.38    111.03 o 
   5   8   1      212.23      255.73     18.73 o 
   6   8   1       36.63       32.67      5.50 o 
   7   8   1        0.19        0.07      4.53 o 
   8   8   1        3.69        1.38      4.75 o 
   9   8   1        0.53       -1.85      4.43 o 
  -9   9   1      129.23      122.95     11.15 o 
  -8   9   1        3.71        9.75      3.90 o 
  -7   9   1       55.89       55.62      5.53 o 
  -6   9   1       20.24       26.37      5.48 o 
  -5   9   1      112.83      110.99     12.22 o 
  -4   9   1      844.26      875.81     48.58 o 
  -3   9   1      142.63      143.26     10.82 o 
  -2   9   1     1045.01     1111.00     74.42 o 
  -1   9   1     2474.14     2854.73    151.91 o 
   0   9   1       63.19       46.36      8.05 o 
   1   9   1      155.13      148.09     13.01 o 
   2   9   1      215.05      183.20     18.52 o 
   3   9   1      462.47      533.75     35.60 o 
   4   9   1       30.27       32.61      5.37 o 
   5   9   1        0.17       -1.33      3.98 o 
   6   9   1        1.03       -4.28      4.28 o 
   7   9   1       41.49       38.34      7.29 o 
   8   9   1        1.89        0.73      4.57 o 
   9   9   1       15.73       22.28      5.26 o 
  -9  10   1        1.66        3.61      5.00 o 
  -8  10   1        0.11        4.87      4.51 o 
  -7  10   1       36.86       33.56      4.83 o 
  -6  10   1       14.86       16.25      4.13 o 
  -5  10   1       39.13       42.80      5.13 o 
  -4  10   1      129.04      138.77     11.63 o 
  -3  10   1      675.94      708.76     45.53 o 
  -2  10   1       37.19       49.15      9.68 o 
  -1  10   1     2570.89     2954.74    173.16 o 
   0  10   1       39.09       29.53      4.40 o 
   1  10   1       29.27       33.01      7.58 o 
   2  10   1       47.75       48.22     10.17 o 
   3  10   1      439.65      485.04     34.06 o 
   4  10   1      298.16      296.82     29.70 o 
   5  10   1      244.23      271.36     14.35 o 
   6  10   1      275.79      239.85     17.56 o 
   7  10   1       19.54       27.09      6.93 o 
   8  10   1        1.68       -1.05      7.53 o 
   9  10   1       67.58       69.68      9.91 o 
  -9  11   1        4.55       11.59      4.89 o 
  -8  11   1        1.50       -4.16      4.16 o 
  -7  11   1       23.82       23.94      4.76 o 
  -6  11   1        3.70        7.03      4.15 o 
  -5  11   1       25.26       22.58      9.48 o 
  -4  11   1      176.05      189.99     38.86 o 
  -3  11   1       22.68        8.57     18.09 o 
  -2  11   1      342.33      412.24     28.92 o 
  -1  11   1      839.71      939.93     57.55 o 
   0  11   1       87.55       79.41      7.39 o 
   1  11   1        0.42       -3.10      5.17 o 
   2  11   1       51.01       80.37     12.86 o 
   3  11   1        7.36       19.05      9.42 o 
   4  11   1        0.58       -6.87      6.87 o 
   5  11   1      284.76      311.11     18.07 o 
   6  11   1      712.30      669.58     43.13 o 
   7  11   1        1.03       -0.07      5.43 o 
   8  11   1       33.65       34.15      6.23 o 
  -8  12   1        1.72       -3.31      4.46 o 
  -7  12   1       10.07       10.52      4.39 o 
  -6  12   1       49.84       59.41      7.69 o 
  -5  12   1        8.51       12.44      8.53 o 
  -4  12   1       27.77       41.12     14.72 o 
  -3  12   1      115.07      129.54     15.90 o 
  -2  12   1        7.62       15.46      4.65 o 
  -1  12   1      704.42      750.95     46.16 o 
   0  12   1      245.06      230.09     16.66 o 
   1  12   1      953.67      863.84     54.47 o 
   2  12   1        9.06       13.99      7.32 o 
   3  12   1      129.62       99.50     12.51 o 
   4  12   1       12.28       12.60      8.46 o 
   5  12   1        3.14       -0.78     10.42 o 
   6  12   1      256.79      262.75     19.05 o 
   7  12   1      107.62       93.35     10.34 o 
   8  12   1       86.17       84.17      8.92 o 
  -8  13   1       24.85       26.46      7.86 o 
  -7  13   1       13.83       14.28      4.54 o 
  -6  13   1       25.57       21.78      4.87 o 
  -5  13   1       52.10       62.17      5.65 o 
  -4  13   1        7.44       11.94      4.36 o 
  -3  13   1      336.61      394.81     45.05 o 
  -2  13   1       20.91       18.29      8.10 o 
  -1  13   1      227.52      247.87     19.19 o 
   0  13   1      691.98      709.38     52.10 o 
   1  13   1     1118.55     1097.06     68.69 o 
   2  13   1      134.45      144.37     19.59 o 
   3  13   1       10.93       27.24     12.29 o 
   4  13   1        0.10        1.39      5.33 o 
   5  13   1      122.37      147.25     15.49 o 
   6  13   1       41.28       51.65     11.07 o 
   7  13   1       93.89      119.14     11.96 o 
   8  13   1        0.00        2.83      4.52 o 
  -8  14   1        0.81        1.37      4.32 o 
  -7  14   1       35.31       35.77      7.45 o 
  -6  14   1       43.45       48.02      5.58 o 
  -5  14   1        4.51        4.24      3.88 o 
  -4  14   1       63.69       73.06      8.62 o 
  -3  14   1       20.07       34.72     20.40 o 
  -2  14   1       59.83       59.25     14.77 o 
  -1  14   1      115.16      123.50     18.72 o 
   0  14   1       10.96       12.51      5.55 o 
   1  14   1      478.90      515.47     38.87 o 
   2  14   1       39.44       30.41      8.25 o 
   3  14   1        5.86        7.45      7.25 o 
   4  14   1      289.04      263.69     16.31 o 
   5  14   1       33.89       27.39      5.44 o 
   6  14   1       22.93       25.66      5.79 o 
   7  14   1      135.51      126.59     12.30 o 
   8  14   1        1.20       -3.16      4.42 o 
  -8  15   1        2.93        3.10      4.42 o 
  -7  15   1       46.53       32.81      6.45 o 
  -6  15   1      165.36      152.28     11.96 o 
  -5  15   1       81.39       75.71      8.76 o 
  -4  15   1       16.79       13.79      4.89 o 
  -3  15   1      136.40      140.67     10.57 o 
  -2  15   1       52.63       44.92      8.11 o 
  -1  15   1        1.84       -2.17      6.63 o 
   0  15   1       42.54       52.07     23.23 o 
   1  15   1      645.18      591.32     46.40 o 
   2  15   1      190.42      197.98     13.86 o 
   3  15   1      627.12      617.41     32.58 o 
   4  15   1       14.10       10.56     10.14 o 
   5  15   1        1.34       -2.51      4.54 o 
   6  15   1       38.26       38.28      7.95 o 
   7  15   1       46.80       30.29      6.99 o 
   8  15   1       40.23       42.22     11.28 o 
  -8  16   1        0.18        1.85      3.84 o 
  -7  16   1       23.40       21.02      5.48 o 
  -6  16   1      143.13      149.37     21.25 o 
  -5  16   1       74.33       62.74      6.80 o 
  -4  16   1       48.96       45.59      6.01 o 
  -3  16   1        9.81       29.63     10.65 o 
  -2  16   1        2.54        6.82      8.34 o 
  -1  16   1        0.25        6.89     11.54 o 
   0  16   1      248.85      183.82     39.18 o 
   1  16   1      269.61      289.35     22.98 o 
   2  16   1      755.89      741.19     44.05 o 
   3  16   1       15.53       16.98      9.27 o 
   4  16   1       30.15       24.85      6.31 o 
   5  16   1       65.02       57.97      8.68 o 
   6  16   1       70.67       93.98     12.20 o 
   7  16   1       22.95       18.61      6.07 o 
  -7  17   1       13.14        5.93      4.65 o 
  -6  17   1        0.81        7.41      4.82 o 
  -5  17   1       22.87       12.00      5.27 o 
  -4  17   1      153.51      134.03     11.82 o 
  -3  17   1       10.42        9.50      5.21 o 
  -2  17   1       87.03       88.36      8.27 o 
  -1  17   1        6.09        9.99     11.33 o 
   0  17   1       10.04        7.52      6.66 o 
   1  17   1      410.72      393.13     27.32 o 
   2  17   1        0.18        1.38      6.28 o 
   3  17   1      590.43      555.31     43.00 o 
   4  17   1       14.30       10.17      5.71 o 
   5  17   1      178.02      166.58     15.29 o 
   6  17   1        3.02        1.80      4.95 o 
   7  17   1       29.16       29.13      7.50 o 
  -7  18   1       88.26       78.62     14.51 o 
  -6  18   1       24.26       24.84      5.34 o 
  -5  18   1       15.14       15.31      5.02 o 
  -4  18   1        1.52        9.32      4.96 o 
  -3  18   1        4.09        9.65      5.14 o 
  -2  18   1        2.46        3.12      5.06 o 
  -1  18   1        0.35        5.63     12.22 o 
   0  18   1        3.02       -3.52      5.81 o 
   1  18   1       54.56       64.76      9.10 o 
   2  18   1      584.87      572.04     44.04 o 
   3  18   1       26.59       20.71      6.45 o 
   4  18   1      100.06       98.01     19.17 o 
   5  18   1      164.17      165.85     15.49 o 
   6  18   1       20.51       21.52      5.72 o 
   7  18   1        2.30       13.06      5.71 o 
  -7  19   1       34.49       46.81      8.04 o 
  -6  19   1       11.47       14.49      5.78 o 
  -5  19   1       26.12       14.73      5.83 o 
  -4  19   1        9.75        6.45      5.21 o 
  -3  19   1       47.56       38.59      6.28 o 
  -2  19   1        0.80       -0.46      6.62 o 
  -1  19   1      139.99      130.79     13.57 o 
   0  19   1      102.44      105.32     19.31 o 
   1  19   1      567.92      541.32     41.95 o 
   2  19   1        7.88       10.59      5.92 o 
   3  19   1       50.88       43.67      8.00 o 
   4  19   1        9.01        8.16      5.34 o 
   5  19   1        0.11        8.27      5.12 o 
   6  19   1        3.40        3.83      5.21 o 
  -6  20   1        2.83       -2.64      4.29 o 
  -5  20   1       10.06       13.52     10.49 o 
  -4  20   1       17.25       12.91      5.83 o 
  -3  20   1      153.81      131.01     10.43 o 
  -2  20   1        0.74        5.95      5.69 o 
  -1  20   1        5.77        6.53     12.15 o 
   0  20   1      390.41      356.31     26.79 o 
   1  20   1       40.31       47.15      8.28 o 
   2  20   1       58.37       55.26      8.55 o 
   3  20   1       42.72       50.08      8.31 o 
   4  20   1        9.09       12.91      5.46 o 
   5  20   1        8.56        5.47      4.78 o 
   6  20   1        0.65       -0.71      4.23 o 
  -6  21   1        0.50        4.21      4.50 o 
  -5  21   1        0.56       -3.54      4.86 o 
  -4  21   1       27.56       31.86      6.70 o 
  -3  21   1       56.09       53.31      6.93 o 
  -2  21   1      522.44      504.75     39.03 o 
  -1  21   1      335.34      291.75     24.15 o 
   0  21   1       22.65       24.20      6.17 o 
   1  21   1      141.02      162.68     21.35 o 
   2  21   1        5.05        6.53      6.00 o 
   3  21   1       91.41       68.93      8.94 o 
   4  21   1        5.02        2.08      4.79 o 
   5  21   1        0.93        3.70      4.48 o 
   6  21   1        0.01       -4.07      4.07 o 
  -5  22   1        7.24        7.13      4.82 o 
  -4  22   1       71.52       65.89      8.36 o 
  -3  22   1       94.33       91.44     10.58 o 
  -2  22   1       74.17       68.97      9.78 o 
  -1  22   1       88.24       77.79     10.31 o 
   0  22   1      127.50      137.99     13.18 o 
   1  22   1        2.53        5.89      7.77 o 
   2  22   1        7.65       12.37      5.95 o 
   3  22   1        7.27       17.08      5.82 o 
   4  22   1       11.18       11.76      4.95 o 
   5  22   1       75.58       82.43      8.71 o 
  -5  23   1        1.88        2.89      4.63 o 
  -4  23   1       37.39       28.55      7.89 o 
  -3  23   1       14.49        6.55      6.59 o 
  -2  23   1       62.65       54.11     11.81 o 
  -1  23   1        1.46       -2.68      6.91 o 
   0  23   1       83.90       96.42     17.02 o 
   1  23   1       43.28       41.95      7.81 o 
   2  23   1        4.20       -2.60      5.23 o 
   3  23   1       60.79       71.26     10.28 o 
   4  23   1       30.86       44.52      7.57 o 
   5  23   1        1.23        4.91      3.95 o 
  -4  24   1      128.30      139.36     16.80 o 
  -3  24   1       24.73       30.03      8.24 o 
  -2  24   1       89.57       85.15     14.02 o 
  -1  24   1      162.94      152.26     14.40 o 
   0  24   1       53.01       70.00      8.33 o 
   1  24   1        0.81        7.27      6.37 o 
   2  24   1       20.32       31.02      6.48 o 
   3  24   1       40.03       34.53      6.08 o 
   4  24   1       12.58        2.48      4.94 o 
  -3  25   1       35.80       48.73      9.48 o 
  -2  25   1        5.37        8.64      6.76 o 
  -1  25   1      198.59      200.04     30.52 o 
   0  25   1       27.20       50.76     31.44 o 
   1  25   1       17.05       15.27      9.58 o 
   2  25   1       12.71       10.73      5.19 o 
   3  25   1       44.86       57.59      7.06 o 
  -2  26   1       31.13       48.08      9.40 o 
  -1  26   1        9.20       17.14      8.62 o 
   1  26   1      109.39      105.36     17.42 o 
   2  26   1       11.86       15.58      6.89 o 
  -8   0   2        0.37        3.90      5.44 o 
  -6   0   2       51.07       55.46     13.77 o 
  -4   0   2       76.53       78.71      9.04 o 
  -2   0   2     1932.36     2279.23    179.42 o 
   0   0   2     1600.02     1635.16    127.69 o 
   2   0   2       15.86        3.67      5.39 o 
   4   0   2      788.84      864.79     68.51 o 
   6   0   2        0.05        6.87      8.44 o 
   8   0   2       11.67       11.42      6.64 o 
  -9   1   2        6.45        8.45      4.27 o 
  -8   1   2        0.20        0.68      3.82 o 
  -7   1   2       12.25        9.15      3.77 o 
  -6   1   2        0.20        9.10      9.34 o 
  -5   1   2     1774.33     1910.50    112.12 o 
  -4   1   2      154.48      137.89      9.72 o 
  -3   1   2     1047.90     1036.97     48.83 o 
  -2   1   2     2361.08     2763.76    153.49 o 
  -1   1   2      115.33       87.30     10.52 o 
   0   1   2       81.96       77.88      6.10 o 
   1   1   2       17.83       14.59      3.99 o 
   2   1   2      227.87      219.97     14.62 o 
   3   1   2       29.18       22.93      3.79 o 
   4   1   2      159.68      118.95     16.26 o 
   5   1   2       45.16       35.62      9.00 o 
   6   1   2        9.26        8.13      4.22 o 
   7   1   2      148.77      164.25     12.04 o 
   8   1   2        0.00       -4.18      4.18 o 
   9   1   2       77.32       78.53      8.79 o 
  -9   2   2        0.42        0.29      5.68 o 
  -8   2   2        1.78        3.76      3.83 o 
  -7   2   2        9.42        9.28      3.75 o 
  -6   2   2       40.37       43.60      7.22 o 
  -5   2   2     1565.04     1563.86     94.40 o 
  -4   2   2      373.92      331.80     32.25 o 
  -3   2   2       13.07       14.12      3.22 o 
  -2   2   2        9.03        2.46      3.59 o 
  -1   2   2     1237.65     1293.79     72.76 o 
   0   2   2     6174.23     6546.10    359.00 o 
   1   2   2     1875.26     2081.43    114.70 o 
   2   2   2      512.82      521.87     30.65 o 
   3   2   2       32.04       26.52      3.84 o 
   4   2   2        8.20        2.35      6.05 o 
   5   2   2       75.22       67.55     15.37 o 
   6   2   2        0.05        0.26      3.98 o 
   7   2   2      117.26      114.79     12.60 o 
   8   2   2       34.29       34.67      5.41 o 
   9   2   2       89.56       92.02     10.63 o 
  -9   3   2        2.04        4.95      4.36 o 
  -8   3   2       11.43        6.05      3.70 o 
  -7   3   2      165.19      164.28     10.08 o 
  -6   3   2       71.26       70.83      5.83 o 
  -5   3   2      307.41      268.15     34.30 o 
  -4   3   2      271.57      254.10     19.63 o 
  -3   3   2       11.93       11.97      5.07 o 
  -2   3   2      432.35      411.68     27.90 o 
  -1   3   2      932.96      984.30     55.35 o 
   0   3   2     2278.31     2442.03    135.14 o 
   1   3   2        3.84       -0.94      2.91 o 
   2   3   2      313.17      273.58     18.06 o 
   3   3   2      293.95      291.42     15.68 o 
   4   3   2       64.29       75.76     14.37 o 
   5   3   2        7.51       14.97      4.83 o 
   6   3   2       10.56       17.00      7.82 o 
   7   3   2      231.78      229.49     14.81 o 
   8   3   2        0.41       -1.88      4.81 o 
   9   3   2       30.85       34.00      6.44 o 
  -9   4   2        4.66       10.20      4.26 o 
  -8   4   2       46.22       47.98      5.06 o 
  -7   4   2      189.02      189.42     11.30 o 
  -6   4   2       25.85       21.91      4.06 o 
  -5   4   2        2.02        0.04      8.59 o 
  -4   4   2      116.93       92.06     12.17 o 
  -3   4   2      438.21      435.63     31.99 o 
  -2   4   2       52.17       42.57      5.85 o 
  -1   4   2      168.96      173.52     16.68 o 
   0   4   2      150.36      163.91     11.21 o 
   1   4   2       16.56       10.77      3.70 o 
   2   4   2       47.78       42.07      6.48 o 
   3   4   2      342.15      305.86     16.80 o 
   4   4   2     1743.87     1773.94     96.43 o 
   5   4   2       56.34       41.50     12.48 o 
   6   4   2        1.79        1.78      4.22 o 
   7   4   2       32.53       32.19      5.27 o 
   8   4   2        7.73        2.94      5.46 o 
   9   4   2       41.59       48.81      7.48 o 
  -9   5   2        1.85       10.48      4.13 o 
  -8   5   2      488.35      499.94     25.34 o 
  -7   5   2      237.90      226.52     12.95 o 
  -6   5   2       44.24       49.70      5.63 o 
  -5   5   2        2.50       -2.51      3.52 o 
  -4   5   2       42.93       43.31      9.16 o 
  -3   5   2      510.72      560.08     36.14 o 
  -2   5   2       24.55       27.58      6.35 o 
  -1   5   2       24.39        8.96      3.72 o 
   0   5   2      656.42      629.06     36.23 o 
   1   5   2       15.62        6.36      3.78 o 
   2   5   2       41.39       36.87      4.65 o 
   3   5   2       30.44       29.30      4.17 o 
   4   5   2     2436.00     2732.44    174.41 o 
   5   5   2        0.14       10.88      4.84 o 
   6   5   2        1.61        6.54      4.13 o 
   7   5   2        0.95        4.46      4.03 o 
   8   5   2        0.01       -3.88      4.25 o 
   9   5   2        0.15       -0.27      6.04 o 
  -9   6   2        2.67        2.55      3.99 o 
  -8   6   2      546.32      546.73     27.53 o 
  -7   6   2      369.74      350.17     18.64 o 
  -6   6   2        0.72       -3.51      4.94 o 
  -5   6   2      277.56      306.74     27.98 o 
  -4   6   2       78.72       83.51      7.70 o 
  -3   6   2     1299.08     1337.67     82.09 o 
  -2   6   2      445.52      456.28     29.31 o 
  -1   6   2      105.04       89.16      8.56 o 
   0   6   2       51.47       45.96      5.69 o 
   1   6   2     1161.81     1214.38     61.66 o 
   2   6   2      161.63      135.79     11.88 o 
   3   6   2     2104.30     2163.44    109.72 o 
   4   6   2     1135.69     1134.60     76.51 o 
   5   6   2       34.20       22.45      7.87 o 
   6   6   2       19.00       16.21      4.24 o 
   7   6   2        5.55        3.38      5.08 o 
   8   6   2        0.97        3.31      4.92 o 
   9   6   2        1.46        2.42      6.59 o 
  -9   7   2       11.23       11.81      4.11 o 
  -8   7   2      373.82      376.79     21.44 o 
  -7   7   2      203.78      202.49     11.99 o 
  -6   7   2       27.79       32.10      8.85 o 
  -5   7   2        2.22       -3.63      6.16 o 
  -4   7   2      152.21      157.19     12.19 o 
  -3   7   2     1465.03     1462.97     87.83 o 
  -2   7   2       15.03       24.30      4.06 o 
  -1   7   2      665.40      637.50     33.61 o 
   0   7   2      876.37     1057.47     54.87 o 
   1   7   2      598.22      586.66     31.71 o 
   2   7   2       14.38       11.91      4.05 o 
   3   7   2      255.98      256.54     16.82 o 
   4   7   2      433.53      492.86     43.65 o 
   5   7   2       39.57       54.91      6.00 o 
   6   7   2      102.77      122.33      9.44 o 
   7   7   2       12.96       12.40      4.93 o 
   8   7   2       29.66       23.45     13.01 o 
   9   7   2       23.18       30.58      8.03 o 
  -9   8   2       21.91       26.92      4.68 o 
  -8   8   2      200.56      197.77     12.36 o 
  -7   8   2        1.40        7.98      4.20 o 
  -6   8   2       53.28       60.92      7.87 o 
  -5   8   2      391.71      420.03     25.12 o 
  -4   8   2        6.06        5.91      4.02 o 
  -3   8   2       14.21        9.44      3.42 o 
  -2   8   2      320.34      321.52     22.66 o 
  -1   8   2     1206.73     1286.37     75.95 o 
   0   8   2       21.21       20.59      3.65 o 
   1   8   2       96.94       82.02      8.55 o 
   2   8   2      179.89      160.99     13.97 o 
   3   8   2      154.15      156.63     19.71 o 
   4   8   2      322.92      309.66     30.54 o 
   5   8   2      279.21      279.71     18.37 o 
   6   8   2      580.00      523.38     37.67 o 
   7   8   2       12.64       18.01      5.76 o 
   8   8   2       25.55       22.43      6.11 o 
   9   8   2        1.86       -5.71      5.76 o 
  -9   9   2       27.87       35.76      4.83 o 
  -8   9   2      275.23      281.37     17.03 o 
  -7   9   2        6.93        6.52      3.98 o 
  -6   9   2      283.62      267.77     16.14 o 
  -5   9   2       49.70       49.47      5.60 o 
  -4   9   2      141.45      180.80     29.84 o 
  -3   9   2      108.78      105.07     10.81 o 
  -2   9   2     2839.90     3131.18    204.69 o 
  -1   9   2      332.61      351.65     30.46 o 
   0   9   2       77.13       58.79      7.26 o 
   1   9   2        7.96       -3.59      5.95 o 
   2   9   2      234.01      187.58     13.54 o 
   3   9   2      466.31      378.18     28.46 o 
   4   9   2      773.34      783.61     69.41 o 
   5   9   2       24.61       22.34      8.84 o 
   6   9   2     2655.39     2571.86    177.14 o 
   7   9   2       14.70       36.14      7.52 o 
   8   9   2        4.36        5.57      5.24 o 
  -9  10   2       58.38       62.00      6.23 o 
  -8  10   2        0.48        7.43      4.25 o 
  -7  10   2       15.09       16.30      4.74 o 
  -6  10   2      265.40      252.67     15.56 o 
  -5  10   2        8.25       14.63      6.67 o 
  -4  10   2        2.90        9.33      8.30 o 
  -3  10   2      508.69      484.63     34.83 o 
  -2  10   2        9.81       12.02      4.91 o 
  -1  10   2      274.65      230.98     21.99 o 
   0  10   2      310.19      320.74     20.92 o 
   1  10   2        7.19        4.66      3.87 o 
   2  10   2      224.27      248.26     19.84 o 
   3  10   2       12.49        2.75      7.74 o 
   4  10   2        0.17        4.10      6.73 o 
   5  10   2       71.86       76.26      8.00 o 
   6  10   2      898.70      833.54     59.20 o 
   7  10   2        1.48       -0.38      4.95 o 
   8  10   2        7.58        2.27      4.98 o 
  -9  11   2       27.56       28.49      6.02 o 
  -8  11   2       55.84       61.84      6.55 o 
  -7  11   2        0.17       -0.48      3.83 o 
  -6  11   2       60.68       65.93      6.61 o 
  -5  11   2       40.94       47.06      6.63 o 
  -4  11   2       15.78       20.76     12.38 o 
  -3  11   2      331.00      346.70     26.82 o 
  -2  11   2     1441.35     1501.05     93.35 o 
  -1  11   2     1147.44     1229.54     74.96 o 
   0  11   2      960.16     1037.31     64.99 o 
   1  11   2       77.36       72.10      7.78 o 
   2  11   2       13.51       12.98      5.70 o 
   3  11   2        1.48       33.05     11.77 o 
   4  11   2        1.38       -7.30     10.38 o 
   5  11   2      135.77      118.70     11.35 o 
   6  11   2       13.49       14.36      5.57 o 
   7  11   2      100.72      116.19     10.53 o 
   8  11   2        9.36       13.82      5.18 o 
  -8  12   2        5.78        5.32      4.08 o 
  -7  12   2        9.70       10.43      5.58 o 
  -6  12   2       92.98      110.09      8.39 o 
  -5  12   2      319.06      302.31     19.12 o 
  -4  12   2        0.02        2.39      5.80 o 
  -3  12   2      388.80      390.21     30.28 o 
  -2  12   2      109.41      115.47     13.14 o 
  -1  12   2        3.38       12.83      7.56 o 
   0  12   2      248.34      203.78     28.83 o 
   1  12   2      405.90      373.68     25.26 o 
   2  12   2       75.17       48.94      9.29 o 
   3  12   2       12.37       30.59     10.18 o 
   4  12   2       19.29       16.85      7.76 o 
   5  12   2      107.79      106.32     12.80 o 
   6  12   2      455.59      398.98     25.65 o 
   7  12   2       50.58       45.84      6.75 o 
   8  12   2      174.87      159.98     13.94 o 
  -8  13   2        0.02        7.97      4.88 o 
  -7  13   2       32.71       44.81      6.84 o 
  -6  13   2       65.62       72.36      7.71 o 
  -5  13   2      122.09      141.40     10.24 o 
  -4  13   2      382.67      428.51     18.92 o 
  -3  13   2      272.61      312.50     41.95 o 
  -2  13   2      222.94      259.96     22.68 o 
  -1  13   2      227.03      240.92     19.76 o 
   0  13   2     1044.43     1057.60     94.36 o 
   1  13   2      225.76      242.64     20.14 o 
   2  13   2       12.65        1.35     11.13 o 
   3  13   2       21.12       31.86      6.30 o 
   4  13   2      716.51      704.24     40.61 o 
   5  13   2      115.98      112.17     12.13 o 
   6  13   2      180.05      189.51     15.32 o 
   7  13   2        1.77       -2.84      6.30 o 
   8  13   2      216.84      194.26     17.14 o 
  -8  14   2        0.02       -0.88      3.66 o 
  -7  14   2        0.05       -2.82      5.27 o 
  -6  14   2        0.98        5.23      3.99 o 
  -5  14   2        5.39        2.93      4.59 o 
  -4  14   2      196.51      216.62     11.53 o 
  -3  14   2        8.14       16.70      5.62 o 
  -2  14   2        1.47       -4.42      7.65 o 
  -1  14   2        4.74        6.33      5.27 o 
   0  14   2        5.97        4.51      8.35 o 
   1  14   2        7.45        6.94     11.92 o 
   2  14   2      133.13      134.59     16.82 o 
   3  14   2      367.93      325.22     21.32 o 
   4  14   2      202.83      191.09     14.11 o 
   5  14   2      191.71      183.86     14.26 o 
   6  14   2        0.06       -2.11      6.39 o 
   7  14   2        1.90        8.14      5.97 o 
   8  14   2      270.78      229.08     21.09 o 
  -8  15   2        5.56       16.45      6.45 o 
  -7  15   2       23.91       20.33      5.45 o 
  -6  15   2      140.05      178.87     27.70 o 
  -5  15   2      102.90      105.52     11.24 o 
  -4  15   2        3.71        1.82      4.32 o 
  -3  15   2        0.55        2.52     10.79 o 
  -2  15   2       17.04        9.81      6.10 o 
  -1  15   2        1.46       -6.26     16.57 o 
   0  15   2      124.25      109.11     20.77 o 
   1  15   2       27.22       31.32     11.82 o 
   2  15   2      946.15      942.01     48.68 o 
   3  15   2        0.80        3.40      6.96 o 
   4  15   2      247.55      258.51     19.66 o 
   5  15   2       41.83       33.46      6.50 o 
   6  15   2       23.35       29.43      6.20 o 
   7  15   2       51.45       57.25      8.94 o 
  -7  16   2       30.67       18.59      6.93 o 
  -6  16   2        9.98       14.66      4.33 o 
  -5  16   2      706.19      643.93     33.24 o 
  -4  16   2       73.41       90.18     11.04 o 
  -3  16   2      292.69      297.99     16.83 o 
  -2  16   2        0.66        9.23      6.15 o 
  -1  16   2       45.93       38.86      7.53 o 
   0  16   2       10.77       18.44      6.77 o 
   1  16   2        3.55       14.65      6.90 o 
   2  16   2       12.62       15.01      5.69 o 
   3  16   2       38.16       28.63      8.23 o 
   4  16   2       97.27      104.59     11.03 o 
   5  16   2        2.79        1.94      4.95 o 
   6  16   2        0.01       -2.00      6.92 o 
   7  16   2        0.00        6.64      6.28 o 
  -7  17   2       62.57       78.66      7.64 o 
  -6  17   2       72.70       67.93      7.13 o 
  -5  17   2        1.97        3.79      3.96 o 
  -4  17   2        4.10        1.44      3.96 o 
  -3  17   2       11.86       16.45      6.48 o 
  -2  17   2        5.08       -0.35      7.59 o 
  -1  17   2        9.45        5.08      4.40 o 
   0  17   2      149.66      155.01     11.82 o 
   1  17   2      272.42      283.08     21.43 o 
   2  17   2      413.73      368.56     25.21 o 
   3  17   2      585.85      589.20     38.68 o 
   4  17   2       16.03        7.29      8.13 o 
   5  17   2        5.74        8.20      5.22 o 
   6  17   2       10.98       18.38      6.28 o 
   7  17   2        0.86        6.60      6.13 o 
  -7  18   2        3.73        3.14      4.57 o 
  -6  18   2       51.93       52.22      5.71 o 
  -5  18   2        1.74       10.76      4.61 o 
  -4  18   2        1.38        6.13      4.50 o 
  -3  18   2       41.12       35.15      7.56 o 
  -2  18   2       11.86       12.09      6.53 o 
  -1  18   2        0.30       -4.73      4.73 o 
   0  18   2      352.74      324.56     18.55 o 
   1  18   2      158.01      143.98     12.08 o 
   2  18   2        9.17       10.52      6.99 o 
   3  18   2      349.44      366.49     25.60 o 
   4  18   2       36.69       30.81      6.75 o 
   5  18   2        0.05        1.00      5.08 o 
   6  18   2        1.03       -1.76      7.47 o 
  -6  19   2        2.68        7.10      5.61 o 
  -5  19   2        0.07        8.62      4.35 o 
  -4  19   2       59.28       66.25      7.18 o 
  -3  19   2       12.53       17.45      6.47 o 
  -2  19   2       17.30       16.35      6.73 o 
  -1  19   2       75.73       78.54     12.12 o 
   0  19   2     1198.36     1102.58     72.89 o 
   1  19   2       62.09       67.77     11.12 o 
   2  19   2       56.97       64.09     13.83 o 
   3  19   2        1.71       -0.16      5.38 o 
   4  19   2       28.43       22.24      5.95 o 
   5  19   2       61.79       65.60      8.31 o 
   6  19   2        3.17        2.73      4.57 o 
  -6  20   2        2.10       -0.03      4.35 o 
  -5  20   2        1.75       -0.73      4.51 o 
  -4  20   2       10.21       17.20      6.03 o 
  -3  20   2       74.88       84.56     12.00 o 
  -2  20   2      477.14      436.84     34.37 o 
  -1  20   2      314.09      295.12     26.72 o 
   0  20   2      343.17      331.44     25.54 o 
   1  20   2        0.35        2.36      5.56 o 
   2  20   2       57.78       57.63     11.10 o 
   3  20   2        1.70        8.71      5.13 o 
   4  20   2       84.01       80.04      9.45 o 
   5  20   2       11.10        9.07      4.78 o 
   6  20   2       15.00       21.63      6.47 o 
  -6  21   2        1.70       -8.10      8.10 o 
  -5  21   2       21.60       37.67     18.91 o 
  -4  21   2       12.48       21.42      6.26 o 
  -3  21   2       73.98       83.82     10.29 o 
  -2  21   2      440.72      445.37     34.51 o 
  -1  21   2       37.74       40.48      8.14 o 
   0  21   2       61.94       55.66     10.36 o 
   1  21   2        0.69        2.00      5.66 o 
   2  21   2        0.97        0.37      5.20 o 
   3  21   2       20.30       27.83      9.87 o 
   4  21   2       21.63       14.89      5.19 o 
   5  21   2       91.01       98.79     12.42 o 
  -5  22   2        9.42       -5.93      5.93 o 
  -4  22   2       11.12       20.83      6.13 o 
  -3  22   2        4.36       15.94      5.94 o 
  -2  22   2      467.83      475.04     42.85 o 
  -1  22   2       23.15       25.71      7.92 o 
   0  22   2        3.01       -0.24      5.60 o 
   1  22   2        5.68        5.18      5.82 o 
   2  22   2        1.03        2.19      5.33 o 
   3  22   2        3.14       -3.82      4.86 o 
   4  22   2        0.03       -1.83      4.27 o 
   5  22   2       20.38       19.78      8.79 o 
  -5  23   2        0.23       -1.78      5.49 o 
  -4  23   2       39.24       47.67      9.73 o 
  -3  23   2       41.40       41.30      7.15 o 
  -2  23   2      256.80      250.12     20.34 o 
  -1  23   2       11.96        8.99      5.90 o 
   0  23   2        5.74        2.40      8.54 o 
   1  23   2        0.88        2.47      7.67 o 
   2  23   2        5.59       10.85      5.30 o 
   3  23   2        4.38        2.95      5.62 o 
   4  23   2        4.34        2.24      4.20 o 
  -4  24   2       32.22       34.18      8.08 o 
  -3  24   2       47.07       50.61      7.03 o 
  -2  24   2      335.80      324.84     25.72 o 
  -1  24   2       12.53       13.66      6.09 o 
   0  24   2       95.96       94.19     11.44 o 
   1  24   2        8.12       14.37      6.68 o 
   2  24   2       35.60       39.42     12.99 o 
   3  24   2        3.17       -4.21      4.89 o 
  -3  25   2      105.17      117.93     15.45 o 
  -2  25   2      115.36      159.15     21.47 o 
  -1  25   2        1.71        5.33      5.72 o 
   0  25   2        9.12        3.83     15.84 o 
   1  25   2        3.02       -5.30      5.30 o 
   2  25   2       20.96       19.64      5.53 o 
   3  25   2       18.35       23.59      5.07 o 
  -2  26   2        0.16        1.31     10.02 o 
  -1  26   2       13.23        8.73      6.01 o 
   0  26   2        5.52       -7.12      7.12 o 
   1  26   2       72.90       77.37      9.13 o 
  -9   0   3       32.66       29.87      7.86 o 
  -7   0   3        6.07        5.67      5.53 o 
  -5   0   3      832.98      944.17    143.37 o 
  -3   0   3    11860.19    12826.36    827.62 o 
  -1   0   3      131.39      140.09     15.38 o 
   1   0   3      878.00     1002.60    101.83 o 
   3   0   3       35.79       54.32     13.29 o 
   5   0   3      151.00      190.02     27.89 o 
   7   0   3        3.07       -0.14      7.92 o 
   9   0   3       81.13       71.29     11.49 o 
  -9   1   3        2.50        7.12      4.47 o 
  -8   1   3       20.52       18.26      4.41 o 
  -7   1   3        0.31       -1.19      3.79 o 
  -6   1   3        1.64        5.95      3.51 o 
  -5   1   3      296.83      298.82     23.24 o 
  -4   1   3       22.90       22.03      3.68 o 
  -3   1   3     2308.00     2627.79    120.74 o 
  -2   1   3       44.58       34.19      8.91 o 
  -1   1   3     2146.45     2270.92    138.58 o 
   0   1   3      764.83      853.70     48.25 o 
   1   1   3       28.28       23.98      6.11 o 
   2   1   3     1920.57     2087.68    123.96 o 
   3   1   3       18.84       11.01      3.61 o 
   4   1   3       31.06       31.34      6.02 o 
   5   1   3       61.25       63.63      9.73 o 
   6   1   3        2.13        1.16      4.36 o 
   7   1   3       11.67       10.86      4.83 o 
   8   1   3        8.53        5.69      5.28 o 
   9   1   3        0.15       -4.36      6.41 o 
  -9   2   3       94.34      124.06     11.07 o 
  -8   2   3        4.12        3.41      3.92 o 
  -7   2   3       44.94       49.30      5.25 o 
  -6   2   3        6.83        6.88      3.98 o 
  -5   2   3      543.55      520.30     35.39 o 
  -4   2   3       55.17       50.24      6.57 o 
  -3   2   3      855.61     1002.84     47.76 o 
  -2   2   3       13.62        7.24      2.99 o 
  -1   2   3     1398.13     1431.46     80.56 o 
   0   2   3     1068.89     1114.99     62.42 o 
   1   2   3       10.85        2.63      4.89 o 
   2   2   3       36.51       36.49      5.63 o 
   3   2   3       60.17       47.50      6.76 o 
   4   2   3      182.95      177.62     13.29 o 
   5   2   3        3.01        1.28      6.01 o 
   6   2   3        0.01       -1.88      4.41 o 
   7   2   3       19.21       18.98      4.89 o 
   8   2   3        1.01       -4.85      4.85 o 
   9   2   3       11.27        7.08      4.45 o 
  -9   3   3       71.91       73.60      8.02 o 
  -8   3   3      176.77      152.77      9.41 o 
  -7   3   3       17.27       16.72      4.10 o 
  -6   3   3        8.92        8.66      4.10 o 
  -5   3   3      484.66      477.99     40.00 o 
  -4   3   3      414.92      414.77     25.75 o 
  -3   3   3     2502.88     2719.90    132.09 o 
  -2   3   3      543.17      481.58     26.33 o 
  -1   3   3      555.87      621.02     36.05 o 
   0   3   3       68.16       43.84      5.76 o 
   1   3   3      504.21      486.96     31.58 o 
   2   3   3      699.87      678.62     42.75 o 
   3   3   3      129.00      137.30     19.15 o 
   4   3   3      116.06      100.50     10.35 o 
   5   3   3        2.84        4.41      7.98 o 
   6   3   3       37.28       45.44     10.67 o 
   7   3   3        0.73       -2.23      5.79 o 
   8   3   3        2.86        7.87      5.24 o 
   9   3   3        0.28        4.11      4.41 o 
  -9   4   3        1.38        4.62      5.09 o 
  -8   4   3      347.82      337.11     17.76 o 
  -7   4   3        1.51        2.13      3.82 o 
  -6   4   3       14.90        7.58      8.79 o 
  -5   4   3      737.03      780.09     45.52 o 
  -4   4   3      241.19      239.14     16.43 o 
  -3   4   3      925.38     1067.26     65.36 o 
  -2   4   3      604.18      524.82     28.87 o 
  -1   4   3     2215.32     2511.12    125.10 o 
   0   4   3        1.02       -2.95      4.05 o 
   1   4   3       50.93       43.25      5.93 o 
   2   4   3     1442.72     1474.65     90.03 o 
   3   4   3     1239.87     1406.50     87.38 o 
   4   4   3      146.82      122.26     11.03 o 
   5   4   3        2.51        5.39      5.70 o 
   6   4   3       14.25        5.99      4.66 o 
   7   4   3        7.37        9.61      5.65 o 
   8   4   3        0.32        2.26      4.97 o 
   9   4   3        4.59        3.11      4.76 o 
  -9   5   3       29.70       26.42      4.46 o 
  -8   5   3      229.07      246.22     14.63 o 
  -7   5   3        4.49       11.53      4.92 o 
  -6   5   3       11.34        5.69      5.76 o 
  -5   5   3        0.20        3.92      8.98 o 
  -4   5   3      524.33      559.54     38.67 o 
  -3   5   3      327.58      301.96     22.96 o 
  -2   5   3      158.27      138.19      9.85 o 
  -1   5   3      404.35      401.43     22.15 o 
   0   5   3       45.73       36.85      4.66 o 
   1   5   3      222.80      255.00     15.60 o 
   2   5   3     1041.97     1061.53     66.27 o 
   3   5   3       58.13       49.30     12.94 o 
   4   5   3      346.33      353.29     33.07 o 
   5   5   3       36.64       34.65      5.82 o 
   6   5   3        0.23        1.73      4.94 o 
   7   5   3        8.51       18.66      5.72 o 
   8   5   3        0.30        7.07      5.09 o 
   9   5   3        7.20       10.76      6.19 o 
  -9   6   3        5.99        1.34      3.73 o 
  -8   6   3      179.88      165.98     10.71 o 
  -7   6   3        4.21        2.01      4.03 o 
  -6   6   3       19.04       24.74      6.72 o 
  -5   6   3      108.85      104.19     19.80 o 
  -4   6   3        2.68        2.01      4.74 o 
  -3   6   3       31.82       21.42      4.74 o 
  -2   6   3       10.81       -0.19      6.55 o 
  -1   6   3     4740.90     5458.57    273.21 o 
   0   6   3     1449.66     1639.52     83.70 o 
   1   6   3      562.90      563.26     30.96 o 
   2   6   3       97.54       76.48     15.74 o 
   3   6   3        4.26       -3.17      6.55 o 
   4   6   3       17.95       20.41      7.40 o 
   5   6   3      112.11      114.67     10.31 o 
   6   6   3       40.10       36.26      7.54 o 
   7   6   3        0.01       -3.48      5.00 o 
   8   6   3       25.05       23.61      6.06 o 
  -9   7   3        6.98       13.08      3.83 o 
  -8   7   3       43.86       37.42      4.88 o 
  -7   7   3      202.91      201.38     14.21 o 
  -6   7   3       81.56       79.56      9.21 o 
  -5   7   3        1.28        5.19      5.69 o 
  -4   7   3       42.74       25.65      8.35 o 
  -3   7   3        0.11        1.01      6.29 o 
  -2   7   3       16.56        5.40      8.94 o 
  -1   7   3       63.50       71.31      8.15 o 
   0   7   3     1210.41     1336.64     68.10 o 
   1   7   3        8.87       -0.11      3.51 o 
   2   7   3       34.34       39.06      8.23 o 
   3   7   3        3.76        4.43      4.72 o 
   4   7   3      251.29      226.05     23.99 o 
   5   7   3        0.25        3.09      8.73 o 
   6   7   3      102.84       74.37      8.93 o 
   7   7   3       15.31       22.80      5.76 o 
   8   7   3       41.48       36.79      7.28 o 
  -9   8   3        0.79        5.89      3.67 o 
  -8   8   3       22.35       27.60      4.47 o 
  -7   8   3       77.65       78.47      6.98 o 
  -6   8   3     1412.70     1497.44     80.25 o 
  -5   8   3        9.13       16.54      7.92 o 
  -4   8   3       87.32       56.99     16.18 o 
  -3   8   3       42.99       29.85     12.85 o 
  -2   8   3      291.04      271.72     21.03 o 
  -1   8   3      238.80      274.25     18.81 o 
   0   8   3       52.06       46.11      5.68 o 
   1   8   3      131.52      130.56     10.53 o 
   2   8   3       21.37       25.58     11.34 o 
   3   8   3       54.62       18.34     12.21 o 
   4   8   3        5.77       19.24      9.42 o 
   5   8   3       95.55       99.63      9.30 o 
   6   8   3       55.15       44.88      6.45 o 
   7   8   3       62.29       67.07     16.44 o 
   8   8   3        5.93       18.46     10.79 o 
  -9   9   3        0.30        2.85      3.37 o 
  -8   9   3       27.68       25.68      5.63 o 
  -7   9   3       10.92       12.87      4.35 o 
  -6   9   3     1648.18     1691.85     90.85 o 
  -5   9   3       95.92       97.33      7.78 o 
  -4   9   3      106.55       81.63     21.82 o 
  -3   9   3      519.58      611.65     40.82 o 
  -2   9   3       89.03       88.74     11.50 o 
  -1   9   3     4112.27     4645.68    269.44 o 
   0   9   3      666.90      692.34     37.47 o 
   1   9   3       90.88       81.29      8.39 o 
   2   9   3        0.01        0.41      4.26 o 
   3   9   3       15.40       16.57      6.39 o 
   4   9   3       14.43       21.81     11.86 o 
   5   9   3      393.23      326.17     17.67 o 
   6   9   3       55.50       44.66      6.34 o 
   7   9   3        1.03        5.29      6.36 o 
   8   9   3       67.78       65.81     11.85 o 
  -9  10   3       14.12       17.15      5.45 o 
  -8  10   3        0.19       -0.36      4.01 o 
  -7  10   3        0.34       -0.33      3.89 o 
  -6  10   3      811.69      818.25     44.40 o 
  -5  10   3        4.14        6.53      6.65 o 
  -4  10   3        5.45        1.22      5.18 o 
  -3  10   3     2049.91     2101.74    127.95 o 
  -2  10   3      114.98      137.72     16.33 o 
  -1  10   3     1023.95     1222.80     82.38 o 
   0  10   3        0.99        3.98      3.22 o 
   1  10   3       10.26       15.99      5.93 o 
   2  10   3      184.86      152.85     14.90 o 
   3  10   3       14.31       -0.84     13.61 o 
   4  10   3        0.31        7.76      4.82 o 
   5  10   3        5.14       10.54      5.36 o 
   6  10   3      136.42      144.58     12.40 o 
   7  10   3      102.64      113.07     10.19 o 
   8  10   3       36.85       49.44      9.90 o 
  -8  11   3        8.34        9.31      4.22 o 
  -7  11   3       12.99       13.24      4.12 o 
  -6  11   3      477.39      483.47     27.27 o 
  -5  11   3       65.40       66.91      7.68 o 
  -4  11   3      235.47      249.91     13.98 o 
  -3  11   3      425.81      486.98     34.54 o 
  -2  11   3      268.70      263.18     21.66 o 
  -1  11   3      105.91       92.87     11.53 o 
   0  11   3        9.18        9.93      7.87 o 
   1  11   3       36.39       29.25      6.54 o 
   2  11   3      131.04      142.75     16.74 o 
   3  11   3        1.17       -0.40     18.33 o 
   4  11   3      186.79      164.71     12.62 o 
   5  11   3       58.70       72.24      8.70 o 
   6  11   3       27.69       43.07      7.76 o 
   7  11   3       26.21       18.54      5.58 o 
   8  11   3      136.72      146.63     18.99 o 
  -8  12   3       10.05       11.85      4.03 o 
  -7  12   3        0.03        4.34      3.87 o 
  -6  12   3      126.62      127.55      9.42 o 
  -5  12   3       55.27       66.96      6.42 o 
  -4  12   3      774.07      742.38     33.80 o 
  -3  12   3        7.64        9.92      9.83 o 
  -2  12   3      159.81      153.30     15.54 o 
  -1  12   3      342.98      324.38     34.70 o 
   0  12   3      163.37      133.34     19.98 o 
   1  12   3      442.84      411.65     26.36 o 
   2  12   3      292.82      319.20     36.27 o 
   3  12   3        7.94       -1.14      4.42 o 
   4  12   3      230.81      232.60     23.88 o 
   5  12   3       94.62      111.24      9.57 o 
   6  12   3       43.93       48.62      7.54 o 
   7  12   3       93.97       95.91     14.96 o 
   8  12   3      288.26      212.36     35.92 o 
  -8  13   3        0.01       -0.40      4.27 o 
  -7  13   3        4.03        2.62      3.92 o 
  -6  13   3       20.12       16.93      4.48 o 
  -5  13   3        1.94        9.40      3.84 o 
  -4  13   3     1013.90     1020.88     46.35 o 
  -3  13   3       97.99      105.71      8.74 o 
  -2  13   3       22.03       24.12      6.37 o 
  -1  13   3      224.66      206.82     37.98 o 
   0  13   3       31.54       37.81     12.99 o 
   1  13   3      729.85      661.99     44.84 o 
   2  13   3       98.26      103.81      8.92 o 
   3  13   3      288.30      300.49     19.13 o 
   4  13   3      376.97      356.45     24.88 o 
   5  13   3        6.18        0.49      5.09 o 
   6  13   3       79.94       79.77     11.23 o 
   7  13   3       48.74       56.91      9.75 o 
  -8  14   3        2.60        2.29      3.39 o 
  -7  14   3       27.39       35.99      6.47 o 
  -6  14   3        9.85        5.91      4.23 o 
  -5  14   3       58.09       61.82      5.81 o 
  -4  14   3      227.06      238.05     14.78 o 
  -3  14   3      279.94      272.97     14.80 o 
  -2  14   3       51.94       54.81      5.71 o 
  -1  14   3      214.30      232.70     24.14 o 
   0  14   3        9.86        2.57     18.50 o 
   1  14   3      106.64       96.00     18.01 o 
   2  14   3     1029.03     1019.98     59.14 o 
   3  14   3      175.82      160.19     12.40 o 
   4  14   3        8.96        6.34      5.05 o 
   5  14   3       27.99       32.37      7.30 o 
   6  14   3        0.10        1.89      5.98 o 
   7  14   3        1.87        5.71      6.29 o 
  -8  15   3       12.95       15.68      3.61 o 
  -7  15   3       27.80       24.24      4.83 o 
  -6  15   3        8.30       22.80     12.57 o 
  -5  15   3       72.92       69.37      6.19 o 
  -4  15   3      992.19     1008.61     56.12 o 
  -3  15   3       17.96       16.15      5.40 o 
  -2  15   3        0.07        1.84      6.38 o 
  -1  15   3       29.87       48.34      5.52 o 
   0  15   3      274.22      243.60     14.53 o 
   1  15   3        6.56        5.91      4.12 o 
   2  15   3     1331.92     1242.79     73.74 o 
   3  15   3        4.40        3.75      5.36 o 
   4  15   3       55.78       62.97      7.94 o 
   5  15   3        7.16        5.88      5.19 o 
   6  15   3        0.12        1.23      6.34 o 
   7  15   3        1.49        0.22     20.60 o 
  -7  16   3        0.07        1.51      6.07 o 
  -6  16   3        0.21        9.83      3.97 o 
  -5  16   3        3.03        5.02      3.92 o 
  -4  16   3       54.59       59.90      6.43 o 
  -3  16   3       11.40        6.76      4.08 o 
  -2  16   3      101.43       91.67     13.76 o 
  -1  16   3        0.02       -0.20      9.35 o 
   0  16   3      111.50      109.79      8.35 o 
   1  16   3       47.74       43.77      7.46 o 
   2  16   3      616.37      565.29     37.38 o 
   3  16   3      103.71       91.26      8.86 o 
   4  16   3       19.28       26.81      6.06 o 
   5  16   3        1.17       -3.04      4.86 o 
   6  16   3       15.22       21.92      8.96 o 
   7  16   3       12.61       21.85     10.74 o 
  -7  17   3        1.90        0.33      4.16 o 
  -6  17   3        1.22       -4.25      4.25 o 
  -5  17   3       19.99       20.30      4.53 o 
  -4  17   3       20.13       15.91      4.61 o 
  -3  17   3       69.76       60.81      6.65 o 
  -2  17   3       77.40       78.14     11.78 o 
  -1  17   3        0.16       -1.76      6.45 o 
   0  17   3      448.87      422.24     22.72 o 
   1  17   3      282.84      265.94     17.01 o 
   2  17   3      861.98      831.20     53.04 o 
   3  17   3        0.27        2.43      4.89 o 
   4  17   3       21.71       13.32      7.24 o 
   5  17   3        4.86        2.66      4.99 o 
   6  17   3       12.69       14.26      7.18 o 
  -7  18   3        1.29        0.34      5.13 o 
  -6  18   3        5.92        6.16      5.41 o 
  -5  18   3       14.34       23.06      4.74 o 
  -4  18   3      181.31      174.11     18.78 o 
  -3  18   3       27.06       20.71      4.85 o 
  -2  18   3        1.26       -0.99      8.02 o 
  -1  18   3       29.68       38.86      7.05 o 
   0  18   3      509.71      480.37     27.19 o 
   1  18   3      271.24      258.35     16.53 o 
   2  18   3      441.84      396.50     26.62 o 
   3  18   3        4.02        4.99      4.87 o 
   4  18   3       85.00       84.96      8.79 o 
   5  18   3       47.75       38.63      6.72 o 
   6  18   3       12.18       15.84      5.09 o 
  -6  19   3        1.07        2.67      7.66 o 
  -5  19   3        1.77        0.33      4.82 o 
  -4  19   3        5.61        7.45      4.48 o 
  -3  19   3      103.61       94.15      9.77 o 
  -2  19   3        0.60       -1.57      4.75 o 
  -1  19   3       60.38       64.46     10.87 o 
   0  19   3      996.23      976.51     56.88 o 
   1  19   3       23.13       16.11      5.73 o 
   2  19   3       29.35       26.28      5.95 o 
   3  19   3       57.99       86.54     10.87 o 
   4  19   3        0.12        6.84      7.07 o 
   5  19   3       57.33       49.95      7.20 o 
   6  19   3        3.64       -1.91      5.32 o 
  -6  20   3        0.22       -4.71      5.34 o 
  -5  20   3        1.34        1.13      4.53 o 
  -4  20   3        0.98        0.14      4.64 o 
  -3  20   3        0.15       -0.93      5.61 o 
  -2  20   3      200.86      181.47     16.63 o 
  -1  20   3      104.41      130.58     12.00 o 
   0  20   3      581.94      554.48     33.20 o 
   1  20   3        9.29       10.31      5.39 o 
   2  20   3        8.94        5.36      5.54 o 
   3  20   3        1.47        7.06      5.41 o 
   4  20   3       27.83       24.72      5.71 o 
   5  20   3       20.44       14.26      4.77 o 
  -5  21   3       48.91       54.78      7.41 o 
  -4  21   3        0.02        1.29      5.70 o 
  -3  21   3       14.26       14.28      7.18 o 
  -2  21   3      110.60      106.81     12.60 o 
  -1  21   3        5.16        0.21      5.96 o 
   0  21   3      271.88      287.47     22.27 o 
   1  21   3       29.86       37.90      7.35 o 
   2  21   3        4.72        7.60      6.62 o 
   3  21   3        1.77        1.64      4.79 o 
   4  21   3        0.44       -1.44      4.26 o 
   5  21   3       19.68       34.05      8.05 o 
  -5  22   3        0.35        1.86      4.40 o 
  -4  22   3        2.63        3.97      4.84 o 
  -3  22   3       33.43       32.06      6.48 o 
  -2  22   3        0.88       -1.29      5.61 o 
  -1  22   3        8.65        6.68      5.82 o 
   0  22   3       51.62       40.41     11.56 o 
   1  22   3       40.79       46.51      7.77 o 
   2  22   3        0.13       -2.12      6.93 o 
   3  22   3        1.14       -1.76      4.61 o 
   4  22   3        2.68        3.23      4.08 o 
  -4  23   3        1.79       -1.31      5.23 o 
  -3  23   3        0.11        1.74      5.23 o 
  -2  23   3      157.84      161.99     16.22 o 
  -1  23   3      331.21      314.08     25.32 o 
   0  23   3        5.21        6.08      5.01 o 
   1  23   3        3.58        5.70      5.38 o 
   2  23   3       12.05       32.00     12.94 o 
   3  23   3       10.93       18.97      5.46 o 
   4  23   3        0.45       -0.77      3.80 o 
  -3  24   3       70.56       80.15      8.64 o 
  -2  24   3       39.77       38.71     10.75 o 
  -1  24   3        3.66        7.74      5.42 o 
   0  24   3        0.25        6.46      5.72 o 
   1  24   3        0.35       -5.15      5.15 o 
   2  24   3        0.00        5.04      4.65 o 
   3  24   3        9.65       14.80      4.68 o 
  -2  25   3        7.43       14.12      4.85 o 
  -1  25   3        1.92       -4.99      4.99 o 
   0  25   3        0.01       -1.80      6.90 o 
   1  25   3       16.71       27.90      6.13 o 
   2  25   3        3.25        1.13      5.60 o 
  -8   0   4      107.89      138.44     16.37 o 
  -6   0   4        1.32        5.03      5.05 o 
  -4   0   4      264.01      297.54     60.33 o 
  -2   0   4     1927.04     2181.59    143.57 o 
   0   0   4      385.44      405.65     45.98 o 
   2   0   4        2.80        4.42      5.04 o 
   4   0   4      549.31      502.55     45.46 o 
   6   0   4        7.38       10.62      6.93 o 
   8   0   4       11.92       26.26     21.45 o 
  -9   1   4       55.38       56.72      6.82 o 
  -8   1   4       15.63       30.99      6.22 o 
  -7   1   4        4.81        4.42      4.02 o 
  -6   1   4        0.13       -5.17      5.17 o 
  -5   1   4       39.91       27.18     10.01 o 
  -4   1   4        0.20        5.57      4.04 o 
  -3   1   4     1214.42     1355.61     64.76 o 
  -2   1   4      219.31      206.09     14.96 o 
  -1   1   4      523.20      468.56     26.03 o 
   0   1   4       91.67       86.81     11.80 o 
   1   1   4       70.17       59.99      7.02 o 
   2   1   4       37.58       29.24      6.13 o 
   3   1   4      580.73      596.91     35.79 o 
   4   1   4      109.71      103.76     10.50 o 
   5   1   4        5.27       11.14      4.49 o 
   6   1   4       51.88       46.22      6.34 o 
   7   1   4        0.59        1.42      4.77 o 
   8   1   4        0.14        1.55      4.47 o 
  -9   2   4       11.42        7.32      4.46 o 
  -8   2   4      142.13      162.36     15.52 o 
  -7   2   4       19.01       16.15      4.33 o 
  -6   2   4       34.81       45.34      7.85 o 
  -5   2   4       21.70       17.80      8.80 o 
  -4   2   4      237.49      233.36     16.32 o 
  -3   2   4       35.66       24.96     11.81 o 
  -2   2   4     1737.04     1983.13    102.03 o 
  -1   2   4      725.08      845.52     44.14 o 
   0   2   4     1768.29     1909.48    114.83 o 
   1   2   4      915.92      978.44     61.43 o 
   2   2   4       13.13       12.93      5.05 o 
   3   2   4       80.36       67.12     13.07 o 
   4   2   4       43.57       43.92      6.84 o 
   5   2   4      129.47      135.49     15.44 o 
   6   2   4       24.28       18.68      5.74 o 
   7   2   4        4.58        7.12      4.81 o 
   8   2   4        3.38        3.82      4.72 o 
  -9   3   4       59.47       59.16      6.82 o 
  -8   3   4        7.41       14.70      4.66 o 
  -7   3   4       22.94       19.59      6.11 o 
  -6   3   4        0.03        3.39      6.45 o 
  -5   3   4       11.74       13.31      7.31 o 
  -4   3   4        1.76        4.24     10.48 o 
  -3   3   4       42.45       30.57      5.67 o 
  -2   3   4      477.30      459.49     35.42 o 
  -1   3   4     2213.64     2552.62    129.20 o 
   0   3   4       60.85       64.21      7.06 o 
   1   3   4     2360.87     2692.76    181.17 o 
   2   3   4      361.45      368.24     27.21 o 
   3   3   4      538.13      596.26     41.18 o 
   4   3   4      257.35      260.49     28.40 o 
   5   3   4       18.41       19.16      8.15 o 
   6   3   4       33.93       43.27      6.93 o 
   7   3   4       25.39       24.32      5.73 o 
   8   3   4       12.84        4.06      4.86 o 
  -9   4   4        1.50       -0.75      4.71 o 
  -8   4   4      191.81      174.85     12.04 o 
  -7   4   4       77.29       82.45      7.34 o 
  -6   4   4      430.90      427.59     24.19 o 
  -5   4   4        0.92       -2.02      5.58 o 
  -4   4   4       82.57       86.26     16.73 o 
  -3   4   4       87.59       77.82      9.53 o 
  -2   4   4       97.64       93.84     11.98 o 
  -1   4   4      520.05      554.30     31.26 o 
   0   4   4      538.22      585.20     38.07 o 
   1   4   4     2849.20     3136.13    188.29 o 
   2   4   4       76.41       89.70      9.71 o 
   3   4   4      347.21      336.35     25.86 o 
   4   4   4      139.60      130.16     17.11 o 
   5   4   4       15.41       17.84      6.39 o 
   6   4   4       47.60       44.01      7.00 o 
   7   4   4       13.10       26.73      5.67 o 
   8   4   4        5.41        4.26      4.87 o 
  -9   5   4        6.62        9.56      4.06 o 
  -8   5   4       46.85       58.11      6.28 o 
  -7   5   4      393.89      378.46     21.92 o 
  -6   5   4       35.32       25.25      8.60 o 
  -5   5   4       38.48       24.21      4.78 o 
  -4   5   4      296.05      224.35     19.72 o 
  -3   5   4       16.75       17.66      5.60 o 
  -2   5   4      107.07      135.22     12.34 o 
  -1   5   4     4174.83     4831.23    242.76 o 
   0   5   4      147.06      163.85     16.13 o 
   1   5   4      158.04      200.31     16.36 o 
   2   5   4      250.54      250.12     22.77 o 
   3   5   4      294.38      260.32     32.91 o 
   4   5   4        0.46       -6.95      6.95 o 
   5   5   4        6.68       12.81      9.43 o 
   6   5   4       61.30       68.27      8.04 o 
   7   5   4        9.55       10.76      5.04 o 
   8   5   4       19.82       24.45      5.89 o 
  -9   6   4        0.29       -0.78      4.21 o 
  -8   6   4        0.99        7.75      3.96 o 
  -7   6   4        3.04        4.42      4.07 o 
  -6   6   4      479.73      490.55     29.37 o 
  -5   6   4       16.49       11.42      4.69 o 
  -4   6   4        4.39        6.87     15.83 o 
  -3   6   4       69.82       57.63      9.47 o 
  -2   6   4       55.19       29.62      6.34 o 
  -1   6   4      635.46      610.64     34.35 o 
   0   6   4        0.14       -1.11      3.05 o 
   1   6   4        0.00        1.43      3.83 o 
   2   6   4        0.41        0.56      7.25 o 
   3   6   4       19.80       -2.03      6.14 o 
   4   6   4       73.56       84.65      9.87 o 
   5   6   4        0.44       -4.78      4.78 o 
   6   6   4        4.88        3.32      6.41 o 
   7   6   4       10.51        6.80      5.16 o 
   8   6   4       51.81       70.56      9.30 o 
  -9   7   4        5.46        4.83      3.62 o 
  -8   7   4        0.98       -1.99      4.21 o 
  -7   7   4        7.03        2.27      4.02 o 
  -6   7   4       74.32       64.29      7.65 o 
  -5   7   4       22.26       17.54      4.49 o 
  -4   7   4       17.41       13.16      5.98 o 
  -3   7   4        8.90       13.78      7.69 o 
  -2   7   4        0.04       -3.81      3.81 o 
  -1   7   4     2938.47     3368.44    168.86 o 
   0   7   4      510.73      571.28     37.13 o 
   1   7   4     4770.94     5708.80    341.77 o 
   2   7   4        5.17       12.78      7.36 o 
   3   7   4      120.30      119.97     20.18 o 
   4   7   4       15.92       24.79      5.34 o 
   5   7   4       30.03       36.82      6.53 o 
   6   7   4      312.20      301.15     21.84 o 
   7   7   4       73.92       70.59      9.06 o 
   8   7   4        0.92       -2.63      4.89 o 
  -9   8   4        5.05       13.02      4.63 o 
  -8   8   4       18.79       15.99      6.72 o 
  -7   8   4      100.08       93.88      7.56 o 
  -6   8   4        0.13        4.67      4.12 o 
  -5   8   4       28.73       33.50      6.83 o 
  -4   8   4      267.85      238.04     14.67 o 
  -3   8   4      139.40      137.53     13.88 o 
  -2   8   4       11.04       10.33      4.68 o 
  -1   8   4      618.20      635.79     41.62 o 
   0   8   4      260.43      284.71     23.35 o 
   1   8   4      225.96      211.94     20.65 o 
   2   8   4       25.61       20.67      6.01 o 
   3   8   4       14.00       25.33      7.21 o 
   4   8   4       55.54       65.92      9.11 o 
   5   8   4       27.47       27.32      8.20 o 
   6   8   4       29.64       39.05      6.67 o 
   7   8   4        6.69       10.17      5.22 o 
   8   8   4       13.87       16.25      5.79 o 
  -8   9   4        2.00        2.71      3.99 o 
  -7   9   4        0.27       -1.12      3.78 o 
  -6   9   4       47.08       41.74      5.67 o 
  -5   9   4      241.20      261.43     22.83 o 
  -4   9   4        2.15        1.08      3.71 o 
  -3   9   4        7.74       -3.48      7.27 o 
  -2   9   4        1.03       -7.13      7.13 o 
  -1   9   4      301.16      298.48     22.95 o 
   0   9   4      491.43      568.83     38.22 o 
   1   9   4      732.87      769.25     49.69 o 
   2   9   4        9.66       17.68      8.77 o 
   3   9   4        4.35        2.34      5.72 o 
   4   9   4       89.88      104.34     13.09 o 
   5   9   4        0.33        6.11      6.27 o 
   6   9   4      456.92      422.25     29.21 o 
   7   9   4        1.66        5.11      5.58 o 
   8   9   4       28.58       32.96      7.99 o 
  -8  10   4       25.30       27.65      4.75 o 
  -7  10   4       21.87       24.86      5.92 o 
  -6  10   4       18.04       15.38      4.39 o 
  -5  10   4       46.24       36.00      5.98 o 
  -4  10   4     1216.47     1173.08     57.23 o 
  -3  10   4       12.86       16.75     13.42 o 
  -2  10   4        4.20        2.03      9.22 o 
  -1  10   4      134.83       87.98     13.94 o 
   0  10   4       90.68       42.31     17.24 o 
   1  10   4      514.62      482.74     34.61 o 
   2  10   4        5.71        6.76      8.75 o 
   3  10   4        1.41        4.43      6.15 o 
   4  10   4      355.67      342.74     18.72 o 
   5  10   4      156.57      152.44     21.50 o 
   6  10   4      185.78      185.60     18.00 o 
   7  10   4        6.42       14.30      6.37 o 
   8  10   4        7.94       -6.88     10.90 o 
  -8  11   4       52.00       55.87      6.23 o 
  -7  11   4        4.42        4.71      4.04 o 
  -6  11   4       38.34       44.71      5.55 o 
  -5  11   4        0.17        2.75      4.41 o 
  -4  11   4     1462.22     1415.82     65.41 o 
  -3  11   4        4.66        6.56      4.78 o 
  -2  11   4        0.01       -8.68     10.41 o 
  -1  11   4        2.59       21.44     10.07 o 
   0  11   4        7.04        3.97      9.06 o 
   1  11   4       78.62       75.00     19.04 o 
   2  11   4       16.15       26.81      7.78 o 
   3  11   4       38.44       44.12      6.50 o 
   4  11   4      550.00      524.59     30.17 o 
   5  11   4      102.73      105.77      9.14 o 
   6  11   4      101.75      117.12     17.44 o 
   7  11   4       42.46       20.57     14.07 o 
  -8  12   4      127.48      121.34     10.15 o 
  -7  12   4       36.51       50.62      5.44 o 
  -6  12   4        8.66        9.19      4.34 o 
  -5  12   4       55.98       64.97      7.90 o 
  -4  12   4      616.38      582.02     28.76 o 
  -3  12   4       17.98       23.24      5.55 o 
  -2  12   4      118.13      159.68     13.80 o 
  -1  12   4       66.46       69.75     10.01 o 
   0  12   4      145.32      120.17     24.91 o 
   1  12   4        5.26        4.74      8.30 o 
   2  12   4      152.97      148.56     10.37 o 
   3  12   4       53.75       71.88      7.11 o 
   4  12   4      921.77      913.16     54.57 o 
   5  12   4       48.37       40.96      6.99 o 
   6  12   4        4.97       17.17      7.62 o 
   7  12   4       24.63       34.70     15.55 o 
  -8  13   4       38.74       48.01      6.87 o 
  -7  13   4        9.80        8.11      4.66 o 
  -6  13   4        8.49        8.61      4.29 o 
  -5  13   4      110.99      124.70      9.58 o 
  -4  13   4      797.63      818.98     45.75 o 
  -3  13   4      168.39      190.35     13.35 o 
  -2  13   4       33.72       41.88      6.93 o 
  -1  13   4       76.63       86.05      7.20 o 
   0  13   4        5.75        6.26      3.60 o 
   1  13   4       14.89       19.28      5.62 o 
   2  13   4      184.83      184.22     12.51 o 
   3  13   4      131.23      169.88     12.77 o 
   4  13   4      752.71      762.00     49.62 o 
   5  13   4        1.66        1.59      5.19 o 
   6  13   4       11.41        5.35      6.50 o 
  -7  14   4        0.75       -3.89      3.91 o 
  -6  14   4       40.10       40.27      5.97 o 
  -5  14   4       44.14       53.48      6.07 o 
  -4  14   4      364.40      368.04     21.71 o 
  -3  14   4       44.86       38.97      7.47 o 
  -2  14   4      516.03      539.55     27.70 o 
  -1  14   4        1.92       -5.04      6.85 o 
   0  14   4       31.00       27.72      4.63 o 
   1  14   4       28.01       19.92      4.56 o 
   2  14   4      637.22      593.52     35.90 o 
   3  14   4      140.45      147.66     12.26 o 
   4  14   4      395.96      416.26     28.06 o 
   5  14   4       11.73        4.12      5.27 o 
   6  14   4        0.30       12.88      7.11 o 
  -7  15   4       42.31       58.10      7.73 o 
  -6  15   4        1.00       -4.13      4.13 o 
  -5  15   4       46.68       47.84      7.82 o 
  -4  15   4      171.25      201.37     13.15 o 
  -3  15   4       18.04       18.76      4.54 o 
  -2  15   4     1257.29     1227.52     61.39 o 
  -1  15   4       15.08       15.69      4.95 o 
   0  15   4        0.81        0.23      3.53 o 
   1  15   4      126.89      140.53     12.08 o 
   2  15   4      278.30      266.02     18.37 o 
   3  15   4        7.53       -0.96      4.55 o 
   4  15   4      299.79      284.60     19.84 o 
   5  15   4       19.62       24.07      5.81 o 
   6  15   4        1.09        5.73      6.45 o 
  -7  16   4        3.52        2.31      4.72 o 
  -6  16   4        0.08        3.67      5.11 o 
  -5  16   4        0.05        0.07      4.04 o 
  -4  16   4       18.30       19.48      4.57 o 
  -3  16   4      198.87      182.43     12.32 o 
  -2  16   4     1250.77     1198.75     66.18 o 
  -1  16   4       36.57       34.15      8.40 o 
   0  16   4       23.30       19.91      6.34 o 
   1  16   4       23.07       19.68      4.83 o 
   2  16   4      377.09      366.48     25.18 o 
   3  16   4      217.88      239.76     16.97 o 
   4  16   4       17.78       21.18      5.62 o 
   5  16   4       13.72       14.44      5.86 o 
   6  16   4        0.11        8.20      6.59 o 
  -7  17   4        5.43        8.33      4.72 o 
  -6  17   4       12.01       12.56      6.24 o 
  -5  17   4       28.84       22.19      4.73 o 
  -4  17   4        3.33       -3.95      3.95 o 
  -3  17   4       13.91       18.03      4.56 o 
  -2  17   4      651.93      721.04     45.53 o 
  -1  17   4        4.97        7.48      4.42 o 
   0  17   4       12.56       11.88      4.22 o 
   1  17   4       87.24       88.91      8.21 o 
   2  17   4      271.91      251.76     17.93 o 
   3  17   4       25.13       23.32      5.76 o 
   4  17   4        6.35       12.05      5.62 o 
   5  17   4        0.03        2.05      6.78 o 
   6  17   4        1.96        6.70      6.28 o 
  -6  18   4       17.46       15.78      5.18 o 
  -5  18   4       13.09       13.31      4.72 o 
  -4  18   4        1.26        2.61      4.07 o 
  -3  18   4       18.06       23.68      4.84 o 
  -2  18   4      481.69      493.82     30.37 o 
  -1  18   4       29.26       30.91      5.41 o 
   0  18   4       16.74       14.42      5.15 o 
   1  18   4      109.52      113.41     12.23 o 
   2  18   4      153.14      165.20     13.62 o 
   3  18   4        1.04        1.67      4.69 o 
   4  18   4        3.16        0.49      4.86 o 
   5  18   4        0.01        1.76      4.70 o 
  -6  19   4        0.01        5.64      4.68 o 
  -5  19   4        9.67        5.10      4.23 o 
  -4  19   4       10.90       16.31      4.98 o 
  -3  19   4        0.01        1.70      4.16 o 
  -2  19   4       53.15       74.88     13.95 o 
  -1  19   4        2.54        3.84      4.69 o 
   0  19   4      198.12      223.15     14.02 o 
   1  19   4        7.60        3.73      4.37 o 
   2  19   4        3.98       11.43      5.09 o 
   3  19   4       43.55       42.88      6.50 o 
   4  19   4       26.30       25.83      8.23 o 
   5  19   4        4.61        2.83      4.66 o 
  -5  20   4        1.57        2.88      4.12 o 
  -4  20   4        2.45        1.07      4.49 o 
  -3  20   4        0.98        0.97      4.37 o 
  -2  20   4       22.89       21.69      5.53 o 
  -1  20   4       96.48       77.26     17.76 o 
   0  20   4       58.12       70.32      7.27 o 
   1  20   4       24.79       29.45      6.00 o 
   2  20   4        7.98       14.08      5.64 o 
   3  20   4        3.65        7.38      5.21 o 
   4  20   4       15.26       16.33      8.70 o 
   5  20   4        7.67        4.92      4.40 o 
  -5  21   4        0.08        0.54      3.94 o 
  -4  21   4        0.18       -2.76      4.13 o 
  -3  21   4        1.27        0.35      4.98 o 
  -2  21   4        1.72        5.56      5.11 o 
  -1  21   4        5.07        5.84      5.06 o 
   0  21   4      146.83      156.06     17.49 o 
   1  21   4       17.80       16.40      5.90 o 
   2  21   4       37.76       40.76      7.01 o 
   3  21   4        0.00        8.17      6.66 o 
   4  21   4        8.70       14.91      7.34 o 
  -4  22   4        0.19       -4.16      4.16 o 
  -3  22   4       35.82       50.57     17.23 o 
  -2  22   4        5.72        1.87      4.88 o 
  -1  22   4       40.48       29.98      7.02 o 
   0  22   4      221.18      225.70     19.96 o 
   1  22   4        8.78       16.61      5.70 o 
   2  22   4        4.38        4.54      4.89 o 
   3  22   4        1.63       10.73      6.15 o 
  -3  23   4        3.61       -0.23      4.35 o 
  -2  23   4       28.59       35.53      6.23 o 
  -1  23   4        4.91       -3.86      4.89 o 
   0  23   4        0.53       10.51      5.86 o 
   1  23   4        9.50       16.18      7.50 o 
   2  23   4        1.63       -1.80      4.44 o 
   3  23   4       16.11       21.05      4.78 o 
  -2  24   4        0.13       -3.60      4.16 o 
  -1  24   4        0.57        3.36      4.91 o 
   0  24   4        4.00       11.46      7.20 o 
   1  24   4        3.20       -4.77      4.77 o 
   2  24   4       25.84       24.85      7.17 o 
  -9   0   5       69.75       61.99      9.55 o 
  -7   0   5        2.55       -6.22      7.90 o 
  -5   0   5       73.78       57.43     21.71 o 
  -3   0   5      734.89      836.49     92.86 o 
  -1   0   5      114.50       91.33     20.89 o 
   1   0   5        0.13        8.08     13.14 o 
   3   0   5     1340.44     1449.27    176.11 o 
   5   0   5      312.84      281.56     34.32 o 
   7   0   5        1.12       -5.15      9.84 o 
  -9   1   5       71.38       82.79      8.24 o 
  -8   1   5       22.82       22.28      5.95 o 
  -7   1   5        2.75        1.55      4.90 o 
  -6   1   5        5.96       13.49      5.03 o 
  -5   1   5        6.88        4.85      7.87 o 
  -4   1   5      152.63      146.92     18.14 o 
  -3   1   5        3.05       -0.21      6.81 o 
  -2   1   5        1.63       -0.39      4.14 o 
  -1   1   5       89.10       84.09     19.59 o 
   0   1   5       39.60       34.57     12.58 o 
   1   1   5      118.59      119.59     17.19 o 
   2   1   5       30.50       38.37      7.75 o 
   3   1   5      122.69      154.37     23.36 o 
   4   1   5      219.29      272.76     19.89 o 
   5   1   5       12.40        6.18      5.99 o 
   6   1   5        0.67        3.15      6.77 o 
   7   1   5       11.10       13.51      5.08 o 
   8   1   5        0.19       -4.09      4.09 o 
  -9   2   5        0.02        5.54      4.11 o 
  -8   2   5      142.49      135.59     15.73 o 
  -7   2   5       45.26       50.82      6.37 o 
  -6   2   5        0.26       -3.77      4.66 o 
  -5   2   5      176.51      163.47     13.38 o 
  -4   2   5       45.78       60.28     20.56 o 
  -3   2   5       56.69       37.55     14.39 o 
  -2   2   5        3.20        2.89      7.89 o 
  -1   2   5      243.93      288.94     21.78 o 
   0   2   5      371.51      378.38     27.09 o 
   1   2   5      446.54      467.58     32.49 o 
   2   2   5        0.08       -2.01      5.97 o 
   3   2   5      673.83      716.05     49.78 o 
   4   2   5      132.21      139.37     17.87 o 
   5   2   5      129.13      157.29     14.03 o 
   6   2   5       15.48        7.38      5.64 o 
   7   2   5        0.03       -2.08      4.67 o 
   8   2   5       23.97       27.84      7.85 o 
  -9   3   5        4.38        3.90      6.70 o 
  -8   3   5       38.67       36.43      6.34 o 
  -7   3   5      117.95      105.57      8.98 o 
  -6   3   5       41.00       40.92      7.78 o 
  -5   3   5      166.76      176.35     13.26 o 
  -4   3   5       39.65       43.28     17.60 o 
  -3   3   5       12.69        6.15      4.58 o 
  -2   3   5      624.58      663.46     44.40 o 
  -1   3   5       58.26       72.21      8.35 o 
   0   3   5        6.16        0.38      4.32 o 
   1   3   5      677.24      799.16     51.38 o 
   2   3   5       37.51       54.26     12.19 o 
   3   3   5        3.64        2.48      7.47 o 
   4   3   5       11.76        9.71      5.02 o 
   5   3   5      120.91      131.28     16.72 o 
   6   3   5       83.67       75.43      8.15 o 
   7   3   5        9.04       12.32      5.18 o 
   8   3   5       47.27       58.68      7.19 o 
  -9   4   5       30.70       31.11      4.98 o 
  -8   4   5        1.04       -0.86      4.86 o 
  -7   4   5      133.75      116.36      9.40 o 
  -6   4   5      242.84      239.18     24.40 o 
  -5   4   5       20.23       17.99      9.90 o 
  -4   4   5        6.58       -4.57      4.57 o 
  -3   4   5       42.93       44.52     15.40 o 
  -2   4   5       51.56       43.45     11.39 o 
  -1   4   5       92.56       99.39     11.82 o 
   0   4   5      322.80      391.21     28.59 o 
   1   4   5        1.90        1.76      7.21 o 
   2   4   5      244.54      242.29     21.89 o 
   3   4   5       13.15       18.08      6.06 o 
   4   4   5        6.35        4.89      5.87 o 
   5   4   5      135.08      136.75     12.34 o 
   6   4   5       39.49       36.27      6.47 o 
   7   4   5       10.67       13.93      5.44 o 
   8   4   5       38.38       45.48      6.31 o 
  -8   5   5        0.12       10.47      4.80 o 
  -7   5   5       58.97       69.70      6.51 o 
  -6   5   5        7.07        8.50      4.37 o 
  -5   5   5      242.08      243.20     22.70 o 
  -4   5   5      310.26      278.70     19.13 o 
  -3   5   5       13.43       14.19     15.27 o 
  -2   5   5        9.61        6.20     16.79 o 
  -1   5   5        7.82        1.46      7.52 o 
   0   5   5        0.26       -1.72      4.72 o 
   1   5   5       34.34       29.74     13.22 o 
   2   5   5      431.68      440.82     33.29 o 
   3   5   5       39.98       47.98      6.39 o 
   4   5   5        0.11        3.55      5.30 o 
   5   5   5        3.93        7.84      5.93 o 
   6   5   5        0.02        3.19      4.94 o 
   7   5   5       11.07        6.09      5.13 o 
   8   5   5      128.32      123.58     11.32 o 
  -8   6   5        6.47       10.68      4.70 o 
  -7   6   5      101.36      100.07      8.01 o 
  -6   6   5      679.01      717.60     46.37 o 
  -5   6   5       26.54       37.23     11.35 o 
  -4   6   5      253.85      281.98     20.60 o 
  -3   6   5      244.25      231.64     23.77 o 
  -2   6   5       19.68        9.89      6.89 o 
  -1   6   5       65.26       93.09     14.43 o 
   0   6   5       55.43       38.55      7.54 o 
   1   6   5      431.16      425.80     31.24 o 
   2   6   5      725.83      878.02     57.92 o 
   3   6   5        3.97       -1.27      4.75 o 
   4   6   5       25.38       28.18      5.53 o 
   5   6   5       11.37       16.05      5.30 o 
   6   6   5      135.33      133.90     11.74 o 
   7   6   5       22.88       26.80      6.66 o 
  -8   7   5       14.59       11.77      4.34 o 
  -7   7   5        0.67       -0.75      3.98 o 
  -6   7   5      167.64      181.77     12.68 o 
  -5   7   5      193.77      204.27     15.26 o 
  -4   7   5       87.07       94.83     10.21 o 
  -3   7   5       99.56       94.16     12.49 o 
  -2   7   5       42.24       40.42      7.86 o 
  -1   7   5        0.86       -6.86     14.78 o 
   0   7   5      172.54      183.80     24.16 o 
   1   7   5      746.13      738.06     57.10 o 
   2   7   5       15.10       13.87     16.27 o 
   3   7   5       59.21       63.39      7.52 o 
   4   7   5       15.95       18.20      5.68 o 
   5   7   5        8.95        6.19      5.35 o 
   6   7   5       94.46      101.49      9.64 o 
   7   7   5        0.96       -1.85      4.95 o 
  -8   8   5        1.85        8.77      4.69 o 
  -7   8   5        8.20        8.09      4.34 o 
  -6   8   5      234.25      231.56     16.68 o 
  -5   8   5      457.64      416.30     27.74 o 
  -4   8   5      226.32      203.02     11.90 o 
  -3   8   5       90.07       87.07      9.85 o 
  -2   8   5       47.13       50.98     35.52 o 
  -1   8   5      188.66      186.73     19.88 o 
   0   8   5        8.48       16.23     18.99 o 
   1   8   5       28.99       33.58      7.38 o 
   2   8   5       22.08       22.21      8.08 o 
   3   8   5        0.60       -1.22      4.58 o 
   4   8   5       82.99       96.77     10.02 o 
   5   8   5       14.66       17.87      6.21 o 
   6   8   5      261.90      249.43     20.09 o 
   7   8   5       95.27      112.37     11.55 o 
  -8   9   5       50.71       55.59      6.54 o 
  -7   9   5       22.35       23.81      4.66 o 
  -6   9   5      308.39      300.39     21.08 o 
  -5   9   5       35.90       38.40      5.99 o 
  -4   9   5       68.65       69.09      9.40 o 
  -3   9   5      339.77      327.52     18.14 o 
  -2   9   5        2.85        2.23      5.37 o 
  -1   9   5      408.60      427.97     45.45 o 
   0   9   5       17.92       27.39      9.00 o 
   1   9   5      797.09      689.08     53.50 o 
   2   9   5        1.41        4.94      4.21 o 
   3   9   5      155.66      152.06     12.23 o 
   4   9   5        2.86       -3.88      5.14 o 
   5   9   5       12.90        8.87      5.21 o 
   6   9   5      256.03      231.23     19.61 o 
   7   9   5       21.07       40.42     14.28 o 
  -8  10   5       31.49       28.22      5.72 o 
  -7  10   5       40.33       36.87      7.13 o 
  -6  10   5      608.21      598.34     39.24 o 
  -5  10   5      385.49      380.24     24.31 o 
  -4  10   5       34.33       34.51      6.63 o 
  -3  10   5        9.83        5.03      3.72 o 
  -2  10   5       20.63       23.25      8.37 o 
  -1  10   5      186.54      180.03     13.87 o 
   0  10   5       89.73      104.80     10.77 o 
   1  10   5       12.07        6.89      4.82 o 
   2  10   5       91.22       87.92     13.36 o 
   3  10   5      337.49      329.52     22.05 o 
   4  10   5       32.96       37.06      7.93 o 
   5  10   5        0.05       -3.39      5.24 o 
   6  10   5      146.87      169.76     15.64 o 
   7  10   5        0.67       45.39     10.67 o 
  -8  11   5      167.60      143.70     13.18 o 
  -7  11   5       18.43       15.05      5.77 o 
  -6  11   5       80.80       87.39      8.50 o 
  -5  11   5       81.63      108.71      9.57 o 
  -4  11   5      129.69      142.78     10.10 o 
  -3  11   5      608.92      609.39     31.70 o 
  -2  11   5      270.14      261.22     15.06 o 
  -1  11   5       58.73       72.92      6.35 o 
   0  11   5       17.60       26.87      5.35 o 
   1  11   5      155.13      161.90     10.11 o 
   2  11   5       91.01       93.57      8.81 o 
   3  11   5      200.23      222.97     16.36 o 
   4  11   5      210.03      226.09     18.04 o 
   5  11   5       72.28       61.16      9.06 o 
   6  11   5      167.28      160.38     21.86 o 
  -7  12   5       24.38       23.16      5.76 o 
  -6  12   5       72.66       82.71     11.31 o 
  -5  12   5        1.74        3.74      4.89 o 
  -4  12   5       82.41       92.19      7.98 o 
  -3  12   5      715.59      769.57     42.23 o 
  -2  12   5      286.17      245.52     14.97 o 
  -1  12   5      155.99      181.86     13.45 o 
   0  12   5       69.99       66.13      7.09 o 
   1  12   5       59.68       69.90      9.03 o 
   2  12   5       21.57       11.77      6.10 o 
   3  12   5      175.15      195.68     25.58 o 
   4  12   5       43.01       55.36      8.09 o 
   5  12   5       30.49       28.30      6.22 o 
   6  12   5       75.55       94.53     15.55 o 
  -7  13   5       32.43       43.75      9.22 o 
  -6  13   5        0.10        4.02      4.54 o 
  -5  13   5      150.06      146.79     10.46 o 
  -4  13   5        0.49       -3.19      4.70 o 
  -3  13   5      124.71      134.20     17.20 o 
  -2  13   5      574.93      545.82     31.00 o 
  -1  13   5      133.27      129.91      8.88 o 
   0  13   5       11.05        8.76      4.09 o 
   1  13   5       59.87       60.87      5.78 o 
   2  13   5       22.78       23.17      5.80 o 
   3  13   5      405.74      373.55     21.74 o 
   4  13   5       84.41       99.19     10.54 o 
   5  13   5        1.62       -0.68      7.36 o 
   6  13   5        3.85        8.99     12.85 o 
  -7  14   5        3.54        2.19      4.99 o 
  -6  14   5       95.95      126.75     12.64 o 
  -5  14   5        9.63       10.78      4.19 o 
  -4  14   5       23.70       31.27      6.23 o 
  -3  14   5       30.08       24.46      4.73 o 
  -2  14   5      304.84      323.19     19.10 o 
  -1  14   5        0.67        3.19      3.58 o 
   0  14   5        5.21       -0.70      4.06 o 
   1  14   5        6.01       10.66      5.06 o 
   2  14   5       22.01       22.70      5.19 o 
   3  14   5        8.11        5.80      4.64 o 
   4  14   5       12.27        9.01      4.82 o 
   5  14   5       99.82       63.44     13.51 o 
   6  14   5        0.66        0.37     12.48 o 
  -7  15   5       66.01       77.95      8.31 o 
  -6  15   5       30.81       38.39      6.94 o 
  -5  15   5      121.93      137.44      9.81 o 
  -4  15   5       17.89       20.46      4.51 o 
  -3  15   5        3.60       -2.34      3.81 o 
  -2  15   5       48.07       39.83      5.81 o 
  -1  15   5       68.28       85.52      6.96 o 
   0  15   5       20.99       18.25      5.17 o 
   1  15   5       27.99       28.04      5.97 o 
   2  15   5       11.22        3.36      4.55 o 
   3  15   5        0.61        5.70      4.66 o 
   4  15   5       35.73       31.65      6.09 o 
   5  15   5       17.07       20.14     11.05 o 
   6  15   5        0.03       -3.86     11.58 o 
  -6  16   5       33.28       26.92      5.57 o 
  -5  16   5       26.91       22.94      5.17 o 
  -4  16   5        6.77        4.72      4.01 o 
  -3  16   5      187.68      192.61     12.55 o 
  -2  16   5      306.54      316.41     18.72 o 
  -1  16   5       52.56       40.60      5.46 o 
   0  16   5       44.44       58.62      9.48 o 
   1  16   5        5.74        7.21      4.15 o 
   2  16   5       22.58       18.78      5.16 o 
   3  16   5       56.74       61.59      7.38 o 
   4  16   5       34.34       50.89      6.58 o 
   5  16   5       22.24       12.15      6.63 o 
  -6  17   5        6.28       13.94      4.68 o 
  -5  17   5        1.61       -1.63      4.57 o 
  -4  17   5        1.82        8.29      3.98 o 
  -3  17   5        1.24        2.90      4.85 o 
  -2  17   5       51.04       60.90      6.41 o 
  -1  17   5        0.45        3.54      4.40 o 
   0  17   5      506.35      496.37     25.53 o 
   1  17   5       90.88       70.46      7.57 o 
   2  17   5       41.96       48.69     12.63 o 
   3  17   5        0.42        1.32      4.80 o 
   4  17   5        0.61       -1.91      5.01 o 
   5  17   5        7.17       22.57      7.91 o 
  -6  18   5        1.01       -1.86      4.05 o 
  -5  18   5        1.92        7.73      4.30 o 
  -4  18   5       40.46       30.21      5.36 o 
  -3  18   5       18.46       17.95      4.49 o 
  -2  18   5      139.85      134.00      9.82 o 
  -1  18   5       37.42       34.07      5.53 o 
   0  18   5      904.10      939.43     48.93 o 
   1  18   5       22.06       19.70      5.02 o 
   2  18   5        6.80       10.78      5.12 o 
   3  18   5        4.47        3.11      7.20 o 
   4  18   5        5.87        8.31      4.95 o 
   5  18   5        1.25       -3.10      5.60 o 
  -5  19   5       53.58       58.10      7.29 o 
  -4  19   5       23.96       29.46      5.10 o 
  -3  19   5      113.88      119.79     10.15 o 
  -2  19   5        7.06        3.84      4.21 o 
  -1  19   5        0.41        5.85      4.93 o 
   0  19   5      405.39      423.59     21.74 o 
   1  19   5        1.79        6.75      4.46 o 
   2  19   5       13.33       15.77      5.36 o 
   3  19   5        2.99        6.88      5.19 o 
   4  19   5        1.80       -4.39      4.39 o 
  -5  20   5       36.27       37.81      5.09 o 
  -4  20   5        0.36        6.44      6.38 o 
  -3  20   5        0.70        6.46      4.27 o 
  -2  20   5        1.37       -3.99      4.35 o 
  -1  20   5       27.49       25.48      5.83 o 
   0  20   5       99.16      137.35     11.44 o 
   1  20   5       10.46       18.58      6.01 o 
   2  20   5       20.65       22.05      7.78 o 
   3  20   5        0.05        9.09      4.80 o 
   4  20   5        1.80        3.91      4.26 o 
  -4  21   5       33.33       37.55      6.31 o 
  -3  21   5        3.26        1.75      4.51 o 
  -2  21   5        1.54        3.14      4.79 o 
  -1  21   5      105.78      106.96     11.18 o 
   0  21   5      360.41      374.95     31.59 o 
   1  21   5        0.57       -0.51      5.15 o 
   2  21   5      172.25      182.70     14.98 o 
   3  21   5        6.24        7.19      4.67 o 
  -3  22   5       16.82       12.77      4.65 o 
  -2  22   5       48.23       45.41      7.43 o 
  -1  22   5       32.89       29.90      6.56 o 
   0  22   5        9.84        8.91      4.68 o 
   1  22   5        1.55       -3.60      4.92 o 
   2  22   5      122.31      117.34     10.73 o 
  -2  23   5        0.00        5.61      4.25 o 
  -1  23   5        4.77       11.46      4.70 o 
   0  23   5       32.82       31.87      6.35 o 
   1  23   5        3.72       -3.72      7.00 o 
  -8   0   6       51.87       27.63      8.32 o 
  -6   0   6       66.23       57.65     17.93 o 
  -2   0   6       48.84       37.76     26.64 o 
   0   0   6      124.12      131.82     30.74 o 
   2   0   6       23.59       26.56      7.65 o 
   4   0   6        6.22       12.30      8.13 o 
   6   0   6       66.20       50.86     18.80 o 
  -8   1   6        5.45       11.87      5.61 o 
  -7   1   6      181.56      154.01     19.25 o 
  -6   1   6        7.51       20.24     12.05 o 
  -5   1   6        1.65       12.69     14.86 o 
  -3   1   6        0.35      -29.77     29.77 o 
  -2   1   6        0.83      -16.86     16.86 o 
  -1   1   6      128.00      143.20     22.31 o 
   0   1   6      176.71      189.48     25.70 o 
   1   1   6       97.47       63.74     18.39 o 
   2   1   6        1.00       -0.05      6.38 o 
   3   1   6       53.30       78.83      9.71 o 
   4   1   6        0.04       -2.75      5.34 o 
   5   1   6       16.89       12.32      5.72 o 
   6   1   6       49.01       53.67      7.85 o 
   7   1   6       17.15       15.03      5.00 o 
  -8   2   6       17.49       19.35      5.44 o 
  -7   2   6        1.78        1.18      6.36 o 
  -6   2   6       36.28       30.52      8.36 o 
  -5   2   6        0.12       -5.02     14.44 o 
  -4   2   6       35.22      118.85     32.42 o 
  -3   2   6        6.46       17.22     15.84 o 
  -2   2   6       43.16       34.92     23.18 o 
  -1   2   6      143.68      126.75     21.73 o 
   0   2   6       34.08       51.23     16.61 o 
   1   2   6       72.01       78.39     18.01 o 
   2   2   6       58.03       56.98      6.53 o 
   3   2   6       44.14       52.37      6.14 o 
   4   2   6        0.02       -0.46      4.78 o 
   5   2   6       31.86       30.61      7.09 o 
   6   2   6        9.43        8.72      6.81 o 
   7   2   6        5.52        1.91      6.58 o 
  -8   3   6       48.79       48.62      7.37 o 
  -7   3   6       38.57       31.70      9.79 o 
  -6   3   6        1.97        8.15      8.23 o 
  -5   3   6       31.14       44.80     12.12 o 
  -4   3   6      251.42      281.03     37.26 o 
  -3   3   6      275.06      278.78     18.61 o 
  -2   3   6     1270.88     1098.94    105.51 o 
  -1   3   6       17.77       28.94      7.22 o 
   0   3   6       52.81       64.23     18.57 o 
   1   3   6       18.72       29.67      8.06 o 
   2   3   6       18.49       26.98      9.04 o 
   3   3   6       33.92       35.37      5.94 o 
   4   3   6       41.82       51.09      7.27 o 
   5   3   6       28.05       26.92      6.37 o 
   6   3   6        7.25        8.44      5.12 o 
   7   3   6       10.94       10.88      4.93 o 
  -8   4   6        0.04        0.37      5.19 o 
  -7   4   6        0.01       -1.20      6.13 o 
  -6   4   6       51.29       52.41      7.97 o 
  -5   4   6        3.95       -1.57      5.40 o 
  -4   4   6      740.98      709.01     45.08 o 
  -3   4   6      326.51      300.78     19.31 o 
  -2   4   6       72.23       85.32     22.36 o 
  -1   4   6      378.98      415.13     40.94 o 
   0   4   6       19.88       22.00      8.22 o 
   1   4   6       13.89       14.59      4.06 o 
   2   4   6      106.14      123.23     11.01 o 
   3   4   6      210.02      192.63     10.94 o 
   4   4   6       37.04       29.26      5.56 o 
   5   4   6       66.64       60.14      8.42 o 
   6   4   6        0.17        1.93      4.90 o 
   7   4   6        9.83       10.88      6.35 o 
  -8   5   6        5.90        8.63      8.94 o 
  -7   5   6        6.15        2.65      7.36 o 
  -6   5   6      102.11      110.18     10.66 o 
  -5   5   6        7.33       -3.07      4.94 o 
  -4   5   6      387.83      389.22     25.12 o 
  -3   5   6      125.69      136.67     15.29 o 
  -2   5   6      140.23      170.97     22.86 o 
  -1   5   6      100.15      105.49     20.58 o 
   0   5   6      127.32      134.01     17.72 o 
   1   5   6       69.92       72.62      8.96 o 
   2   5   6        2.52       -1.30      5.24 o 
   3   5   6       34.75       32.07      6.31 o 
   4   5   6       16.35       20.15      5.11 o 
   5   5   6       39.51       38.63      6.79 o 
   6   5   6        6.72        2.10      5.15 o 
   7   5   6        5.80        8.25      5.48 o 
  -8   6   6        0.78        6.36      5.91 o 
  -7   6   6        3.27       10.94      6.93 o 
  -6   6   6       34.99       32.99      6.11 o 
  -5   6   6      157.74      144.17     18.99 o 
  -4   6   6      868.56      887.42     52.94 o 
  -3   6   6       95.53      103.74     11.02 o 
  -2   6   6        3.11        2.19      4.03 o 
  -1   6   6       83.02       71.17      8.15 o 
   0   6   6       41.72       40.57      5.12 o 
   1   6   6       28.97       31.41      5.67 o 
   2   6   6       21.51       11.47      5.23 o 
   3   6   6        6.89        8.94      5.26 o 
   4   6   6       16.13       15.88      5.31 o 
   5   6   6        2.84       -0.09      4.93 o 
   6   6   6        7.84       12.33      5.61 o 
   7   6   6       59.70       71.70      8.26 o 
  -8   7   6        1.01        6.69     10.07 o 
  -7   7   6        0.00       -5.80      5.80 o 
  -6   7   6       66.19       89.80      8.64 o 
  -5   7   6       58.05       61.68      7.55 o 
  -4   7   6      339.85      299.42     18.07 o 
  -3   7   6       14.61       12.27      7.76 o 
  -2   7   6      252.27      237.79     16.39 o 
  -1   7   6      378.52      359.65     21.94 o 
   0   7   6       21.58       18.01      5.57 o 
   1   7   6      650.75      651.61     30.55 o 
   2   7   6        9.60       14.94      4.57 o 
   3   7   6       39.59       36.25     10.14 o 
   4   7   6       35.47       34.56      6.91 o 
   5   7   6        0.05       -5.41      5.41 o 
   6   7   6       14.92       19.66      5.95 o 
   7   7   6        1.54       -2.60      5.71 o 
  -8   8   6        0.29       -0.12      5.27 o 
  -7   8   6        4.73        2.56      7.24 o 
  -6   8   6      237.27      239.90     17.44 o 
  -5   8   6      345.19      369.98     23.47 o 
  -4   8   6      111.95      151.70     17.15 o 
  -3   8   6       59.50       67.64      9.25 o 
  -2   8   6        3.83        6.36      5.79 o 
  -1   8   6        0.04       -2.01      3.65 o 
   0   8   6      120.85      141.71      9.80 o 
   1   8   6       30.80       28.65      5.64 o 
   2   8   6        2.49       -4.23      7.04 o 
   3   8   6      134.64      156.50     14.22 o 
   4   8   6        6.82        8.05      5.77 o 
   5   8   6        1.97        2.28      5.13 o 
   6   8   6       25.28       15.81      7.29 o 
   7   8   6        8.31      -14.84     15.87 o 
  -7   9   6       23.91       29.96      6.49 o 
  -6   9   6      469.52      459.20     30.45 o 
  -5   9   6       16.46        7.03      5.61 o 
  -4   9   6     1936.42     1974.19    107.54 o 
  -3   9   6       77.69       66.33      7.67 o 
  -2   9   6      252.12      238.10     15.09 o 
  -1   9   6      252.20      240.26     14.29 o 
   0   9   6        1.97        2.54      5.34 o 
   1   9   6        2.12       -1.45      6.33 o 
   2   9   6       25.57       22.44      4.99 o 
   3   9   6       48.85       49.34      7.92 o 
   4   9   6       17.61       25.27     10.95 o 
   5   9   6        7.81        4.46      5.18 o 
   6   9   6        1.88        0.07      7.65 o 
  -7  10   6        0.45       -4.51      4.95 o 
  -6  10   6      239.57      247.73     17.51 o 
  -5  10   6       46.92       46.19      6.34 o 
  -4  10   6        0.04       -2.32      3.82 o 
  -3  10   6      149.21      158.64     11.10 o 
  -2  10   6      155.47      137.97     10.85 o 
  -1  10   6       16.66       16.55      4.63 o 
   0  10   6        5.76        0.21      5.37 o 
   1  10   6       40.34       42.43      7.17 o 
   2  10   6       42.69       53.64      6.75 o 
   3  10   6        3.05        1.79      5.26 o 
   4  10   6        1.79       12.80      6.97 o 
   5  10   6        4.93       -1.04      4.92 o 
   6  10   6       11.70       18.19      8.34 o 
  -7  11   6        7.45        4.53      4.80 o 
  -6  11   6       34.21       35.03      6.91 o 
  -5  11   6       26.92       39.18     12.26 o 
  -4  11   6      201.53      207.79     13.39 o 
  -3  11   6      226.51      223.62     14.13 o 
  -2  11   6      496.49      490.30     27.84 o 
  -1  11   6        0.37        3.01      3.89 o 
   0  11   6      102.86       99.87      9.27 o 
   1  11   6        0.52       -1.89      4.27 o 
   2  11   6        7.92        2.70      4.65 o 
   3  11   6        1.50        1.65      5.24 o 
   4  11   6       23.09       21.59      6.70 o 
   5  11   6       24.73       33.51      6.68 o 
   6  11   6        9.45       18.07     10.66 o 
  -7  12   6        0.96        2.50      4.58 o 
  -6  12   6      130.85      142.60     13.52 o 
  -5  12   6       24.75       26.06      6.81 o 
  -4  12   6      220.07      231.58     14.55 o 
  -3  12   6       36.41       41.04      5.46 o 
  -2  12   6      197.96      223.34     13.88 o 
  -1  12   6        1.06       -1.44      4.16 o 
   0  12   6       30.36       36.04      5.29 o 
   1  12   6       15.00       12.57      4.71 o 
   2  12   6       43.12       43.18      6.32 o 
   3  12   6        5.28        9.56      7.00 o 
   4  12   6       13.79        9.95      5.17 o 
   5  12   6       63.21       47.77      7.55 o 
   6  12   6        0.29       13.07      9.89 o 
  -7  13   6      116.44      113.67     10.59 o 
  -6  13   6      104.63      104.26     10.76 o 
  -5  13   6      101.25      124.58     14.67 o 
  -4  13   6      259.13      248.08     15.14 o 
  -3  13   6      265.95      260.60     16.04 o 
  -2  13   6      553.96      524.13     33.62 o 
  -1  13   6       61.31       72.67      6.55 o 
   0  13   6       58.71       71.51      6.54 o 
   1  13   6       40.91       52.84      6.18 o 
   2  13   6        9.27        5.63      6.35 o 
   3  13   6       23.52       30.78      6.22 o 
   4  13   6      129.24      127.56     13.07 o 
   5  13   6       88.40       83.03      9.93 o 
  -6  14   6      106.60      111.02     11.04 o 
  -5  14   6       12.68        3.33      4.48 o 
  -4  14   6       11.20       14.62      4.18 o 
  -3  14   6       29.82       27.38      6.04 o 
  -2  14   6      132.04      150.78     10.59 o 
  -1  14   6     1118.34     1103.99     61.02 o 
   0  14   6        2.22       -3.86      4.88 o 
   1  14   6        4.74        9.36      4.80 o 
   2  14   6       26.03       20.10      5.66 o 
   3  14   6       63.51       52.06     10.72 o 
   4  14   6       11.47        9.47      7.01 o 
   5  14   6       23.33       40.35     25.20 o 
  -6  15   6       47.34       51.06      6.92 o 
  -5  15   6       22.55       25.93      5.03 o 
  -4  15   6       42.16       41.72      5.28 o 
  -3  15   6       49.64       61.44      8.07 o 
  -2  15   6       16.62       16.55      4.37 o 
  -1  15   6       13.92        7.53      4.13 o 
   0  15   6      543.30      510.77     25.88 o 
   1  15   6        0.24        2.39      4.02 o 
   2  15   6       79.97       69.19      8.28 o 
   3  15   6       26.73       33.37      6.17 o 
   4  15   6       60.27       57.41      7.98 o 
   5  15   6       38.97       38.10      8.29 o 
  -6  16   6       55.10       56.68     10.88 o 
  -5  16   6        3.71        0.01      4.00 o 
  -4  16   6        2.07       -0.69      4.15 o 
  -3  16   6       63.55       62.95      6.47 o 
  -2  16   6        7.48       10.28      5.03 o 
  -1  16   6       18.94       27.81      5.12 o 
   0  16   6        4.84        9.18      3.96 o 
   1  16   6       17.33       27.61      4.77 o 
   2  16   6       24.27       24.65      5.34 o 
   3  16   6       24.92       29.69      7.24 o 
   4  16   6        3.31       -1.55      5.54 o 
   5  16   6       16.25       18.97      6.80 o 
  -5  17   6        0.05       -0.33      3.84 o 
  -4  17   6        0.65        0.73      4.06 o 
  -3  17   6       70.64       68.97      6.41 o 
  -2  17   6      117.73      113.38     10.30 o 
  -1  17   6      127.32      111.74      9.52 o 
   0  17   6       11.65       14.09      4.25 o 
   1  17   6        0.96       -3.35      4.01 o 
   2  17   6       66.89       76.54      8.33 o 
   3  17   6        0.04        2.38      7.72 o 
   4  17   6       31.68       24.75     11.66 o 
  -5  18   6        3.84        2.44      3.65 o 
  -4  18   6       30.10       29.00      4.93 o 
  -3  18   6       70.51       87.05      8.26 o 
  -2  18   6        6.89       11.36      4.71 o 
  -1  18   6       25.90       30.14      4.99 o 
   0  18   6        2.80        1.69      3.80 o 
   1  18   6       34.03       42.47      5.83 o 
   2  18   6       59.79       71.89      8.75 o 
   3  18   6        0.07        2.66      5.35 o 
   4  18   6       23.38       27.91      7.17 o 
  -4  19   6        0.04        1.70      3.96 o 
  -3  19   6      146.45      140.77     10.69 o 
  -2  19   6       21.59       19.85      5.15 o 
  -1  19   6        3.05       -1.28      4.30 o 
   0  19   6       73.41       68.58      7.10 o 
   1  19   6      105.69      111.70     10.03 o 
   2  19   6       60.44       68.35      8.40 o 
   3  19   6        0.61        1.45     10.98 o 
  -4  20   6        1.33       -2.00      4.06 o 
  -3  20   6       48.09       55.77      6.79 o 
  -2  20   6        0.15        6.40      4.33 o 
  -1  20   6       22.70       26.55      5.43 o 
   0  20   6        4.03       11.10      4.92 o 
   1  20   6        8.81       15.66      5.58 o 
   2  20   6      279.78      262.83     21.26 o 
  -3  21   6        0.46        3.12      3.92 o 
  -2  21   6       14.37       18.27      4.81 o 
  -1  21   6        5.15       10.49      6.01 o 
   0  21   6        0.00       -1.86      5.05 o 
   1  21   6       22.69       29.00      5.87 o 
   2  21   6       29.91       33.53      9.62 o 
  -1  22   6        2.07        8.06      4.93 o 
   0  22   6       16.69       18.24      5.45 o 
  -3   0   7        9.16       12.32      8.91 o 
  -1   0   7      175.69      185.13     21.25 o 
   1   0   7        0.07        0.07      5.87 o 
   3   0   7      279.09      305.69     25.69 o 
   5   0   7       95.24      109.64     30.10 o 
  -3   1   7        0.13        2.78      7.62 o 
  -2   1   7      978.37      876.12     52.92 o 
  -1   1   7      202.95      206.13     22.17 o 
   0   1   7     1184.67     1173.09     58.84 o 
   1   1   7       65.63       55.67      6.48 o 
   2   1   7      127.42      147.15     11.13 o 
   3   1   7        4.39        0.02      4.18 o 
   4   1   7       30.27       23.88      5.65 o 
   5   1   7       17.67       10.75      6.04 o 
   6   1   7        1.30       -4.57      4.57 o 
  -7   2   7        1.03       -6.61     10.95 o 
  -3   2   7        0.02       -9.58      9.58 o 
  -2   2   7      942.17      903.87     59.75 o 
  -1   2   7       64.52       77.14     10.97 o 
   0   2   7        1.64        4.37      5.97 o 
   1   2   7       52.19       62.95      8.23 o 
   2   2   7        7.74        6.26      4.37 o 
   3   2   7       31.32       56.75      6.60 o 
   4   2   7       18.54       22.47      6.50 o 
   5   2   7        0.93       -3.87      5.52 o 
   6   2   7        3.07       -1.28      4.90 o 
  -7   3   7       11.67       15.02     11.05 o 
  -4   3   7       61.62       59.40     25.18 o 
  -3   3   7       36.06       40.53      9.72 o 
  -2   3   7      909.88      838.40     48.45 o 
  -1   3   7       17.91       20.77      7.01 o 
   0   3   7      757.27      708.96     36.84 o 
   1   3   7       86.48       90.70      8.73 o 
   2   3   7      138.45      143.25     13.03 o 
   3   3   7       43.71       60.72      6.94 o 
   4   3   7        2.10        6.89      5.09 o 
   5   3   7        0.66       -5.20      5.20 o 
   6   3   7        9.47       18.43      5.66 o 
  -7   4   7       57.60       40.41     13.12 o 
  -6   4   7        0.76       -2.29     11.38 o 
  -5   4   7       77.72       67.01     28.30 o 
  -4   4   7      397.55      404.92     51.90 o 
  -3   4   7       48.23       27.74     11.08 o 
  -2   4   7      797.00      766.53     49.52 o 
  -1   4   7       81.12       77.15      7.98 o 
   0   4   7      141.31      144.17     11.35 o 
   1   4   7      419.53      398.27     26.28 o 
   2   4   7       44.65       52.22      7.15 o 
   3   4   7        4.00        8.88      5.10 o 
   4   4   7       24.95       27.35      5.83 o 
   5   4   7        2.34        5.72      5.40 o 
   6   4   7        0.48        3.23     11.38 o 
  -7   5   7        0.57       15.34     10.79 o 
  -6   5   7        0.26        1.02     11.45 o 
  -5   5   7      106.10      149.00     36.07 o 
  -4   5   7       75.97      105.16     19.46 o 
  -3   5   7        1.00       -3.16      5.78 o 
  -2   5   7       76.88       76.25     10.45 o 
  -1   5   7       80.86       92.61      9.68 o 
   0   5   7      423.98      425.63     26.12 o 
   1   5   7        0.95        3.71      4.64 o 
   2   5   7       22.23       27.17      5.82 o 
   3   5   7       14.64       12.49      5.78 o 
   4   5   7       28.79       27.25     10.05 o 
   5   5   7        0.96       -2.28      5.64 o 
   6   5   7        7.92        6.96      6.73 o 
  -7   6   7        0.00        4.47      7.35 o 
  -6   6   7        0.14        3.91     11.29 o 
  -5   6   7        4.97        4.00      8.50 o 
  -4   6   7      545.74      516.30     34.61 o 
  -3   6   7      151.28      150.51     17.72 o 
  -2   6   7      266.67      261.72     16.39 o 
  -1   6   7      320.43      315.05     18.47 o 
   0   6   7       70.51       72.01     10.10 o 
   1   6   7       50.02       48.04      6.05 o 
   2   6   7       46.61       56.57      6.43 o 
   3   6   7       38.54       40.52      6.98 o 
   4   6   7        4.20        0.36      5.57 o 
   5   6   7       10.09        5.36      8.91 o 
   6   6   7        0.05        9.74      8.22 o 
  -7   7   7        3.45       -0.41      8.79 o 
  -6   7   7       21.12       26.99      6.93 o 
  -5   7   7       70.90       67.56      8.75 o 
  -4   7   7      133.17      161.45     16.76 o 
  -3   7   7      110.27      146.43     12.24 o 
  -2   7   7      553.62      536.22     31.09 o 
  -1   7   7       10.04       13.31      4.54 o 
   0   7   7       98.21      112.05     11.17 o 
   1   7   7       70.85       76.35      7.13 o 
   2   7   7       24.79       24.00      5.25 o 
   3   7   7       92.06      112.17     13.43 o 
   4   7   7        1.25        1.45      6.41 o 
   5   7   7       10.36        7.48      6.60 o 
   6   7   7        4.67        9.29      6.60 o 
  -7   8   7        5.69        8.79      6.37 o 
  -6   8   7        1.95        4.37      5.96 o 
  -5   8   7       43.43       38.16      6.71 o 
  -4   8   7       55.02       70.75      7.43 o 
  -3   8   7      553.06      528.36     35.44 o 
  -2   8   7        4.40        2.90      5.67 o 
  -1   8   7       18.74       19.87      4.68 o 
   0   8   7       21.94       23.02      4.78 o 
   1   8   7       16.43       13.97      4.71 o 
   2   8   7        1.22       -4.38      4.38 o 
   3   8   7        3.92        7.46      5.25 o 
   4   8   7       24.71       14.95      5.62 o 
   5   8   7        0.25        9.17      6.32 o 
   6   8   7        0.55        2.65      6.61 o 
  -7   9   7        0.68        2.03      7.95 o 
  -6   9   7        0.08       -2.66      5.57 o 
  -5   9   7        0.32       11.49      5.27 o 
  -4   9   7       10.89        7.58      4.84 o 
  -3   9   7       48.94       44.06      6.47 o 
  -2   9   7      297.71      279.79     19.90 o 
  -1   9   7        1.27        2.44      4.69 o 
   0   9   7      154.48      163.21     11.25 o 
   1   9   7      208.97      196.90     13.01 o 
   2   9   7       54.52       61.92      6.80 o 
   3   9   7      152.81      143.49     12.23 o 
   4   9   7        5.51        3.22      6.78 o 
   5   9   7        1.14        6.20      5.01 o 
  -7  10   7        0.30        3.52      5.64 o 
  -6  10   7       41.75       38.88      6.82 o 
  -5  10   7       11.57        4.17      5.91 o 
  -4  10   7       10.06        9.67      4.21 o 
  -3  10   7      151.99      172.20     12.62 o 
  -2  10   7        0.00       -5.75      5.75 o 
  -1  10   7      127.22      125.13      9.83 o 
   0  10   7        7.42        6.89      5.54 o 
   1  10   7      199.62      183.41     12.58 o 
   2  10   7       14.88        8.13      4.71 o 
   3  10   7        4.84       -0.45      5.18 o 
   4  10   7        6.55        1.76      4.90 o 
   5  10   7       12.77       11.46      5.71 o 
  -6  11   7        0.00       -2.26      5.12 o 
  -5  11   7      141.90      137.91     12.46 o 
  -4  11   7       88.35       93.41      8.38 o 
  -3  11   7        0.43       -4.45      5.30 o 
  -2  11   7       15.81       12.75      4.93 o 
  -1  11   7        7.83        4.27      4.37 o 
   0  11   7       29.65       31.52      5.40 o 
   1  11   7       37.48       37.80      5.55 o 
   2  11   7        2.92        1.10      4.61 o 
   3  11   7        0.15        1.33      6.24 o 
   4  11   7        1.95       -1.17      4.68 o 
   5  11   7       17.36       13.55      5.24 o 
  -6  12   7        8.62        9.89      5.15 o 
  -5  12   7       73.97       76.38     11.76 o 
  -4  12   7        0.01        4.59      4.02 o 
  -3  12   7       88.31       78.68      7.18 o 
  -2  12   7       80.72       67.34      7.18 o 
  -1  12   7        3.78        8.09      4.48 o 
   0  12   7        9.88        9.77      4.40 o 
   1  12   7      283.50      269.06     16.39 o 
   2  12   7       17.34       13.36      4.95 o 
   3  12   7       21.23       25.94      6.93 o 
   4  12   7        1.20       -1.83      6.30 o 
   5  12   7       10.45        9.28      7.63 o 
  -6  13   7       35.41       27.11      5.62 o 
  -5  13   7       29.69       30.99      6.23 o 
  -4  13   7       21.78       18.22      4.71 o 
  -3  13   7        2.43       -3.48      4.15 o 
  -2  13   7        0.37        2.11      4.22 o 
  -1  13   7      426.07      377.98     24.43 o 
   0  13   7       42.78       62.90      6.57 o 
   1  13   7       85.97       78.33      8.55 o 
   2  13   7       21.79       18.61      4.99 o 
   3  13   7        4.10        2.37      5.04 o 
   4  13   7       21.65       14.83      5.33 o 
  -5  14   7        4.89       -1.85      5.91 o 
  -4  14   7       12.28       11.48      4.53 o 
  -3  14   7        9.75       11.88      4.48 o 
  -2  14   7        1.72        4.95      4.12 o 
  -1  14   7      135.00      117.79      9.05 o 
   0  14   7       21.97       22.67      4.66 o 
   1  14   7       66.24       53.45      8.22 o 
   2  14   7        3.64        5.51      4.78 o 
   3  14   7        2.84        2.41      5.20 o 
   4  14   7        4.90       13.36      7.33 o 
  -5  15   7       23.64       30.51      4.87 o 
  -4  15   7        3.86        5.19      3.99 o 
  -3  15   7       30.39       34.36      5.43 o 
  -2  15   7        6.00       -0.46      3.86 o 
  -1  15   7        5.30       12.39      4.34 o 
   0  15   7       71.89       83.14      7.41 o 
   1  15   7       17.93       17.84      5.03 o 
   2  15   7        0.66       -4.84      4.84 o 
   3  15   7        6.79        8.01      6.30 o 
   4  15   7        0.86        1.18      4.65 o 
  -5  16   7       27.47       34.55      5.77 o 
  -4  16   7        4.59        2.57      4.10 o 
  -3  16   7        3.89        1.57      3.85 o 
  -2  16   7       27.72       33.54      5.95 o 
  -1  16   7       41.34       38.63      7.57 o 
   0  16   7      133.62      150.52     11.70 o 
   1  16   7      129.76      155.79     12.40 o 
   2  16   7        0.23       -0.64      4.91 o 
   3  16   7        0.38       13.00     12.32 o 
  -4  17   7        2.03       -0.22      3.81 o 
  -3  17   7       11.97       12.71      4.92 o 
  -2  17   7       25.77       25.37      5.97 o 
  -1  17   7       75.82       96.65      9.87 o 
   0  17   7        3.48        1.68      7.71 o 
   1  17   7       47.86       50.26      6.59 o 
   2  17   7       50.14       81.10      9.57 o 
   3  17   7        0.52        2.51      4.99 o 
  -3  18   7        3.35       -1.25      4.04 o 
  -2  18   7        9.48        9.73      7.52 o 
  -1  18   7        5.89        5.94      4.43 o 
   0  18   7        0.03        3.30      4.22 o 
   1  18   7        7.83       10.86      4.78 o 
   2  18   7       12.62       10.64      5.88 o 
  -3  19   7        1.69       -2.85      3.64 o 
  -2  19   7        7.49        8.19      5.14 o 
  -1  19   7       10.03       15.36      4.57 o 
   0  19   7       29.83       32.43      5.38 o 
   1  19   7       21.41       46.22      8.89 o 
  -1  20   7        0.47       -5.67      5.67 o 
   0  20   7       55.62       58.23     11.74 o 
  -2   0   8      210.01      158.77     24.30 o 
   0   0   8     2173.51     2161.91    236.71 o 
   2   0   8      639.22      624.42     49.76 o 
   4   0   8       82.43       97.15     15.97 o 
  -3   1   8        0.55       -5.77      5.77 o 
  -2   1   8       24.06        8.21      5.77 o 
  -1   1   8       22.99       24.00      6.96 o 
   0   1   8       26.98       31.41      6.23 o 
   1   1   8      280.78      297.21     20.10 o 
   2   1   8       31.52       31.12      5.52 o 
   3   1   8       11.69       13.81      4.71 o 
   4   1   8       42.07       63.95     12.92 o 
   5   1   8        9.43        3.03      5.23 o 
  -3   2   8       76.01       77.45     13.29 o 
  -2   2   8       71.04       81.76     10.14 o 
  -1   2   8       11.04        4.23      5.18 o 
   0   2   8      571.18      577.95     37.72 o 
   1   2   8       15.29       21.28      8.65 o 
   2   2   8        3.19       -1.77      5.71 o 
   3   2   8       20.61       19.93      4.87 o 
   4   2   8       67.28       89.41     13.38 o 
   5   2   8       38.54       50.12      7.30 o 
  -4   3   8       46.09        4.23     25.18 o 
  -3   3   8       10.91       12.37      8.61 o 
  -2   3   8       20.40       21.13      5.90 o 
  -1   3   8       17.81       15.11      5.22 o 
   0   3   8       65.70       66.22      7.82 o 
   1   3   8       75.39       60.15      7.35 o 
   2   3   8      431.78      465.23     29.96 o 
   3   3   8        0.59       -4.15      4.74 o 
   4   3   8        2.87        1.73      5.45 o 
   5   3   8        1.61        7.16     14.03 o 
  -4   4   8        2.23       -9.52     15.39 o 
  -3   4   8       48.43       40.03     13.78 o 
  -2   4   8      224.86      209.50     15.93 o 
  -1   4   8       78.07       57.20      7.49 o 
   0   4   8      418.65      383.44     25.65 o 
   1   4   8       31.60       40.11      7.59 o 
   2   4   8      453.67      454.20     30.01 o 
   3   4   8      126.26      114.15     12.67 o 
   4   4   8        4.68       10.03      5.80 o 
   5   4   8       22.45       28.43     15.63 o 
  -5   5   8        7.83        6.61     19.09 o 
  -4   5   8        0.18       -4.04     14.24 o 
  -3   5   8        1.84        9.23      6.59 o 
  -2   5   8        0.37       -1.43      5.09 o 
  -1   5   8      349.26      363.41     24.30 o 
   0   5   8       11.47        7.26      4.70 o 
   1   5   8       10.53       18.87      5.16 o 
   2   5   8      134.75      139.19     11.87 o 
   3   5   8        0.01       -0.66      4.76 o 
   4   5   8       13.85        8.08      5.50 o 
   5   5   8       60.78       91.88     21.32 o 
  -5   6   8       22.62       29.25     20.10 o 
  -4   6   8       24.01       25.21      7.73 o 
  -3   6   8       10.51        4.67      6.25 o 
  -2   6   8      178.30      148.50     12.11 o 
  -1   6   8        3.81        7.98      5.08 o 
   0   6   8       54.05       41.50      6.63 o 
   1   6   8        0.56        4.02      4.80 o 
   2   6   8      103.85      101.62      9.42 o 
   3   6   8      240.45      218.44     16.52 o 
   4   6   8        7.17       10.31      5.63 o 
   5   6   8        9.42       16.20      7.29 o 
  -6   7   8        0.42       21.63     16.08 o 
  -5   7   8        4.43       10.74     17.98 o 
  -4   7   8       14.28       19.38      8.43 o 
  -3   7   8       81.48       71.06      9.69 o 
  -2   7   8       18.60       16.84      5.54 o 
  -1   7   8       29.25       30.45      6.00 o 
   0   7   8       24.51       21.11      5.64 o 
   1   7   8        3.75        7.63      4.86 o 
   2   7   8       65.13       54.86      7.32 o 
   3   7   8       41.27       41.06      7.28 o 
   4   7   8       23.61       14.16      6.89 o 
   5   7   8       12.48       24.59      7.41 o 
  -6   8   8       34.81       49.51     17.77 o 
  -5   8   8       16.36       25.42     10.89 o 
  -4   8   8       11.56       13.88      6.64 o 
  -3   8   8        0.09        2.63      5.66 o 
  -2   8   8        6.30        5.69      4.99 o 
  -1   8   8      111.73      118.52     15.20 o 
   0   8   8        4.76        5.38      5.22 o 
   1   8   8        5.98       11.39      4.93 o 
   2   8   8        4.54        4.14      5.11 o 
   3   8   8       59.50       42.47      8.17 o 
   4   8   8       48.63       39.11      6.89 o 
  -6   9   8        0.65        8.73     13.28 o 
  -5   9   8        5.61        1.21      8.85 o 
  -4   9   8       87.40       96.49     12.01 o 
  -3   9   8      251.33      232.41     20.15 o 
  -2   9   8       66.52       65.34     11.04 o 
  -1   9   8       27.58       20.29      8.91 o 
   0   9   8        0.88       -4.32      4.32 o 
   1   9   8        4.50        6.74      4.88 o 
   2   9   8        0.01       -3.75      4.74 o 
   3   9   8       22.31       19.83      6.64 o 
   4   9   8       51.15       61.91      7.69 o 
  -5  10   8       18.32       22.92      8.76 o 
  -4  10   8        5.01        7.21      8.92 o 
  -3  10   8        0.99        3.91      5.30 o 
  -2  10   8        2.27       -2.74      4.84 o 
  -1  10   8       13.91       10.03      4.47 o 
   0  10   8        3.68        0.88      4.37 o 
   1  10   8       46.89       40.86      5.92 o 
   2  10   8        0.97        4.29      4.54 o 
   3  10   8       54.44       60.97     12.05 o 
   4  10   8        7.50       11.76      4.80 o 
  -5  11   8        8.48        4.66      7.49 o 
  -4  11   8       32.56       37.03      7.00 o 
  -3  11   8       21.52       20.30      5.82 o 
  -2  11   8        0.37       -5.57      5.57 o 
  -1  11   8       42.91       45.97      5.93 o 
   0  11   8       48.41       59.66      6.58 o 
   1  11   8       17.86       14.17      5.07 o 
   2  11   8       50.50       68.05      7.89 o 
   3  11   8        1.80       10.32      5.37 o 
   4  11   8        4.28        7.06      4.56 o 
  -5  12   8        2.04       -1.68      7.55 o 
  -4  12   8       54.53       78.47      9.13 o 
  -3  12   8       11.19        8.11      5.04 o 
  -2  12   8        6.61        7.04      5.16 o 
  -1  12   8        0.46       -0.36      4.30 o 
   0  12   8       10.93       12.06      4.78 o 
   1  12   8        6.31        5.29      6.19 o 
   2  12   8        3.13        4.96      4.46 o 
   3  12   8        0.76        0.03      4.67 o 
  -4  13   8       32.38       33.50      9.02 o 
  -3  13   8        0.19       -4.20      4.47 o 
  -2  13   8        7.98       11.69      5.20 o 
  -1  13   8       15.22       16.80      4.67 o 
   0  13   8       27.00       22.28      5.78 o 
   1  13   8        2.93       -3.96      3.96 o 
   2  13   8        0.00       -4.71      4.71 o 
   3  13   8        0.08       -4.53      4.53 o 
  -4  14   8        8.91        6.08      4.87 o 
  -3  14   8        6.98        2.68      6.30 o 
  -2  14   8        0.74        2.84      4.57 o 
  -1  14   8       16.02       17.25      5.19 o 
   0  14   8        7.47       15.83      4.47 o 
   1  14   8       24.92       30.51      5.12 o 
   2  14   8       11.82       11.76      5.11 o 
   3  14   8       10.03       15.13      4.91 o 
  -3  15   8       17.01       16.86      5.21 o 
  -2  15   8        6.79        5.46      4.44 o 
  -1  15   8       12.96        3.21      5.38 o 
   0  15   8       17.95       15.12      4.47 o 
   1  15   8       25.74       25.17      4.98 o 
   2  15   8        1.66        4.69      5.00 o 
  -3  16   8        2.75        1.65      4.27 o 
  -2  16   8        3.35       -2.27      4.31 o 
  -1  16   8        0.09        2.87      4.66 o 
   0  16   8        5.20        5.17      4.07 o 
   1  16   8        3.17        7.78      5.24 o 
  -2  17   8        0.00       -0.89      4.27 o 
  -1  17   8        0.88       -2.20      4.56 o 
   0  17   8        0.41        2.39      4.10 o 
  -3   0   9        0.79       -4.23      8.23 o 
  -1   0   9       90.13       75.93     13.36 o 
   1   0   9        3.02        7.91      8.81 o 
   3   0   9       12.72       17.16      6.64 o 
  -3   1   9       13.88       23.63      6.82 o 
  -2   1   9        0.07       -6.00      6.00 o 
  -1   1   9        1.03       -0.83      4.74 o 
   0   1   9        0.00       -0.69      5.41 o 
   1   1   9       25.18       24.44      5.69 o 
   2   1   9       27.10       23.80      5.35 o 
   3   1   9       80.57       87.02     13.24 o 
   4   1   9        1.93       18.53      8.58 o 
  -3   2   9        0.76        6.92      8.76 o 
  -2   2   9       87.09       77.43     12.23 o 
  -1   2   9       16.51       17.93      5.92 o 
   0   2   9       29.36       31.09      6.13 o 
   1   2   9       35.06       40.22      6.55 o 
   2   2   9        7.31        7.09      5.51 o 
   3   2   9       30.63       30.08      6.66 o 
   4   2   9       19.86       21.79      8.62 o 
  -3   3   9       39.34       25.22      9.23 o 
  -2   3   9        4.22        1.31      5.18 o 
  -1   3   9        0.16       -1.10      4.56 o 
   0   3   9       14.51       22.08      6.33 o 
   1   3   9      149.11      152.61     26.21 o 
   2   3   9      134.21      112.67     16.64 o 
   3   3   9       12.83        5.93      4.69 o 
   4   3   9       33.08       29.57      7.70 o 
  -3   4   9       73.47       84.17     37.34 o 
  -2   4   9        0.11        3.34      5.07 o 
  -1   4   9        1.58        1.43      4.79 o 
   0   4   9       44.34       44.11      6.41 o 
   1   4   9        4.95        9.15      4.72 o 
   2   4   9      110.53      107.93     12.61 o 
   3   4   9        6.37       11.19      4.72 o 
   4   4   9       24.82       14.79      7.85 o 
  -4   5   9        1.49       -6.56     19.89 o 
  -3   5   9        0.03        5.20      6.32 o 
  -2   5   9      164.74      143.55     15.66 o 
  -1   5   9        2.59       -3.45      4.30 o 
   0   5   9        1.71       -4.05      4.05 o 
   1   5   9        2.26        6.03      4.55 o 
   2   5   9       63.76       77.85      9.11 o 
   3   5   9        1.41       -4.00      4.46 o 
  -4   6   9       13.11       10.46     13.03 o 
  -3   6   9       22.68       24.47      7.70 o 
  -2   6   9       55.85       60.21     13.60 o 
  -1   6   9       40.51       37.26      5.64 o 
   0   6   9       16.08       12.66      4.86 o 
   1   6   9        4.31       -0.53      4.39 o 
   2   6   9       66.16       65.67      9.07 o 
   3   6   9        0.05       -5.08      5.08 o 
  -4   7   9        0.25       22.89     12.87 o 
  -3   7   9        7.11       10.64      5.76 o 
  -2   7   9       41.36       46.01      7.28 o 
  -1   7   9       23.73       23.48      5.50 o 
   0   7   9       68.74       61.73      7.01 o 
   1   7   9        1.22       -0.51      4.26 o 
   2   7   9       14.07       17.44      6.56 o 
   3   7   9        0.29       -3.18      4.94 o 
  -4   8   9       12.75        5.94      6.64 o 
  -3   8   9        8.67        3.55      5.31 o 
  -2   8   9        2.22        7.77      5.52 o 
  -1   8   9        0.68       -1.82      4.22 o 
   0   8   9       39.66       42.48      6.41 o 
   1   8   9        6.71        0.30      4.38 o 
   2   8   9        4.66        0.62      4.47 o 
   3   8   9        6.62        0.94      6.67 o 
  -4   9   9        5.16       -1.08      5.39 o 
  -3   9   9        6.26       -5.04      5.04 o 
  -2   9   9       13.71        9.65      5.57 o 
  -1   9   9        3.47        1.04      3.97 o 
   0   9   9       13.23       12.90      4.36 o 
   1   9   9       27.92       33.97      8.06 o 
   2   9   9        1.06        2.94      4.43 o 
   3   9   9        0.02        3.41      4.38 o 
  -4  10   9       15.80       24.57      6.31 o 
  -3  10   9        1.69        4.49      4.92 o 
  -2  10   9        0.98        3.20      5.75 o 
  -1  10   9        1.87       -3.02      4.02 o 
   0  10   9       13.14       16.10      5.48 o 
   1  10   9       56.93       57.36      6.43 o 
   2  10   9       10.68       15.62      6.10 o 
  -3  11   9       27.69       34.66     11.15 o 
  -2  11   9       28.66       24.14      6.99 o 
  -1  11   9       39.95       28.13      5.67 o 
   0  11   9       22.66       25.74      6.60 o 
   1  11   9        1.24       -4.39      4.39 o 
   2  11   9        8.92        5.47      4.69 o 
  -3  12   9       11.42        2.07      4.75 o 
  -2  12   9        0.71       -0.27      4.58 o 
  -1  12   9        0.19       -2.61      3.90 o 
   0  12   9        3.45        5.42      3.99 o 
   1  12   9       14.63       10.51      3.92 o 
  -2  13   9       18.96       18.63      5.17 o 
  -1  13   9       32.18       29.59      5.69 o 
   0  13   9       24.13       28.07      4.59 o 
  -2   0  10       39.26       38.98     28.16 o 
   0   0  10       34.43       45.05     18.27 o 
   2   0  10       71.52       74.32     25.52 o 
  -3   1  10       15.07      -14.60     17.98 o 
  -2   1  10        2.19       -4.69      4.69 o 
  -1   1  10        2.64       -2.87      4.28 o 
   0   1  10        0.02        1.28      4.31 o 
   1   1  10        9.00       16.16      4.96 o 
   2   1  10        0.18        0.80      5.31 o 
  -3   2  10        4.89      -17.46     17.46 o 
  -2   2  10        0.15       -1.88      4.79 o 
  -1   2  10        0.01       -4.15      4.15 o 
   0   2  10       28.64       35.78      9.05 o 
   1   2  10        8.58        2.89      4.52 o 
  -3   3  10       12.76       17.29      8.16 o 
  -2   3  10        0.00        2.08      5.69 o 
  -1   3  10        0.81        9.11      4.53 o 
   0   3  10       35.30       33.09      5.91 o 
   1   3  10        1.01        0.18      4.42 o 
  -3   4  10       31.97       51.08     34.30 o 
  -2   4  10        0.08       -2.46      4.73 o 
  -1   4  10       20.35       10.93      4.93 o 
   0   4  10        7.79        8.95      5.49 o 
   1   4  10        5.74       -0.38      4.15 o 
  -3   5  10        3.18       10.08      7.45 o 
  -2   5  10        0.30        6.78      5.14 o 
  -1   5  10       29.04       21.75      8.00 o 
   0   5  10       25.79       27.42      5.70 o 
   1   5  10        3.77        2.59      3.98 o 
  -2   6  10        0.70       -8.57     14.15 o 
  -1   6  10       14.96       19.05      5.18 o 
   0   6  10        2.89        4.31      4.19 o 
   1   6  10        0.02        0.32      3.85 o 
  -2   7  10        9.87        8.82      7.63 o 
  -1   7  10        0.07        2.80      4.29 o 
   0   7  10        4.61       -0.59      3.97 o 
  -1   8  10        0.01       -4.36      4.36 o 
                                                 
